# Supplementary material for: The blood proteome of imminent lung cancer diagnosis
Source: Nat Commun. 2023 Jun 1;14:3042. doi: 10.1038/s41467-023-37979-8 (PMC10235023; doi:10.1038/s41467-023-37979-8)
Supplement: Supplementary file 4 — Supplementary Data [file 41467_2023_37979_MOESM4_ESM.xlsx]

## Sheet: Sup Data 1
Supplementary Data 1: Characteristics of 731 lung cancer cases and 731 matched controls stratified by cohort.
	CPS-II			EPIC			HUNT			MCCS			NSHDS			SCHS
Characteristic	N	Controls, N = 115	Cases, N = 115	N	Controls, N = 188	Cases, N = 188	N	Controls, N = 164	Cases, N = 164	N	Controls, N = 108	Cases, N = 108	N	Controls, N = 64	Cases, N = 64	N	Controls, N = 92	Cases, N = 92
Age	230	70.8 (5.1)	70.9 (5.1)	376	58.7 (8.6)	58.8 (8.6)	328	66.4 (9.6)	66.6 (9.5)	216	66.7 (7.6)	66.8 (7.6)	128	56.9 (5.8)	56.9 (5.8)	184	69.2 (6.3)	69.0 (6.3)
Sex	230			376			328			216			128			184
Male		73 (63%)	73 (63%)		127 (68%)	127 (68%)		101 (62%)	101 (62%)		75 (69%)	75 (69%)		32 (50%)	32 (50%)		82 (89%)	82 (89%)
Female		42 (37%)	42 (37%)		61 (32%)	61 (32%)		63 (38%)	63 (38%)		33 (31%)	33 (31%)		32 (50%)	32 (50%)		10 (11%)	10 (11%)
Bmi	228	26.3 (3.7)	26.5 (4.7)	376	26.5 (4.1)	25.6 (3.7)	324	26.5 (4.3)	25.7 (3.9)	216	28.0 (4.8)	26.5 (3.7)	126	26.2 (3.7)	25.6 (4.0)	184	23.1 (3.6)	22.2 (3.9)
Unknown		2	0					3	1					1	1
Follow up time*	230	11.3 (4.6)	1.6 (0.8)	376	12.6 (3.9)	1.7 (0.9)	328	9.7 (5.2)	1.4 (0.9)	216	13.9 (6.6)	1.4 (0.8)	128	14.9 (6.7)	1.7 (0.9)	184	10.6 (4.4)	1.6 (0.9)
Follow up survival time**	230	13.3 (4.6)	5.5 (4.9)	376	14.0 (4.3)	4.4 (4.3)	328	12.7 (6.0)	3.5 (3.8)	216	12.2 (6.1)	3.5 (3.0)	128	14.9 (6.7)	5.2 (5.7)	184	10.6 (4.4)	2.6 (2.0)
Smoking status	230			376			328			216			128			184
Former smokers		91 (79%)	94 (82%)		60 (32%)	59 (31%)		60 (37%)	61 (37%)		65 (60%)	65 (60%)		26 (41%)	26 (41%)		29 (32%)	29 (32%)
Current smokers		24 (21%)	21 (18%)		128 (68%)	129 (69%)		104 (63%)	103 (63%)		43 (40%)	43 (40%)		38 (59%)	38 (59%)		63 (68%)	63 (68%)
Cigarettes per day	227	19.3 (10.9)	25.7 (13.0)	359	15.0 (9.8)	19.9 (10.5)	278	12.2 (7.7)	13.0 (7.5)	214	18.5 (13.2)	26.4 (15.9)	9	14.0 (5.8)	16.0 (4.2)	184	19.4 (16.4)	21.5 (16.4)
Unknown		2	1		12	5		14	36		0	2		60	59
Years smoked	230	29.6 (15.8)	36.4 (14.6)	366	34.1 (12.1)	37.3 (9.7)	300	41.6 (12.9)	42.6 (11.0)	216	35.6 (14.9)	40.2 (12.8)	111	34.1 (10.8)	35.2 (10.2)	183	41.7 (12.9)	44.8 (12.4)
Unknown					10	0		7	21					10	7		1	0
Quit years (Among former smokers)	185	24.7 (13.9)	20.3 (13.2)	117	19.3 (12.2)	11.9 (8.8)	103	15.9 (11.4)	14.2 (9.5)	130	19.7 (15.4)	15.0 (11.1)	47	11.5 (9.7)	12.5 (10.7)	58	11.5 (9.3)	11.8 (12.7)
Unknown		24	21		130	129		109	116		43	43		39	42		63	63
Histology	230			376			328			216			128			184
Adenocarcinoma			38 (33%)			58 (31%)			54 (33%)			49 (45%)			23 (36%)			24 (26%)
Squamous Cell Carcinoma			27 (23%)			34 (18%)			34 (21%)			19 (18%)			13 (20%)			23 (25%)
Large Cell Carcinoma			7 (6.1%)			6 (3.2%)			3 (1.8%)			8 (7.4%)						3 (3.3%)
Small Cell Carcinoma			16 (14%)			35 (19%)			26 (16%)			21 (19%)			6 (9.4%)			14 (15%)
Other/NOS			27 (23%)			55 (29%)			47 (29%)			11 (10%)			22 (34%)			28 (30%)
Stage (TNM)	216			134			164			56			98			0		0 (NA%)
stage1-2			19 (18%)			18 (27%)			18 (22%)			11 (39%)			12 (24%)
stage3-4			89 (82%)			49 (73%)			64 (78%)			17 (61%)			37 (76%)
Unknown			7			121			82			80			15			92

## Sheet: Sup Data 2a
Supplementary Data 2-A: Intra- and Inter-Assay Coefficient of Variance (%CV) Intra and inter CVs are based on control samples (pooled plasma samples) included on each plate
Calculations are made using linear NPX-values. The number of assays with CVs within defined intervals are presented.
1.1 Average %CV
	EPIC		NSHDS
Panel name	Intra-Assay %CV Reference intra CV <15%	Inter-Assay %CV Reference inter CV <25%	Intra-Assay %CV Reference intra CV <15%	Inter-Assay %CV Reference inter CV <25%
Olink CARDIOMETABOLIC	8	13	10	12
Olink CARDIOVASCULAR II	9	16	3	7
Olink CARDIOVASCULAR III	5	10	3	12
Olink CELL REGULATION	4	10	7	11
Olink DEVELOPMENT	6	11	4	7
Olink IMMUNE RESPONSE	5	9	6	9
Olink INFLAMMATION	7	13	3	6
Olink METABOLISM	4	9	7	10
Olink NEURO EXPLORATORY	5	11	5	10
Olink NEUROLOGY	5	10	6	7
Olink ONCOLOGY II	6	10	5	7
Olink ONCOLOGY III	5	9	5	9
Olink ORGAN DAMAGE	6	15	6	10
1.2 Intra Assay %CV distribution
No. of proteins with %CV within defined intervals
	EPIC				NSHDS
Panel name	<5%	5-10%	10-15%	>15%	<5%	5-10%	10-15%	>15%
Olink CARDIOMETABOLIC	12	72	8	0	14	34	36	8
Olink CARDIOVASCULAR II	19	44	27	2	78	10	2	2
Olink CARDIOVASCULAR III	62	30	0	0	77	14	1	0
Olink CELL REGULATION	76	14	2	0	53	29	6	4
Olink DEVELOPMENT	29	60	3	0	69	22	1	0
Olink IMMUNE RESPONSE	82	10	0	0	64	23	4	1
Olink INFLAMMATION	33	56	2	1	86	6	0	0
Olink METABOLISM	83	9	0	0	36	43	11	2
Olink NEURO EXPLORATORY	76	14	2	0	58	30	4	0
Olink NEUROLOGY	40	49	2	1	81	9	2	0
Olink ONCOLOGY II	31	59	2	0	59	28	4	1
Olink ONCOLOGY III	64	25	3	0	68	16	5	3
Olink ORGAN DAMAGE	58	28	5	1	59	25	7	1
1.3 Inter Assay CV distribution
	EPIC				NSHDS
Panel name	<10%	10-20%	20-30%	>30%	<10%	10-20%	20-30%	>30%
Olink CARDIOMETABOLIC	25	63	2	2	35	50	4	3
Olink CARDIOVASCULAR II	23	53	9	7	70	17	3	2
Olink CARDIOVASCULAR III	58	30	3	1	35	52	3	2
Olink CELL REGULATION	72	16	3	1	60	25	4	3
Olink DEVELOPMENT	46	42	4	0	81	11	0	0
Olink IMMUNE RESPONSE	72	16	3	1	70	18	3	1
Olink INFLAMMATION	36	48	5	3	82	9	1	0
Olink METABOLISM	75	14	2	1	62	25	4	1
Olink NEURO EXPLORATORY	59	25	8	0	64	20	8	0
Olink NEUROLOGY	67	21	1	3	71	21	0	0
Olink ONCOLOGY II	57	30	4	1	79	12	1	0
Olink ONCOLOGY III	69	20	3	0	69	21	1	1
Olink ORGAN DAMAGE	47	31	9	5	65	20	6	1

## Sheet: Sup Data 2b
Supplementary Data 2-B: Intra- and Inter-Assay Coefficient of Variance (%CV) Intra and inter CVs are based on control samples (pooled plasma samples) included on each plate.
Calculations are made using linear NPX-values. The number of assays with CVs within defined intervals are presented.
Note : Panels differ across cohorts
1.1 Average %CV
	CPS						HUNT						MCCS							SCHS
Panel name	Intra-Assay %CV Reference intra CV <15%	Inter-Assay %CV Reference inter CV <25%					Panel name	Intra-Assay %CV Reference intra CV <15%	Inter-Assay %CV Reference inter CV <25%				Panel name	Intra-Assay %CV Reference intra CV <15%	Inter-Assay %CV Reference inter CV <25%					Panel name	Intra-Assay %CV Reference intra CV <15%	Inter-Assay %CV Reference inter CV <25%
Olink CARDIOVASCULAR III	3	9					Olink CARDIOVASCULAR III	5	7				Olink CARDIOVASCULAR III	6	15					Olink CARDIOVASCULAR III	5	10
Olink IMMUNO-ONCOLOGY	7	11					Olink IMMUNO-ONCOLOGY	7	11				Olink IMMUNO-ONCOLOGY	9	10					Olink IMMUNO-ONCOLOGY	6	12
Olink INFLAMMATION	4	9					Olink INFLAMMATION	5	8				Olink INFLAMMATION	6	14					Olink INFLAMMATION	7	11
Olink NEURO EXPLORATORY	7	10					Olink NEURO EXPLORATORY	5	9				Olink NEURO EXPLORATORY	6	10					Olink ONCOLOGY II	4	9
Olink ONCOLOGY II	4	7					Olink ONCOLOGY II	5	6				Olink ONCOLOGY II	5	6					Olink ONCOLOGY III	6	9
Olink ONCOLOGY III	6	8
1.2 Intra Assay %CV distribution
No. of proteins with %CV within defined intervals
CPS							HUNT						MCCS							SCHS
Panel name	<5%	5-10%	10-15%	>15%	N/A		Panel name	<5%	5-10%	10-15%	>15%		Panel name	<5%	5-10%	10-15%	>15%	N/A		Panel name	<5%	5-10%	10-15%	>15%	N/A
Olink CARDIOVASCULAR III	76	16	0	0	0		Olink CARDIOVASCULAR III	45	43	3	1		Olink CARDIOVASCULAR III	33	46	11	0	2		Olink CARDIOVASCULAR III	46	45	1	0	0
Olink IMMUNO-ONCOLOGY	17	58	9	0	8		Olink IMMUNO-ONCOLOGY	38	38	12	4		Olink IMMUNO-ONCOLOGY	4	62	15	3	8		Olink IMMUNO-ONCOLOGY	17	66	1	1	7
Olink INFLAMMATION	53	18	1	1	19		Olink INFLAMMATION	63	24	5	0		Olink INFLAMMATION	25	42	5	1	19		Olink INFLAMMATION	17	51	4	0	20
Olink NEURO EXPLORATORY	25	36	0	5	26		Olink NEURO EXPLORATORY	59	32	1	0		Olink NEURO EXPLORATORY	27	29	4	1	31		Olink ONCOLOGY II	64	20	4	1	3
Olink ONCOLOGY II	67	18	3	1	3		Olink ONCOLOGY II	86	6	0	0		Olink ONCOLOGY II	54	31	3	0	4		Olink ONCOLOGY III	30	28	7	1	26
Olink ONCOLOGY III	38	22	5	2	25
1.3 Inter Assay CV distribution
CPS							HUNT						MCCS							SCHS
Panel name	<10%	10-20%	20-30%	>30%	N/A		Panel name	<10%	10-20%	20-30%	>30%		Panel name	<10%	10-20%	20-30%	>30%	N/A		Panel name	<10%	10-20%	20-30%	>30%	N/A
Olink CARDIOVASCULAR III	62	28	2	0	0		Olink CARDIOVASCULAR III	80	12	0	0		Olink CARDIOVASCULAR III	6	79	5	0	2		Olink CARDIOVASCULAR III	52	37	2	1	0
Olink IMMUNO-ONCOLOGY	37	44	3	0	8		Olink IMMUNO-ONCOLOGY	41	49	1	1		Olink IMMUNO-ONCOLOGY	46	38	1	0	7		Olink IMMUNO-ONCOLOGY	34	46	5	0	7
Olink INFLAMMATION	56	15	1	1	19		Olink INFLAMMATION	76	16	0	0		Olink INFLAMMATION	17	47	8	1	19		Olink INFLAMMATION	42	29	3	0	18
Olink NEURO EXPLORATORY	41	23	2	1	25		Olink NEURO EXPLORATORY	68	24	0	0		Olink NEURO EXPLORATORY	38	25	1	0	28		Olink ONCOLOGY II	60	28	1	0	3
Olink ONCOLOGY II	76	11	2	0	3		Olink ONCOLOGY II	84	7	1	0		Olink ONCOLOGY II	78	10	0	0	4		Olink ONCOLOGY III	46	19	1	0	26
Olink ONCOLOGY III	54	14	1	1	22

## Sheet: Sup Data 3
Supplementary Data 3: Proportion of samples below the LOD
Assay	Percentage below LOD (%)	Cohort
NT-proBNP	0	CPS
NT-proBNP	24.734	EPIC
NT-proBNP	5.46875	NSHDS
NT-proBNP	2.17391	SCHS
NT-proBNP	2.72727	HUNT
NT-proBNP	16.2791	MCCS
MEPE	0	MCCS
MEPE	0	EPIC
MEPE	0	CPS
MEPE	0	SCHS
MEPE	0	HUNT
MEPE	0	NSHDS
NMNAT1	0	NSHDS
NMNAT1	0	EPIC
NRP2	0	NSHDS
NRP2	0	EPIC
CADM3	0	NSHDS
CADM3	0	EPIC
UNC5C	0	NSHDS
UNC5C	0	EPIC
VWC2	0	NSHDS
VWC2	0	EPIC
Siglec-9	0	NSHDS
Siglec-9	0	EPIC
CLM-6	0	NSHDS
CLM-6	0	EPIC
EZR	0	EPIC
EZR	0	NSHDS
SMOC2	0	EPIC
SMOC2	0	NSHDS
NBL1	0	NSHDS
NBL1	0	EPIC
EFNA4	0	NSHDS
EFNA4	0	EPIC
SCARB2	0	NSHDS
SCARB2	0	EPIC
NCAN	0	NSHDS
NCAN	0	EPIC
PRTG	0	NSHDS
PRTG	0	EPIC
ROBO2	0	NSHDS
ROBO2	0	EPIC
CRTAM	0	NSHDS
CRTAM	0	EPIC
RGMA	0	NSHDS
RGMA	0	EPIC
PLXNB3	0	NSHDS
PLXNB3	0	EPIC
CPA2	0	EPIC
CPA2	0	NSHDS
CD38	0	NSHDS
CD38	0	EPIC
SMPD1	0	EPIC
SMPD1	0	NSHDS
MSR1	0	NSHDS
MSR1	0	EPIC
Alpha-2-MRAP	0	NSHDS
Alpha-2-MRAP	0	EPIC
sFRP-3	0	EPIC
sFRP-3	0	NSHDS
EPHB6	0	NSHDS
EPHB6	0	EPIC
RGMB	0	NSHDS
RGMB	0	EPIC
SIGLEC1	0	EPIC
SIGLEC1	0	NSHDS
CNTN5	0	NSHDS
CNTN5	0	EPIC
ADAM 22	0	EPIC
ADAM 22	0	NSHDS
CLEC1B	0	NSHDS
CLEC1B	0	EPIC
ADAM 23	0	EPIC
ADAM 23	0	NSHDS
MATN3	0	NSHDS
MATN3	0	EPIC
RSPO1	0	EPIC
RSPO1	0	NSHDS
HAGH	1.5625	NSHDS
HAGH	61.9681	EPIC
LXN	1.5625	NSHDS
LXN	35.1064	EPIC
gal-8	0	NSHDS
gal-8	0	EPIC
BCAN	0	EPIC
BCAN	0	NSHDS
LAYN	0	EPIC
LAYN	0	NSHDS
NEP	0	NSHDS
NEP	0	EPIC
GDF-8	0	NSHDS
GDF-8	0	EPIC
THY 1	0	NSHDS
THY 1	0	EPIC
WFIKKN1	0	NSHDS
WFIKKN1	0	EPIC
TMPRSS5	0	NSHDS
TMPRSS5	0	EPIC
CDH3	0	EPIC
CDH3	0	NSHDS
GFR-alpha-1	0	EPIC
GFR-alpha-1	0	NSHDS
GM-CSF-R-alpha	0	NSHDS
GM-CSF-R-alpha	0	EPIC
SCARA5	0	NSHDS
SCARA5	0	EPIC
CD200	0	NSHDS
CD200	0	EPIC
NTRK2	0	NSHDS
NTRK2	0	EPIC
GZMA	0	EPIC
GZMA	0	NSHDS
G-CSF	1.32979	EPIC
G-CSF	0	NSHDS
DRAXIN	0	NSHDS
DRAXIN	0	EPIC
SCARF2	0	NSHDS
SCARF2	0	EPIC
GDNFR-alpha-3	0	NSHDS
GDNFR-alpha-3	0	EPIC
PVR	0	EPIC
PVR	0	NSHDS
TNFRSF12A	0	NSHDS
TNFRSF12A	0	EPIC
SKR3	0	NSHDS
SKR3	0	EPIC
FLRT2	0	EPIC
FLRT2	0	NSHDS
CPM	0	NSHDS
CPM	0	EPIC
CLEC10A	0	EPIC
CLEC10A	0	NSHDS
GCP5	0	NSHDS
GCP5	0	EPIC
BMP-4	0	EPIC
BMP-4	0	NSHDS
FcRL2	0	EPIC
FcRL2	0	NSHDS
MDGA1	0	EPIC
MDGA1	0	NSHDS
IL-5R-alpha	0	NSHDS
IL-5R-alpha	0	EPIC
PDGF-R-alpha	0	NSHDS
PDGF-R-alpha	0	EPIC
CTSC	0	EPIC
CTSC	0	NSHDS
CDH6	0	EPIC
CDH6	0	NSHDS
DDR1	0	EPIC
DDR1	0	NSHDS
JAM-B	0	EPIC
JAM-B	0	NSHDS
CTSS	0	EPIC
CTSS	0	NSHDS
N-CDase	0	EPIC
N-CDase	0	NSHDS
NAAA	0	NSHDS
NAAA	0	EPIC
N2DL-2	0	EPIC
N2DL-2	0	NSHDS
PLXNB1	0	NSHDS
PLXNB1	0	EPIC
TNFRSF21	0	NSHDS
TNFRSF21	0	EPIC
CLM-1	0	EPIC
CLM-1	0	NSHDS
SPOCK1	0	EPIC
SPOCK1	0	NSHDS
IL12	0	EPIC
IL12	0	NSHDS
Dkk-4	0	EPIC
Dkk-4	0	NSHDS
EDA2R	0	NSHDS
EDA2R	0	EPIC
LAT	0	EPIC
LAT	0	NSHDS
NTRK3	0	NSHDS
NTRK3	0	EPIC
LAIR-2	1.5625	NSHDS
LAIR-2	3.19149	EPIC
MANF	0	EPIC
MANF	0	NSHDS
TN-R	0	EPIC
TN-R	0	NSHDS
CD200R1	0	EPIC
CD200R1	0	NSHDS
Nr-CAM	0	NSHDS
Nr-CAM	0	EPIC
KYNU	0	NSHDS
KYNU	0	EPIC
BMP-6	0	EPIC
BMP-6	0	NSHDS
ANGPT1	0	NSHDS
ANGPT1	0	EPIC
ADM	0	NSHDS
ADM	0	EPIC
CD40-L	0	NSHDS
CD40-L	0	EPIC
SLAMF7	0.531915	EPIC
SLAMF7	1.5625	NSHDS
PGF	0	EPIC
ADAM-TS13	0	NSHDS
ADAM-TS13	0	EPIC
IL-4RA	0	NSHDS
IL-4RA	0	EPIC
SRC	0	EPIC
SRC	0	NSHDS
IL-1ra	0	NSHDS
IL-1ra	0	EPIC
STK4	0	NSHDS
STK4	18.3511	EPIC
IDUA	0	EPIC
IDUA	0	NSHDS
TNFRSF11A	0	EPIC
TNFRSF11A	0	NSHDS
PAR-1	0	NSHDS
PAR-1	0	EPIC
TRAIL-R2	0	NSHDS
TRAIL-R2	0	EPIC
PRSS27	0	EPIC
PRSS27	0	NSHDS
TIE2	0	EPIC
TIE2	0	NSHDS
TF	0	NSHDS
TF	0	EPIC
IL1RL2	0	EPIC
IL1RL2	0	NSHDS
PDGF subunit B	0	EPIC
PDGF subunit B	0	NSHDS
IL-27	0	NSHDS
IL-27	0	EPIC
IL-17D	0	NSHDS
IL-17D	0	EPIC
LOX-1	0	NSHDS
LOX-1	0	EPIC
Gal-9	0	NSHDS
Gal-9	0	EPIC
GIF	0	NSHDS
GIF	0	EPIC
PIgR	0	EPIC
PIgR	0	NSHDS
RAGE	0	EPIC
RAGE	0	NSHDS
SOD2	0	EPIC
SOD2	0	NSHDS
CTRC	0	NSHDS
CTRC	0	EPIC
SPON2	0	NSHDS
SPON2	0	EPIC
GH	0	NSHDS
GH	0	EPIC
FS	0	NSHDS
FS	0	EPIC
GLO1	0	EPIC
GLO1	0	NSHDS
CD84	0	NSHDS
CD84	0	EPIC
PAPPA	0.265957	EPIC
PAPPA	0.78125	NSHDS
SERPINA12	0.78125	NSHDS
SERPINA12	1.06383	EPIC
REN	0	NSHDS
REN	0	EPIC
DECR1	0	NSHDS
DECR1	0	EPIC
MERTK	0	EPIC
MERTK	0	NSHDS
THBS2	0	EPIC
THBS2	0	NSHDS
TM	0	NSHDS
TM	0	EPIC
VSIG2	0	NSHDS
VSIG2	0	EPIC
AMBP	0	NSHDS
AMBP	0	EPIC
PRELP	0	EPIC
PRELP	0	NSHDS
HO-1	0	EPIC
HO-1	0	NSHDS
XCL1	0	NSHDS
XCL1	0	EPIC
IL16	0	EPIC
IL16	0	NSHDS
SORT1	0	NSHDS
SORT1	0	EPIC
CEACAM8	0	EPIC
CEACAM8	0	NSHDS
PTX3	0	EPIC
PTX3	0	NSHDS
PSGL-1	0	NSHDS
PSGL-1	0	EPIC
CCL17	0	NSHDS
CCL17	0	EPIC
MMP7	0	EPIC
MMP7	0	NSHDS
IgG Fc receptor II-b	0	NSHDS
IgG Fc receptor II-b	0.797872	EPIC
ITGB1BP2	36.1702	EPIC
ITGB1BP2	0.78125	NSHDS
DCN	0	NSHDS
DCN	0	EPIC
Dkk-1	0	NSHDS
Dkk-1	0	EPIC
LPL	0	NSHDS
LPL	0	EPIC
PRSS8	0	EPIC
PRSS8	0	NSHDS
AGRP	0	EPIC
AGRP	0	NSHDS
HB-EGF	0	EPIC
HB-EGF	0	NSHDS
GDF-2	0	EPIC
GDF-2	0	NSHDS
FABP2	0	EPIC
FABP2	0	NSHDS
THPO	0	EPIC
THPO	0	NSHDS
MARCO	0	NSHDS
MARCO	0	EPIC
GT	0	NSHDS
GT	11.4362	EPIC
BNP	48.4375	NSHDS
BNP	68.0851	EPIC
MMP12	0	EPIC
MMP12	0	NSHDS
ACE2	0	NSHDS
ACE2	0	EPIC
PD-L2	0	EPIC
PD-L2	0	NSHDS
CTSL1	0	EPIC
CTSL1	0	NSHDS
hOSCAR	0	NSHDS
hOSCAR	0	EPIC
TNFRSF13B	0	NSHDS
TNFRSF13B	0	EPIC
TGM2	0	NSHDS
TGM2	0	EPIC
LEP	0.265957	EPIC
LEP	0	NSHDS
CA5A	26.3298	EPIC
CA5A	14.8438	NSHDS
HSP 27	0	EPIC
HSP 27	0	NSHDS
CD4	0	EPIC
CD4	0	NSHDS
NEMO	0	NSHDS
NEMO	0	EPIC
PARP-1	0	NSHDS
PARP-1	63.2979	EPIC
HAOX1	0	EPIC
HAOX1	0	NSHDS
IL8	0	CPS
IL8	0	EPIC
IL8	0	NSHDS
IL8	0	HUNT
VEGFA	0	NSHDS
VEGFA	0	SCHS
MCP-3	9.30233	MCCS
MCP-3	0.606061	HUNT
MCP-3	3.90625	NSHDS
MCP-3	0	SCHS
MCP-3	20.7447	EPIC
MCP-3	6.95652	CPS
GDNF	48.913	SCHS
GDNF	74.4681	EPIC
GDNF	45.1163	MCCS
GDNF	0.78125	NSHDS
GDNF	47.8788	HUNT
GDNF	0.869565	CPS
CDCP1	0	HUNT
CDCP1	0	SCHS
CDCP1	0	CPS
CDCP1	0	NSHDS
CDCP1	0	EPIC
CDCP1	0	MCCS
CD244	0	HUNT
CD244	0	CPS
CD244	0	MCCS
CD244	0	EPIC
CD244	0	NSHDS
IL7	0	NSHDS
IL7	0	EPIC
OPG	0	EPIC
OPG	0	HUNT
OPG	0	NSHDS
LAP TGF-beta-1	0	NSHDS
LAP TGF-beta-1	0	EPIC
IL6	0	EPIC
IL6	0	CPS
IL6	0	HUNT
IL6	0	SCHS
IL6	0	MCCS
IL6	0	NSHDS
IL-17C	41.8605	MCCS
IL-17C	59.5652	CPS
IL-17C	12.5	NSHDS
IL-17C	17.3913	SCHS
IL-17C	56.0606	HUNT
IL-17C	85.6383	EPIC
MCP-1	0	EPIC
IL-17A	7.8125	NSHDS
IL-17A	24.2021	EPIC
IL-17A	14.8837	MCCS
IL-17A	16.8478	SCHS
IL-17A	1.30435	CPS
IL-17A	17.8788	HUNT
CXCL11	0	MCCS
CXCL11	0	NSHDS
CXCL11	0	SCHS
CXCL11	0	HUNT
CXCL11	0	EPIC
CXCL11	0	CPS
AXIN1	0	SCHS
AXIN1	1.32979	EPIC
AXIN1	2.12121	HUNT
AXIN1	0	NSHDS
AXIN1	3.72093	MCCS
AXIN1	0	CPS
TRAIL	0	NSHDS
IL-20RA	92.2872	EPIC
IL-20RA	32.8125	NSHDS
IL-20RA	91.3043	SCHS
IL-20RA	80.9091	HUNT
IL-20RA	69.7674	MCCS
IL-20RA	55.2174	CPS
CXCL9	0	HUNT
CXCL9	0	EPIC
CXCL9	0	CPS
CXCL9	0	MCCS
CXCL9	0	NSHDS
CXCL9	0	SCHS
CST5	0	HUNT
CST5	0	NSHDS
CST5	0	MCCS
CST5	0	SCHS
CST5	0	EPIC
CST5	0	CPS
IL-2RB	87.5	SCHS
IL-2RB	64.8438	NSHDS
IL-2RB	51.7391	CPS
IL-2RB	63.6364	HUNT
IL-2RB	96.0106	EPIC
IL-2RB	80	MCCS
IL-1 alpha	96.7391	SCHS
IL-1 alpha	96.087	CPS
IL-1 alpha	96.2791	MCCS
IL-1 alpha	97.6562	NSHDS
IL-1 alpha	97.6064	EPIC
OSM	0	EPIC
OSM	0	NSHDS
OSM	0	CPS
OSM	0	SCHS
OSM	0	HUNT
OSM	0	MCCS
IL2	99.734	EPIC
IL2	100	NSHDS
CXCL1	0	SCHS
CXCL1	0	NSHDS
CXCL1	0	MCCS
CXCL1	0	EPIC
CXCL1	0	HUNT
CXCL1	0	CPS
TSLP	97.6064	EPIC
TSLP	85.9375	NSHDS
TSLP	91.5152	HUNT
TSLP	94.5652	SCHS
TSLP	93.9535	MCCS
TSLP	66.9565	CPS
CCL4	0	EPIC
CCL4	0	HUNT
CCL4	0	CPS
CCL4	0	MCCS
CCL4	0	NSHDS
CD6	0	HUNT
CD6	0	SCHS
CD6	0	CPS
CD6	0	MCCS
CD6	0	EPIC
CD6	0	NSHDS
SCF	0	NSHDS
IL18	0	CPS
IL18	0	NSHDS
IL18	0	MCCS
IL18	0	SCHS
IL18	0	EPIC
SLAMF1	0	HUNT
SLAMF1	18.75	NSHDS
SLAMF1	0.543478	SCHS
SLAMF1	0	CPS
SLAMF1	69.9468	EPIC
SLAMF1	0	MCCS
TGF-alpha	0	EPIC
TGF-alpha	0	MCCS
TGF-alpha	0	CPS
TGF-alpha	0	NSHDS
TGF-alpha	0	SCHS
MCP-4	0	MCCS
MCP-4	0	EPIC
MCP-4	0	HUNT
MCP-4	0	CPS
MCP-4	0	NSHDS
MCP-4	0	SCHS
CCL11	0	HUNT
CCL11	0	MCCS
CCL11	0	EPIC
CCL11	0	SCHS
CCL11	0	NSHDS
CCL11	0	CPS
TNFSF14	0	EPIC
TNFSF14	0	NSHDS
TNFSF14	0	CPS
TNFSF14	0	HUNT
TNFSF14	0	MCCS
FGF-23	46.3636	HUNT
FGF-23	0	NSHDS
FGF-23	2.65957	EPIC
FGF-23	0	MCCS
FGF-23	0	SCHS
FGF-23	0	CPS
IL-10RA	37.766	EPIC
IL-10RA	65.2174	SCHS
IL-10RA	16.4062	NSHDS
IL-10RA	25.1515	HUNT
IL-10RA	6.08696	CPS
IL-10RA	52.093	MCCS
FGF-5	97.8261	SCHS
FGF-5	27.3438	NSHDS
FGF-5	84.8404	EPIC
FGF-5	90.6977	MCCS
FGF-5	97.2727	HUNT
FGF-5	41.3043	CPS
MMP-1	0	SCHS
MMP-1	0	CPS
MMP-1	0	MCCS
MMP-1	0	HUNT
MMP-1	0.265957	EPIC
MMP-1	0	NSHDS
LIF-R	0	EPIC
LIF-R	0	HUNT
LIF-R	0	NSHDS
LIF-R	0	SCHS
LIF-R	0	CPS
LIF-R	0	MCCS
FGF-21	0	EPIC
FGF-21	0	SCHS
FGF-21	0	NSHDS
FGF-21	0	CPS
FGF-21	0	HUNT
FGF-21	0	MCCS
CCL19	0	HUNT
CCL19	0	NSHDS
CCL19	0	EPIC
CCL19	0	SCHS
CCL19	0	CPS
IL-15RA	26.087	SCHS
IL-15RA	15.1596	EPIC
IL-15RA	0	CPS
IL-15RA	11.5152	HUNT
IL-15RA	8.83721	MCCS
IL-15RA	0	NSHDS
IL-10RB	0	SCHS
IL-10RB	0	CPS
IL-10RB	0	NSHDS
IL-10RB	0	EPIC
IL-10RB	0	MCCS
IL-10RB	0	HUNT
IL-22 RA1	93.3511	EPIC
IL-22 RA1	87.2727	HUNT
IL-22 RA1	87.4419	MCCS
IL-22 RA1	93.4783	SCHS
IL-22 RA1	38.2812	NSHDS
IL-22 RA1	33.4783	CPS
IL-18R1	0	MCCS
IL-18R1	0	EPIC
IL-18R1	0	NSHDS
IL-18R1	0	CPS
IL-18R1	0	HUNT
IL-18R1	0	SCHS
PD-L1	0	MCCS
PD-L1	0	NSHDS
PD-L1	0	SCHS
PD-L1	0	CPS
PD-L1	0	EPIC
PD-L1	0	HUNT
Beta-NGF	0	CPS
Beta-NGF	0	HUNT
Beta-NGF	0	MCCS
Beta-NGF	0	SCHS
Beta-NGF	93.617	EPIC
Beta-NGF	79.6875	NSHDS
CXCL5	0	NSHDS
CXCL5	0	MCCS
CXCL5	0	HUNT
CXCL5	0	EPIC
TRANCE	0	NSHDS
TRANCE	0	CPS
TRANCE	0	EPIC
TRANCE	0	MCCS
TRANCE	0	SCHS
TRANCE	0	HUNT
HGF	0	EPIC
HGF	0	SCHS
HGF	0	NSHDS
IL-12B	0	HUNT
IL-12B	0	EPIC
IL-12B	0	NSHDS
IL-12B	0	SCHS
IL-12B	0	CPS
IL-12B	0	MCCS
IL-24	83.7209	MCCS
IL-24	86.413	SCHS
IL-24	83.3333	HUNT
IL-24	65.625	NSHDS
IL-24	93.0851	EPIC
IL-24	68.2609	CPS
IL13	85.1562	NSHDS
IL13	91.1628	MCCS
IL13	71.3043	CPS
IL13	83.6364	HUNT
IL13	88.0435	SCHS
IL13	90.1596	EPIC
ARTN	58.5938	NSHDS
ARTN	90.2326	MCCS
ARTN	66.3043	SCHS
ARTN	83.3333	HUNT
ARTN	40	CPS
ARTN	86.9681	EPIC
MMP-10	0	CPS
MMP-10	0	SCHS
MMP-10	0	NSHDS
MMP-10	0	MCCS
MMP-10	0	HUNT
MMP-10	0	EPIC
IL10	0	SCHS
IL10	0	MCCS
IL10	0	HUNT
IL10	0	NSHDS
IL10	0	CPS
IL10	0.265957	EPIC
CCL23	0	SCHS
CCL23	0	NSHDS
CCL23	0	EPIC
CD5	0	EPIC
CD5	0	NSHDS
CD5	0	SCHS
CD5	0	HUNT
CCL3	0	CPS
CCL3	0	HUNT
CCL3	0	NSHDS
CCL3	0	MCCS
CCL3	0	EPIC
Flt3L	0	HUNT
Flt3L	0	CPS
Flt3L	0	NSHDS
Flt3L	0	EPIC
Flt3L	0	SCHS
Flt3L	0	MCCS
CXCL6	0	NSHDS
CXCL6	0	MCCS
CXCL6	0	SCHS
CXCL6	0	CPS
CXCL6	0	EPIC
CXCL6	0	HUNT
CXCL10	0	SCHS
CXCL10	0	EPIC
CXCL10	0	NSHDS
CXCL10	0	CPS
CXCL10	0	MCCS
CXCL10	0	HUNT
4E-BP1	0	EPIC
4E-BP1	0	HUNT
4E-BP1	0	MCCS
4E-BP1	0	CPS
4E-BP1	0	NSHDS
4E-BP1	0	SCHS
IL-20	96.3636	HUNT
IL-20	93.9535	MCCS
IL-20	98.3696	SCHS
IL-20	94.4149	EPIC
IL-20	89.8438	NSHDS
IL-20	66.5217	CPS
SIRT2	0	NSHDS
SIRT2	33.2447	EPIC
SIRT2	4.54545	HUNT
SIRT2	0	CPS
SIRT2	3.80435	SCHS
SIRT2	3.25581	MCCS
CCL28	0	HUNT
CCL28	0	CPS
CCL28	1.39535	MCCS
CCL28	0.265957	EPIC
CCL28	0	SCHS
CCL28	0	NSHDS
EN-RAGE	0	EPIC
EN-RAGE	0	SCHS
EN-RAGE	0	HUNT
EN-RAGE	0	CPS
EN-RAGE	0.930233	MCCS
EN-RAGE	0	NSHDS
CD40	0	EPIC
CD40	0	CPS
CD40	0	MCCS
CD40	0	NSHDS
CD40	0	SCHS
CD40	0	HUNT
IL33	98.7879	HUNT
IL33	96.7442	MCCS
IL33	94.5312	NSHDS
IL33	97.6064	EPIC
IL33	99.4565	SCHS
IL33	92.6087	CPS
FGF-19	0	SCHS
FGF-19	0	EPIC
FGF-19	0	NSHDS
FGF-19	0	MCCS
FGF-19	0	HUNT
FGF-19	0	CPS
IL4	69.5652	CPS
IL4	96.7391	SCHS
IL4	66.6667	HUNT
IL4	77.2093	MCCS
IL4	84.5745	EPIC
IL4	50	NSHDS
LIF	91.1628	MCCS
LIF	93.0851	EPIC
LIF	83.4783	CPS
LIF	93.4783	SCHS
LIF	92.4242	HUNT
LIF	89.0625	NSHDS
NRTN	93.617	EPIC
NRTN	78.1818	HUNT
NRTN	73.4375	NSHDS
NRTN	85.1163	MCCS
NRTN	60.4348	CPS
NRTN	90.7609	SCHS
MCP-2	0	MCCS
MCP-2	0	CPS
MCP-2	0	NSHDS
MCP-2	0	HUNT
MCP-2	0	EPIC
MCP-2	0	SCHS
CASP-8	0	NSHDS
CASP-8	6.38298	EPIC
CCL25	0	EPIC
CCL25	0	NSHDS
CCL25	0	HUNT
CCL25	0	SCHS
CCL25	0	MCCS
CCL25	0	CPS
CX3CL1	0	CPS
CX3CL1	0	SCHS
CX3CL1	0	EPIC
CX3CL1	0	HUNT
CX3CL1	0	MCCS
CX3CL1	0	NSHDS
TNFRSF9	0	HUNT
TNFRSF9	0	MCCS
TNFRSF9	0	EPIC
TNFRSF9	0	SCHS
TNFRSF9	0	CPS
TNFRSF9	0	NSHDS
NT-3	0	CPS
NT-3	0	NSHDS
NT-3	23.9394	HUNT
NT-3	52.5581	MCCS
NT-3	0	EPIC
NT-3	38.587	SCHS
TWEAK	0	HUNT
TWEAK	0	SCHS
TWEAK	0	NSHDS
TWEAK	0	EPIC
TWEAK	0	MCCS
CCL20	0	EPIC
CCL20	0	NSHDS
ST1A1	0.465116	MCCS
ST1A1	1.5625	NSHDS
ST1A1	0.909091	HUNT
ST1A1	0	CPS
ST1A1	15.9574	EPIC
ST1A1	0.543478	SCHS
STAMBP	0	MCCS
STAMBP	0	EPIC
STAMBP	0	HUNT
STAMBP	0	CPS
STAMBP	0	SCHS
STAMBP	0	NSHDS
IL5	77.5758	HUNT
IL5	61.3043	CPS
IL5	76.7442	MCCS
IL5	78.9062	NSHDS
IL5	76.087	SCHS
IL5	88.5638	EPIC
ADA	0	NSHDS
ADA	0	MCCS
ADA	0	CPS
ADA	0	HUNT
ADA	0	EPIC
ADA	0	SCHS
TNFB	0	MCCS
TNFB	0	EPIC
TNFB	0	SCHS
TNFB	0	CPS
TNFB	0	HUNT
TNFB	0	NSHDS
CSF-1	0	EPIC
CSF-1	0	HUNT
CSF-1	0	NSHDS
CSF-1	0	CPS
CSF-1	0	SCHS
TNFRSF14	0	NSHDS
TNFRSF14	0	MCCS
TNFRSF14	0	EPIC
TNFRSF14	0	CPS
TNFRSF14	0	HUNT
TNFRSF14	0	SCHS
LDL receptor	0	CPS
LDL receptor	0	MCCS
LDL receptor	0	EPIC
LDL receptor	0	NSHDS
LDL receptor	0	SCHS
LDL receptor	0	HUNT
ITGB2	0	CPS
ITGB2	0	NSHDS
ITGB2	0	SCHS
ITGB2	0	EPIC
ITGB2	0	MCCS
ITGB2	0	HUNT
IL-17RA	0	MCCS
IL-17RA	0	SCHS
IL-17RA	0	EPIC
IL-17RA	0	HUNT
IL-17RA	0	NSHDS
IL-17RA	0	CPS
TNF-R2	0	SCHS
TNF-R2	0	MCCS
TNF-R2	0	HUNT
TNF-R2	0	CPS
TNF-R2	0	EPIC
TNF-R2	0	NSHDS
MMP-9	0	SCHS
MMP-9	0	HUNT
MMP-9	0	MCCS
MMP-9	0	NSHDS
MMP-9	0	CPS
MMP-9	0	EPIC
EPHB4	0	SCHS
EPHB4	0	MCCS
EPHB4	0	CPS
EPHB4	0	NSHDS
EPHB4	0	EPIC
EPHB4	0	HUNT
IL2-RA	0	CPS
IL2-RA	0	HUNT
IL2-RA	0	EPIC
IL2-RA	0	MCCS
IL2-RA	0	SCHS
IL2-RA	0	NSHDS
OPG	0	SCHS
OPG	0	CPS
OPG	0	MCCS
ALCAM	0	HUNT
ALCAM	0	SCHS
ALCAM	0	NSHDS
ALCAM	0	MCCS
ALCAM	0	EPIC
ALCAM	0	CPS
TFF3	0	SCHS
TFF3	0	MCCS
TFF3	0	HUNT
TFF3	0	EPIC
TFF3	0	NSHDS
TFF3	0	CPS
SELP	0	MCCS
SELP	0	NSHDS
SELP	0	EPIC
SELP	0	SCHS
SELP	0	HUNT
SELP	0	CPS
CSTB	0	NSHDS
CSTB	0	MCCS
CSTB	0	HUNT
CSTB	0	CPS
CSTB	0	SCHS
CSTB	0	EPIC
MCP-1	0	MCCS
MCP-1	0	NSHDS
CD163	0	MCCS
CD163	0	CPS
CD163	0	NSHDS
CD163	0	HUNT
CD163	0	EPIC
CD163	0	SCHS
Gal-3	0	EPIC
Gal-3	0	CPS
Gal-3	0	MCCS
Gal-3	0	SCHS
Gal-3	0	NSHDS
Gal-3	0	HUNT
GRN	0	HUNT
GRN	0	EPIC
GRN	0	CPS
GRN	0	NSHDS
GRN	0	SCHS
GRN	0	MCCS
BLM hydrolase	0	SCHS
BLM hydrolase	0	HUNT
BLM hydrolase	0	NSHDS
BLM hydrolase	0	MCCS
BLM hydrolase	1.32979	EPIC
BLM hydrolase	0	CPS
PLC	0	SCHS
PLC	0	NSHDS
PLC	0	CPS
PLC	0	MCCS
PLC	0	HUNT
PLC	0	EPIC
LTBR	0	NSHDS
LTBR	0	EPIC
LTBR	0	CPS
LTBR	0	HUNT
LTBR	0	MCCS
LTBR	0	SCHS
Notch 3	0	NSHDS
Notch 3	0	HUNT
Notch 3	0	MCCS
Notch 3	0	EPIC
Notch 3	0	SCHS
Notch 3	0	CPS
TIMP4	0	MCCS
TIMP4	0	NSHDS
TIMP4	0	SCHS
TIMP4	0	EPIC
TIMP4	0	CPS
TIMP4	0	HUNT
CNTN1	0	NSHDS
CNTN1	0	EPIC
CNTN1	0	MCCS
CNTN1	0	SCHS
CNTN1	0	CPS
CNTN1	0	HUNT
CDH5	0	EPIC
CDH5	0	NSHDS
CDH5	0	MCCS
CDH5	0	HUNT
CDH5	0	SCHS
CDH5	0	CPS
TLT-2	0	SCHS
TLT-2	0	EPIC
TLT-2	0	HUNT
TLT-2	0	MCCS
TLT-2	0	NSHDS
TLT-2	0	CPS
FABP4	0	SCHS
FABP4	0	MCCS
FABP4	0	CPS
FABP4	0	EPIC
FABP4	0	HUNT
FABP4	0	NSHDS
TFPI	0	EPIC
TFPI	0	CPS
TFPI	0	HUNT
TFPI	0	NSHDS
TFPI	0	SCHS
TFPI	0	MCCS
PAI	0	CPS
PAI	0	SCHS
PAI	0	EPIC
PAI	0	HUNT
PAI	0	NSHDS
PAI	0	MCCS
CCL24	0	EPIC
CCL24	0	CPS
CCL24	0	HUNT
CCL24	0	NSHDS
CCL24	0	MCCS
CCL24	0	SCHS
TR	0	CPS
TR	0	HUNT
TR	0	MCCS
TR	0	NSHDS
TR	0	SCHS
TR	0	EPIC
TNFRSF10C	0	EPIC
TNFRSF10C	0	HUNT
TNFRSF10C	0	NSHDS
TNFRSF10C	0	SCHS
TNFRSF10C	0	CPS
TNFRSF10C	0	MCCS
GDF-15	0	SCHS
GDF-15	0	CPS
GDF-15	0	HUNT
GDF-15	0	NSHDS
GDF-15	0	EPIC
GDF-15	0	MCCS
SELE	0	HUNT
SELE	0	CPS
SELE	0	MCCS
SELE	0	NSHDS
SELE	0	SCHS
SELE	0	EPIC
AZU1	10.4348	CPS
AZU1	0	NSHDS
AZU1	0	HUNT
AZU1	1.32979	EPIC
AZU1	0	SCHS
AZU1	0	MCCS
DLK-1	0	SCHS
DLK-1	0	NSHDS
DLK-1	0	MCCS
DLK-1	0	CPS
DLK-1	0	HUNT
DLK-1	0	EPIC
SPON1	3.63636	HUNT
SPON1	13.913	CPS
SPON1	0	NSHDS
SPON1	0.797872	EPIC
SPON1	7.06522	SCHS
SPON1	71.1628	MCCS
MPO	0	CPS
MPO	0	SCHS
MPO	0	NSHDS
MPO	0	MCCS
MPO	0	HUNT
MPO	0	EPIC
CXCL16	0	MCCS
CXCL16	0	EPIC
CXCL16	0	SCHS
CXCL16	0	CPS
CXCL16	0	NSHDS
CXCL16	0	HUNT
IL-6RA	0	HUNT
IL-6RA	0	MCCS
IL-6RA	0	EPIC
IL-6RA	0	SCHS
IL-6RA	0	CPS
IL-6RA	0	NSHDS
RETN	0	SCHS
RETN	0	CPS
RETN	0	EPIC
RETN	0	MCCS
RETN	0	HUNT
RETN	0	NSHDS
IGFBP-1	0	SCHS
IGFBP-1	0	CPS
IGFBP-1	0	NSHDS
IGFBP-1	0.531915	EPIC
IGFBP-1	0	MCCS
IGFBP-1	0	HUNT
CHIT1	3.125	NSHDS
CHIT1	5.05319	EPIC
CHIT1	6.04651	MCCS
CHIT1	5.65217	CPS
CHIT1	3.0303	HUNT
CHIT1	35.3261	SCHS
TR-AP	0	EPIC
TR-AP	0	CPS
TR-AP	0	HUNT
TR-AP	0	MCCS
TR-AP	0	NSHDS
TR-AP	0	SCHS
PSP-D	0	MCCS
PSP-D	0.531915	EPIC
PSP-D	6.52174	SCHS
PSP-D	0	CPS
PSP-D	0	HUNT
PSP-D	0	NSHDS
PI3	0	SCHS
PI3	0	CPS
PI3	0	MCCS
PI3	1.06383	EPIC
PI3	0	NSHDS
PI3	0	HUNT
Ep-CAM	0	HUNT
Ep-CAM	0	EPIC
Ep-CAM	0	NSHDS
Ep-CAM	0	MCCS
Ep-CAM	0	SCHS
Ep-CAM	0	CPS
AP-N	0	CPS
AP-N	0	NSHDS
AP-N	0	HUNT
AP-N	0	SCHS
AP-N	0	MCCS
AP-N	0	EPIC
AXL	0	MCCS
AXL	0	HUNT
AXL	0	SCHS
AXL	0	EPIC
AXL	0	CPS
AXL	0	NSHDS
IL-1RT1	0	SCHS
IL-1RT1	0	NSHDS
IL-1RT1	0	EPIC
IL-1RT1	0	HUNT
IL-1RT1	0	CPS
IL-1RT1	0	MCCS
MMP-2	0	SCHS
MMP-2	0	CPS
MMP-2	0	NSHDS
MMP-2	0	EPIC
MMP-2	0	MCCS
MMP-2	0	HUNT
FAS	0	NSHDS
FAS	0	EPIC
FAS	0	MCCS
FAS	0	SCHS
FAS	0	HUNT
FAS	0	CPS
MB	0	NSHDS
MB	0	CPS
MB	0	HUNT
MB	0	SCHS
MB	0	EPIC
MB	0	MCCS
TNFSF13B	0	NSHDS
TNFSF13B	0	MCCS
TNFSF13B	0	EPIC
TNFSF13B	0	CPS
TNFSF13B	0	SCHS
TNFSF13B	0	HUNT
PRTN3	0	EPIC
PRTN3	0	MCCS
PRTN3	0	HUNT
PRTN3	0	CPS
PRTN3	0	NSHDS
PRTN3	0	SCHS
PCSK9	0	NSHDS
PCSK9	0	HUNT
PCSK9	0	MCCS
PCSK9	0	EPIC
PCSK9	0	SCHS
PCSK9	0	CPS
U-PAR	0	EPIC
U-PAR	0	MCCS
U-PAR	0	SCHS
U-PAR	0	NSHDS
U-PAR	0	HUNT
U-PAR	0	CPS
OPN	0	EPIC
OPN	0	CPS
OPN	0	SCHS
OPN	0	HUNT
OPN	0	MCCS
OPN	0	NSHDS
CTSD	0	HUNT
CTSD	0	NSHDS
CTSD	0	EPIC
CTSD	0	MCCS
CTSD	0	SCHS
CTSD	0	CPS
PGLYRP1	0	CPS
PGLYRP1	0	NSHDS
PGLYRP1	0	EPIC
PGLYRP1	0	SCHS
PGLYRP1	0	MCCS
PGLYRP1	0	HUNT
CPA1	0	EPIC
CPA1	0	CPS
CPA1	0	HUNT
CPA1	0	SCHS
CPA1	0	NSHDS
CPA1	0	MCCS
JAM-A	0	SCHS
JAM-A	0	NSHDS
JAM-A	0	HUNT
JAM-A	0	CPS
JAM-A	0	MCCS
JAM-A	0	EPIC
Gal-4	0	SCHS
Gal-4	0	EPIC
Gal-4	0	NSHDS
Gal-4	0	MCCS
Gal-4	0	CPS
Gal-4	0	HUNT
IL-1RT2	0	CPS
IL-1RT2	0	HUNT
IL-1RT2	0	EPIC
IL-1RT2	0	NSHDS
IL-1RT2	0	MCCS
IL-1RT2	0	SCHS
SHPS-1	0	SCHS
SHPS-1	0	EPIC
SHPS-1	0	MCCS
SHPS-1	0	NSHDS
SHPS-1	0	CPS
SHPS-1	0	HUNT
CCL15	0	HUNT
CCL15	0	CPS
CCL15	0	MCCS
CCL15	0	EPIC
CCL15	0	NSHDS
CCL15	0	SCHS
CASP-3	0	EPIC
CASP-3	0	HUNT
CASP-3	0	NSHDS
CASP-3	0	SCHS
CASP-3	0	MCCS
CASP-3	0	CPS
uPA	0	NSHDS
uPA	0	SCHS
uPA	0	CPS
uPA	0	HUNT
uPA	0	EPIC
uPA	0	MCCS
CPB1	0	HUNT
CPB1	0	EPIC
CPB1	0	CPS
CPB1	0	NSHDS
CPB1	0	SCHS
CPB1	0	MCCS
CHI3L1	0	NSHDS
CHI3L1	0	SCHS
CHI3L1	0	MCCS
CHI3L1	0	HUNT
CHI3L1	0	EPIC
CHI3L1	0	CPS
ST2	0	EPIC
ST2	0	MCCS
ST2	0	NSHDS
ST2	0	CPS
ST2	0	HUNT
ST2	0	SCHS
t-PA	0	HUNT
t-PA	0	SCHS
t-PA	0	MCCS
t-PA	0	CPS
t-PA	0	EPIC
t-PA	0	NSHDS
SCGB3A2	0	EPIC
SCGB3A2	0	NSHDS
SCGB3A2	0.465116	MCCS
SCGB3A2	0	CPS
SCGB3A2	0	SCHS
SCGB3A2	0	HUNT
EGFR	0	CPS
EGFR	0	EPIC
EGFR	0	NSHDS
EGFR	0	SCHS
EGFR	0	MCCS
EGFR	0	HUNT
IGFBP-7	0	MCCS
IGFBP-7	0	CPS
IGFBP-7	0	NSHDS
IGFBP-7	0	SCHS
IGFBP-7	0	EPIC
IGFBP-7	0	HUNT
CD93	0	EPIC
CD93	0	HUNT
CD93	0	NSHDS
CD93	0	CPS
CD93	0	MCCS
CD93	0	SCHS
IL-18BP	0	CPS
IL-18BP	0	NSHDS
IL-18BP	0	EPIC
IL-18BP	0	HUNT
IL-18BP	0	SCHS
IL-18BP	0	MCCS
COL1A1	0	HUNT
COL1A1	0	CPS
COL1A1	0	MCCS
COL1A1	0	SCHS
COL1A1	0	EPIC
COL1A1	0	NSHDS
PON3	0	SCHS
PON3	0	CPS
PON3	0	EPIC
PON3	0	NSHDS
PON3	0	MCCS
PON3	0	HUNT
CTSZ	0	HUNT
CTSZ	0	NSHDS
CTSZ	0	EPIC
CTSZ	0	SCHS
CTSZ	0	MCCS
CTSZ	0	CPS
MMP-3	0	MCCS
MMP-3	0	EPIC
MMP-3	0	CPS
MMP-3	0	NSHDS
MMP-3	0	SCHS
MMP-3	0	HUNT
RARRES2	0	NSHDS
RARRES2	0	EPIC
RARRES2	0	SCHS
RARRES2	0	HUNT
RARRES2	0	MCCS
RARRES2	0	CPS
ICAM-2	0	HUNT
ICAM-2	0	EPIC
ICAM-2	0	SCHS
ICAM-2	0	CPS
ICAM-2	0	MCCS
ICAM-2	0	NSHDS
KLK6	0	SCHS
KLK6	0	MCCS
KLK6	2.39362	EPIC
KLK6	0	NSHDS
KLK6	0	HUNT
KLK6	0	CPS
PDGF subunit A	0.797872	EPIC
PDGF subunit A	0	MCCS
PDGF subunit A	0	CPS
PDGF subunit A	0	NSHDS
PDGF subunit A	0	HUNT
PDGF subunit A	0	SCHS
TNF-R1	0	SCHS
TNF-R1	0	HUNT
TNF-R1	0	NSHDS
TNF-R1	0	EPIC
TNF-R1	0	CPS
TNF-R1	0	MCCS
IGFBP-2	0	MCCS
IGFBP-2	0	CPS
IGFBP-2	0	EPIC
IGFBP-2	0	HUNT
IGFBP-2	0	SCHS
IGFBP-2	0	NSHDS
vWF	0	SCHS
vWF	0.30303	HUNT
vWF	0	EPIC
vWF	0	CPS
vWF	0	NSHDS
vWF	0	MCCS
PECAM-1	0	MCCS
PECAM-1	0	CPS
PECAM-1	0	EPIC
PECAM-1	0	NSHDS
PECAM-1	0	SCHS
PECAM-1	0	HUNT
CCL16	0	CPS
CCL16	0	EPIC
CCL16	0	NSHDS
CCL16	0	SCHS
CCL16	0	MCCS
CCL16	0	HUNT
TXLNA	0	NSHDS
TXLNA	0	SCHS
TXLNA	3.72093	MCCS
TXLNA	0	HUNT
TXLNA	0	CPS
TXLNA	0	EPIC
VEGFA	0	HUNT
VEGFA	0	MCCS
VEGFA	0	CPS
VEGFA	0	EPIC
CPE	0	NSHDS
CPE	0	CPS
CPE	0	HUNT
CPE	0	EPIC
CPE	0	MCCS
CPE	0	SCHS
KLK13	0	CPS
KLK13	0	MCCS
KLK13	0	SCHS
KLK13	0	HUNT
KLK13	0	EPIC
KLK13	0	NSHDS
CEACAM1	0	CPS
CEACAM1	0	HUNT
CEACAM1	0	NSHDS
CEACAM1	0	MCCS
CEACAM1	0	EPIC
CEACAM1	0	SCHS
MSLN	0	HUNT
MSLN	0	MCCS
MSLN	0	SCHS
MSLN	0	CPS
MSLN	0	EPIC
MSLN	0	NSHDS
TNFSF13	0	MCCS
TNFSF13	0	CPS
TNFSF13	0	SCHS
TNFSF13	0	EPIC
TNFSF13	0	NSHDS
TNFSF13	0	HUNT
EGF	0	EPIC
EGF	0	NSHDS
TNFRSF6B	0	HUNT
TNFRSF6B	0	MCCS
TNFRSF6B	0	EPIC
TNFRSF6B	0	SCHS
TNFRSF6B	0	CPS
TNFRSF6B	0	NSHDS
SYND1	0	NSHDS
SYND1	0	EPIC
SYND1	0	CPS
SYND1	0	HUNT
SYND1	0	MCCS
SYND1	0	SCHS
TGFR-2	0	MCCS
TGFR-2	0	EPIC
TGFR-2	0	CPS
TGFR-2	0	SCHS
TGFR-2	0	NSHDS
TGFR-2	0	HUNT
CD48	0	CPS
CD48	0	SCHS
CD48	0	EPIC
CD48	0	HUNT
CD48	0	MCCS
CD48	0	NSHDS
SCAMP3	0	CPS
SCAMP3	14.3617	EPIC
SCAMP3	10.2326	MCCS
SCAMP3	0	NSHDS
SCAMP3	0	HUNT
SCAMP3	0	SCHS
LY9	0	HUNT
LY9	0	CPS
LY9	0	SCHS
LY9	0	NSHDS
LY9	0	EPIC
LY9	0	MCCS
IFN-gamma-R1	0	NSHDS
IFN-gamma-R1	0	CPS
IFN-gamma-R1	0	EPIC
IFN-gamma-R1	0	SCHS
IFN-gamma-R1	0	MCCS
IFN-gamma-R1	0	HUNT
ITGAV	0	NSHDS
ITGAV	0	SCHS
ITGAV	0	EPIC
ITGAV	0	MCCS
ITGAV	0	CPS
ITGAV	0	HUNT
TRAIL	0	CPS
TRAIL	0	MCCS
TRAIL	0	HUNT
TRAIL	0	EPIC
TRAIL	0	SCHS
hK11	0	EPIC
hK11	0	NSHDS
hK11	0	HUNT
hK11	0	SCHS
hK11	0	MCCS
hK11	0	CPS
GPC1	0	SCHS
GPC1	0	CPS
GPC1	0	HUNT
GPC1	0	MCCS
GPC1	0	EPIC
GPC1	0	NSHDS
TFPI-2	0	MCCS
TFPI-2	0	EPIC
TFPI-2	0	NSHDS
TFPI-2	0	CPS
TFPI-2	0	HUNT
TFPI-2	0	SCHS
hK8	0	SCHS
hK8	0	MCCS
hK8	0	EPIC
hK8	0	NSHDS
hK8	0	HUNT
hK8	0	CPS
VEGFR-2	0	SCHS
VEGFR-2	0	EPIC
VEGFR-2	0	NSHDS
VEGFR-2	0	HUNT
LYPD3	0	SCHS
LYPD3	0	NSHDS
LYPD3	0	CPS
LYPD3	0	HUNT
LYPD3	0	MCCS
LYPD3	0	EPIC
PODXL	0	CPS
PODXL	0	NSHDS
PODXL	0	SCHS
PODXL	0	EPIC
PODXL	0	HUNT
PODXL	0	MCCS
S100A4	0	NSHDS
S100A4	0	SCHS
S100A4	0	HUNT
S100A4	0	MCCS
S100A4	0	CPS
S100A4	0	EPIC
IGF1R	0	EPIC
IGF1R	0	HUNT
IGF1R	0	NSHDS
IGF1R	0	MCCS
IGF1R	0	SCHS
IGF1R	0	CPS
ERBB2	0	MCCS
ERBB2	0	SCHS
ERBB2	0	HUNT
ERBB2	0	CPS
ERBB2	0	NSHDS
ERBB2	0	EPIC
ERBB3	0	CPS
ERBB3	0	SCHS
ERBB3	0	EPIC
ERBB3	0	MCCS
ERBB3	0	HUNT
ERBB3	0	NSHDS
SCF	0	CPS
SCF	0	SCHS
SCF	0	EPIC
SCF	0	HUNT
SCF	0	MCCS
SPARC	0	CPS
SPARC	0	MCCS
SPARC	0	EPIC
SPARC	0	HUNT
SPARC	0	NSHDS
SPARC	0	SCHS
GZMH	0	NSHDS
GZMH	0	EPIC
GZMH	0	MCCS
GZMH	0	SCHS
GZMH	0	CPS
GZMH	0	HUNT
TGF-alpha	0	HUNT
FURIN	0	NSHDS
FURIN	0	MCCS
FURIN	0	HUNT
FURIN	0	EPIC
FURIN	0	CPS
FURIN	0	SCHS
CYR61	0	NSHDS
CYR61	0	CPS
CYR61	0.465116	MCCS
CYR61	0	HUNT
CYR61	0	EPIC
CYR61	0	SCHS
hK14	0	MCCS
hK14	0	NSHDS
hK14	0	EPIC
hK14	0	SCHS
hK14	0	CPS
hK14	0	HUNT
FADD	48.1818	HUNT
FADD	1.5625	NSHDS
FADD	34.8404	EPIC
FADD	60.3261	SCHS
FADD	26.9767	MCCS
FADD	0	CPS
MetAP 2	0	CPS
MetAP 2	2.32558	MCCS
MetAP 2	0	NSHDS
MetAP 2	0	HUNT
MetAP 2	0	SCHS
MetAP 2	0	EPIC
PVRL4	0	CPS
PVRL4	0	HUNT
PVRL4	0	NSHDS
PVRL4	0	EPIC
PVRL4	0	SCHS
PVRL4	0	MCCS
FASLG	0	SCHS
FASLG	0	HUNT
FASLG	0	CPS
FASLG	0	EPIC
FASLG	0	MCCS
FASLG	0	NSHDS
EPHA2	0	SCHS
EPHA2	0	NSHDS
EPHA2	0	CPS
EPHA2	0	HUNT
EPHA2	0	EPIC
EPHA2	0	MCCS
ITGB5	0	HUNT
ITGB5	0	MCCS
ITGB5	0	SCHS
ITGB5	0	NSHDS
ITGB5	0	CPS
ITGB5	0	EPIC
Gal-1	0	CPS
Gal-1	0	EPIC
Gal-1	0	HUNT
Gal-1	0	NSHDS
Gal-1	0	SCHS
SEZ6L	0	SCHS
SEZ6L	0	EPIC
SEZ6L	0	CPS
SEZ6L	0	HUNT
SEZ6L	0	MCCS
SEZ6L	0	NSHDS
CAIX	0	HUNT
CAIX	0	CPS
CAIX	0	SCHS
CAIX	0	MCCS
CAIX	0	NSHDS
CAIX	0	EPIC
MIA	0	MCCS
MIA	0	SCHS
MIA	0	HUNT
MIA	0	CPS
MIA	0	EPIC
MIA	0	NSHDS
CTSV	0	EPIC
CTSV	0	HUNT
CTSV	0	CPS
CTSV	0	MCCS
CTSV	0	NSHDS
CTSV	0	SCHS
CD27	0	NSHDS
CD27	0	MCCS
CD27	0	HUNT
CD27	0	EPIC
CD27	0	CPS
XPNPEP2	0	NSHDS
XPNPEP2	0	EPIC
XPNPEP2	0	HUNT
XPNPEP2	0.465116	MCCS
XPNPEP2	0.869565	CPS
XPNPEP2	0	SCHS
ERBB4	0	MCCS
ERBB4	0	CPS
ERBB4	0	SCHS
ERBB4	0	NSHDS
ERBB4	0	EPIC
ERBB4	0	HUNT
HGF	0	MCCS
HGF	0	CPS
HGF	0	HUNT
ADAM 8	0	MCCS
ADAM 8	0	CPS
ADAM 8	0	HUNT
ADAM 8	0	EPIC
ADAM 8	0	NSHDS
ADAM 8	0	SCHS
5'-NT	0	EPIC
5'-NT	0	MCCS
5'-NT	0	HUNT
5'-NT	0	NSHDS
5'-NT	0	SCHS
5'-NT	0	CPS
CDKN1A	0	EPIC
CDKN1A	3.72093	MCCS
CDKN1A	0	NSHDS
CDKN1A	0	CPS
CDKN1A	0	SCHS
CDKN1A	0	HUNT
DLL1	0	SCHS
DLL1	0	EPIC
DLL1	0	CPS
DLL1	0	HUNT
DLL1	0	NSHDS
DLL1	0	MCCS
MK	0	HUNT
MK	0	SCHS
MK	0	CPS
MK	0	NSHDS
MK	0	EPIC
MK	0	MCCS
ABL1	0	SCHS
ABL1	0	HUNT
ABL1	0	CPS
ABL1	0	NSHDS
ABL1	0.465116	MCCS
ABL1	0	EPIC
FGF-BP1	0	SCHS
FGF-BP1	0	CPS
FGF-BP1	0	MCCS
FGF-BP1	0	EPIC
FGF-BP1	0	NSHDS
FGF-BP1	0	HUNT
TLR3	0	SCHS
TLR3	0	MCCS
TLR3	0	EPIC
TLR3	0	NSHDS
TLR3	0	CPS
TLR3	0	HUNT
LYN	0	NSHDS
LYN	0	HUNT
LYN	0	EPIC
LYN	0	CPS
LYN	9.30233	MCCS
LYN	0	SCHS
RET	0	NSHDS
RET	0	CPS
RET	0	SCHS
RET	0	EPIC
RET	0	MCCS
RET	0	HUNT
VIM	0.465116	MCCS
VIM	0	HUNT
VIM	0	NSHDS
VIM	0	CPS
VIM	0	SCHS
VIM	0	EPIC
TNFRSF19	0	CPS
TNFRSF19	0	EPIC
TNFRSF19	0	NSHDS
TNFRSF19	0	MCCS
TNFRSF19	0	HUNT
TNFRSF19	0	SCHS
CRNN	0	SCHS
CRNN	0	MCCS
CRNN	0	NSHDS
CRNN	0	EPIC
CRNN	0	CPS
CRNN	0	HUNT
TCL1A	0	SCHS
TCL1A	0	MCCS
TCL1A	0	HUNT
TCL1A	0	EPIC
TCL1A	0	NSHDS
TCL1A	0	CPS
CD160	0	MCCS
CD160	0	HUNT
CD160	0	EPIC
CD160	0	NSHDS
CD160	0	SCHS
CD160	0	CPS
TNFRSF4	0	EPIC
TNFRSF4	0	MCCS
TNFRSF4	0	CPS
TNFRSF4	0	HUNT
TNFRSF4	0	NSHDS
MIC-A/B	0.78125	NSHDS
MIC-A/B	2.32558	MCCS
MIC-A/B	0.30303	HUNT
MIC-A/B	20.6522	SCHS
MIC-A/B	4.25532	EPIC
MIC-A/B	0	CPS
WISP-1	0	MCCS
WISP-1	0	EPIC
WISP-1	0	SCHS
WISP-1	0	NSHDS
WISP-1	0	HUNT
WISP-1	0	CPS
CXL17	0	SCHS
CXL17	0	CPS
CXL17	0	NSHDS
CXL17	0	MCCS
CXL17	0	EPIC
CXL17	0	HUNT
PPY	0	HUNT
PPY	0	NSHDS
PPY	0	MCCS
PPY	0	EPIC
PPY	0	SCHS
PPY	0	CPS
S100A11	0	HUNT
S100A11	0	NSHDS
S100A11	0	SCHS
S100A11	0	MCCS
S100A11	0	EPIC
S100A11	0	CPS
AREG	0	EPIC
AREG	0	NSHDS
AREG	0	HUNT
AREG	0	CPS
AREG	0	SCHS
AREG	0	MCCS
ESM-1	0	MCCS
ESM-1	0	NSHDS
ESM-1	0	HUNT
ESM-1	0	CPS
ESM-1	0	EPIC
ESM-1	0	SCHS
CD207	0	CPS
CD207	0	SCHS
CD207	0	HUNT
CD207	0	MCCS
CD207	0	EPIC
CD207	0	NSHDS
ICOSLG	0	HUNT
ICOSLG	0	EPIC
ICOSLG	0	SCHS
ICOSLG	0	MCCS
ICOSLG	0	NSHDS
ICOSLG	0	CPS
WFDC2	0	NSHDS
WFDC2	0	MCCS
WFDC2	0	CPS
WFDC2	0	SCHS
WFDC2	0	HUNT
WFDC2	0	EPIC
CXCL13	0	NSHDS
CXCL13	0	EPIC
CXCL13	0	HUNT
CXCL13	0	CPS
CXCL13	0	SCHS
CXCL13	0	MCCS
MAD homolog 5	0	CPS
MAD homolog 5	6.97674	MCCS
MAD homolog 5	0	EPIC
MAD homolog 5	0	HUNT
MAD homolog 5	0	NSHDS
MAD homolog 5	1.08696	SCHS
ADAM-TS 15	0.930233	MCCS
ADAM-TS 15	0	CPS
ADAM-TS 15	0	HUNT
ADAM-TS 15	0	EPIC
ADAM-TS 15	0	SCHS
ADAM-TS 15	0	NSHDS
CD70	0	CPS
CD70	0	SCHS
CD70	0	HUNT
CD70	0	NSHDS
CD70	0	EPIC
CD70	0	MCCS
RSPO3	0	MCCS
RSPO3	0	NSHDS
RSPO3	0	EPIC
RSPO3	0	CPS
RSPO3	0	SCHS
RSPO3	0	HUNT
FR-gamma	0	NSHDS
FR-gamma	0	HUNT
FR-gamma	0	EPIC
FR-gamma	0	SCHS
FR-gamma	0	CPS
FR-gamma	0	MCCS
CEACAM5	13.9535	MCCS
CEACAM5	3.91304	CPS
CEACAM5	5.43478	SCHS
CEACAM5	3.125	NSHDS
CEACAM5	6.64894	EPIC
CEACAM5	3.0303	HUNT
VEGFR-3	0	CPS
VEGFR-3	0	MCCS
VEGFR-3	0	HUNT
VEGFR-3	0	NSHDS
VEGFR-3	0	EPIC
VEGFR-3	0	SCHS
MUC-16	0.78125	NSHDS
MUC-16	0	EPIC
WIF-1	0	NSHDS
WIF-1	0	SCHS
WIF-1	0	MCCS
WIF-1	0	CPS
WIF-1	0	HUNT
WIF-1	0	EPIC
GZMB	0	CPS
GZMB	0	EPIC
GZMB	0.465116	MCCS
GZMB	0	NSHDS
FCRLB	0.78125	NSHDS
FCRLB	0	HUNT
FCRLB	0.531915	EPIC
FCRLB	0	SCHS
FCRLB	0	CPS
FCRLB	2.7907	MCCS
ANXA1	0	MCCS
ANXA1	0	CPS
ANXA1	0	NSHDS
ANXA1	0	EPIC
ANXA1	0	SCHS
ANXA1	0	HUNT
FR-alpha	0	CPS
FR-alpha	0	HUNT
FR-alpha	0	NSHDS
FR-alpha	0	EPIC
FR-alpha	0	SCHS
FR-alpha	0	MCCS
GPNMB	0	SCHS
GPNMB	0	MCCS
GPNMB	0	CPS
GPNMB	0	HUNT
GPNMB	0	EPIC
GPNMB	0	NSHDS
IL8	0	MCCS
IL8	0	SCHS
TIE2	0	HUNT
TIE2	0	MCCS
TIE2	0	SCHS
TIE2	0	CPS
CD40-L	0	SCHS
CD40-L	0	HUNT
CD40-L	0	MCCS
CD40-L	0	CPS
IL-1 alpha	94.5455	HUNT
CD244	0	SCHS
EGF	0	HUNT
EGF	0	CPS
EGF	0	SCHS
EGF	0	MCCS
ANGPT1	0	SCHS
ANGPT1	0	HUNT
ANGPT1	0	MCCS
ANGPT1	0	CPS
IL7	0	MCCS
IL7	0	CPS
IL7	0	SCHS
IL7	0	HUNT
PGF	0	HUNT
PGF	0	SCHS
PGF	0	CPS
PGF	0	MCCS
ADGRG1	4.8913	SCHS
ADGRG1	0	HUNT
ADGRG1	0	CPS
ADGRG1	7.90698	MCCS
MCP-1	0	SCHS
MCP-1	0	CPS
MCP-1	0	HUNT
CRTAM	0	MCCS
CRTAM	0	HUNT
CRTAM	0	CPS
CRTAM	0	SCHS
FGF2	78.6047	MCCS
FGF2	29.3939	HUNT
FGF2	0.869565	CPS
FGF2	92.3913	SCHS
CD4	0	CPS
CD4	0	HUNT
CD4	0	MCCS
CD4	0	SCHS
NOS3	0.869565	CPS
NOS3	10.3261	SCHS
NOS3	17.2093	MCCS
NOS3	4.54545	HUNT
IL2	84.8485	HUNT
IL2	96.7442	MCCS
IL2	98.3696	SCHS
IL2	93.913	CPS
Gal-9	0	MCCS
Gal-9	0	SCHS
Gal-9	0	CPS
Gal-9	0	HUNT
VEGFR-2	0	CPS
VEGFR-2	0	MCCS
IL18	0	HUNT
LAP TGF-beta-1	0	CPS
LAP TGF-beta-1	0	HUNT
LAP TGF-beta-1	0	SCHS
LAP TGF-beta-1	0	MCCS
TNFSF14	0	SCHS
TWEAK	0	CPS
PDGF subunit B	0	SCHS
PDGF subunit B	0	MCCS
PDGF subunit B	0	CPS
PDGF subunit B	0	HUNT
PDCD1	0	MCCS
PDCD1	0	HUNT
PDCD1	0	CPS
PDCD1	0	SCHS
CD28	80	HUNT
CD28	87.907	MCCS
CD28	92.9348	SCHS
CD28	45.2174	CPS
CCL19	0	MCCS
CCL4	0	SCHS
Gal-1	0	MCCS
CD27	0	SCHS
CXCL5	0	SCHS
CXCL5	0	CPS
GZMA	0	CPS
GZMA	0	MCCS
GZMA	0	HUNT
GZMA	0	SCHS
HO-1	0	CPS
HO-1	0	HUNT
HO-1	0	SCHS
HO-1	0	MCCS
TNFRSF12A	0	MCCS
TNFRSF12A	0	SCHS
TNFRSF12A	0	CPS
TNFRSF12A	0	HUNT
CCL23	0	CPS
CCL23	0	MCCS
CCL23	0	HUNT
CD5	0	MCCS
CD5	0	CPS
CCL3	0	SCHS
MMP7	0	SCHS
MMP7	0	MCCS
MMP7	0	CPS
MMP7	0	HUNT
ARG1	10.8696	SCHS
ARG1	10	CPS
ARG1	1.86047	MCCS
ARG1	0	HUNT
NCR1	0	SCHS
NCR1	0.434783	CPS
NCR1	0	MCCS
NCR1	0	HUNT
DCN	0	CPS
DCN	0	SCHS
DCN	0	MCCS
DCN	0	HUNT
TNFRSF21	0	HUNT
TNFRSF21	0	SCHS
TNFRSF21	0	MCCS
TNFRSF21	0	CPS
TNFRSF4	0	SCHS
CCL17	0	SCHS
CCL17	0	MCCS
CCL17	0	CPS
CCL17	0	HUNT
ANGPT2	0	MCCS
ANGPT2	0	SCHS
ANGPT2	0	CPS
ANGPT2	0	HUNT
PTN	56.2791	MCCS
PTN	35.3261	SCHS
PTN	4.54545	HUNT
PTN	0	CPS
CXCL12	96.7442	MCCS
CXCL12	63.3333	HUNT
CXCL12	10.4348	CPS
CXCL12	98.913	SCHS
LAMP3	0	CPS
LAMP3	0	HUNT
[truncated: 2,078 more rows]

## Sheet: Sup Data 4
Supplementary Data 4: Observed effect size of all measured proteins with lung cancer risk in the full data.
protein	Uniprot ID (Linkable)	Protein measured on N case sets	OR	95% CI	Z statistic	pvalue	Identified as being associated with lung cancer risk	P-value below ENT-threshold	P-value below Bonferroni-threshold	AUC (protein)	AUC (PLCOm2012)	AUC (PLCOm2012+Protein)	Change in discrimination after adding protein	N participants contributing to AUCs measures
4E-BP1	Q13541	728	1.06	0.94, 1.19	0.9	0.37	No	No	No	0.5437	0.6205	0.62	-0.0004	1456
5'-NT	P21589	729	1.03	0.93, 1.14	0.48	0.631	No	No	No	0.5421	0.6196	0.6191	-0.0005	1458
AARSD1	Q9BTE6	636	1.12	0.99, 1.27	1.79	0.073	No	No	No	0.5496	0.6298	0.629	-0.0008	1274
ABHD14B	Q96IU4	636	1.15	1.01, 1.31	2.1	0.0353	No	No	No	0.5514	0.6298	0.6307	0.0009	1274
ABL1	P00519	729	1.13	1.00, 1.26	1.98	0.0481	No	No	No	0.5501	0.6196	0.6203	0.0007	1458
ACAA1	P09110	562	1.14	1.00, 1.28	2.03	0.0419	No	No	No	0.5592	0.6306	0.6289	-0.0016	1127
ACAN	P16112	252	0.71	0.57, 0.89	-2.93	0.00336	No	No	No	0.6102	0.648	0.6598	0.0118	503
ACE2	Q9BYF1	252	1.26	1.03, 1.53	2.28	0.0228	No	No	No	0.6045	0.6475	0.6548	0.0074	504
ACP6	Q9NPH0	252	1.01	0.85, 1.20	0.15	0.884	No	No	No	0.5933	0.649	0.6491	0.0002	503
ACTN4	O43707	562	1.07	0.95, 1.21	1.11	0.269	No	No	No	0.5564	0.6306	0.6332	0.0027	1127
ADA	P00813	728	1.1	0.99, 1.23	1.85	0.0648	No	No	No	0.547	0.6205	0.619	-0.0015	1456
ADAM 22	Q9P0K1	251	0.76	0.62, 0.93	-2.68	0.00742	No	No	No	0.616	0.6467	0.6599	0.0132	503
ADAM 23	O75077	251	0.8	0.66, 0.97	-2.24	0.0253	No	No	No	0.6089	0.6467	0.655	0.0084	503
ADAM 8	P78325	729	1.25	1.11, 1.40	3.76	0.000173	No	Yes	No	0.5722	0.6196	0.628	0.0084	1458
ADAM15	Q13444	636	1.03	0.92, 1.16	0.54	0.589	No	No	No	0.5465	0.6298	0.6291	-0.0007	1274
ADAM-TS 15	Q8TE58	729	1.03	0.92, 1.15	0.46	0.647	No	No	No	0.5432	0.6196	0.6198	0.0002	1458
ADAM-TS13	Q76LX8	252	0.82	0.68, 0.98	-2.15	0.0314	No	No	No	0.6015	0.6475	0.6569	0.0094	504
ADGRB3	O60242	385	0.94	0.80, 1.09	-0.85	0.395	No	No	No	0.5285	0.6216	0.6187	-0.0029	771
ADGRE2	Q9UHX3	252	0.77	0.62, 0.95	-2.4	0.0165	No	No	No	0.6055	0.649	0.6539	0.005	503
ADGRG1	Q9Y653	727	1.08	0.96, 1.20	1.27	0.205	No	No	No	0.5445	0.6193	0.6179	-0.0015	1456
ADGRG2	Q8IZP9	252	1.05	0.86, 1.29	0.47	0.638	No	No	No	0.5979	0.649	0.6482	-0.0008	503
ADM	P35318	252	1.04	0.85, 1.27	0.37	0.711	No	No	No	0.5947	0.6475	0.6478	0.0004	504
AFP	P02771	562	1.14	1.01, 1.29	2.14	0.0324	No	No	No	0.5622	0.6306	0.6362	0.0056	1127
AGR2	O95994	251	1.22	1.01, 1.49	2.02	0.0436	No	No	No	0.6022	0.6469	0.6512	0.0043	502
AGR3	Q8TD06	252	1.03	0.86, 1.23	0.34	0.732	No	No	No	0.59	0.6472	0.6476	0.0004	503
AGRP	O00253	252	1.28	1.05, 1.55	2.48	0.0132	No	No	No	0.6117	0.6475	0.6607	0.0132	504
AHCY	P23526	252	1.3	1.03, 1.64	2.19	0.0288	No	No	No	0.6057	0.649	0.6574	0.0084	503
AIF1	P55008	562	1.02	0.90, 1.16	0.36	0.722	No	No	No	0.5508	0.6306	0.6311	0.0006	1127
AIFM1	O95831	251	1.08	0.86, 1.35	0.66	0.508	No	No	No	0.5932	0.6469	0.648	0.0011	502
AIMP1	Q12904	562	1.16	1.01, 1.33	2.11	0.0346	No	No	No	0.5583	0.6306	0.6266	-0.0039	1127
AKR1B1	P15121	562	1.1	0.97, 1.25	1.47	0.142	No	No	No	0.5565	0.6306	0.6311	0.0006	1127
AKT1S1	Q96B36	636	1.03	0.90, 1.17	0.41	0.685	No	No	No	0.545	0.6298	0.629	-0.0007	1274
ALCAM	Q13740	729	1.14	1.01, 1.29	2.09	0.0367	No	No	No	0.5488	0.6196	0.6196	0	1458
ALDH1A1	P00352	252	1.13	0.94, 1.36	1.29	0.197	No	No	No	0.6011	0.649	0.6549	0.0059	503
ALDH3A1	P30838	251	1.61	1.29, 2.02	4.15	3.32e-05	No	Yes	Yes	0.6486	0.6469	0.6883	0.0414	502
Alpha-2-MRAP	P30533	251	1.4	1.13, 1.73	3.11	0.00189	No	No	No	0.6159	0.6467	0.6625	0.0158	503
ALPP	P05187	562	1.8	1.51, 2.15	6.5	8.3e-11	Yes	Yes	Yes	0.6192	0.6306	0.6578	0.0272	1127
AMBP	P02760	252	1.03	0.85, 1.26	0.31	0.754	No	No	No	0.5917	0.6475	0.6486	0.0011	504
AMIGO2	Q86SJ2	252	1.15	0.96, 1.39	1.48	0.138	No	No	No	0.6009	0.6472	0.6477	0.0005	503
AMN	Q9BXJ7	251	0.99	0.83, 1.18	-0.13	0.898	No	No	No	0.5896	0.6469	0.6469	0	502
ANG	P03950	252	1.16	0.95, 1.41	1.45	0.148	No	No	No	0.5987	0.6475	0.6477	0.0002	504
ANGPT1	Q15389	728	1.11	0.98, 1.25	1.64	0.1	No	No	No	0.5458	0.6196	0.62	0.0004	1458
ANGPT2	O15123	728	1.34	1.20, 1.51	4.96	7.17e-07	Yes	Yes	Yes	0.5895	0.62	0.6368	0.0168	1457
ANGPTL1	O95841	252	1.02	0.83, 1.25	0.17	0.864	No	No	No	0.5929	0.649	0.6489	-0.0001	503
ANGPTL3	Q9Y5C1	252	1.22	0.99, 1.51	1.86	0.0629	No	No	No	0.5986	0.6475	0.6501	0.0026	504
ANGPTL4	Q9BY76	252	1.22	0.99, 1.49	1.87	0.0617	No	No	No	0.5997	0.648	0.6511	0.0031	503
ANGPTL7	O43827	252	1.02	0.85, 1.22	0.17	0.866	No	No	No	0.5938	0.649	0.6496	0.0007	503
ANXA1	P04083	729	1.05	0.94, 1.18	0.93	0.352	No	No	No	0.5426	0.6196	0.6179	-0.0017	1458
ANXA10	Q9UJ72	635	1.15	1.02, 1.29	2.34	0.0191	No	No	No	0.5553	0.6292	0.6263	-0.0029	1272
ANXA11	P50995	252	1.12	0.90, 1.41	1	0.318	No	No	No	0.5982	0.649	0.652	0.0031	503
ANXA4	P09525	252	1.07	0.88, 1.30	0.68	0.496	No	No	No	0.597	0.649	0.652	0.003	503
AOC1	P19801	636	0.93	0.84, 1.04	-1.21	0.225	No	No	No	0.5463	0.6298	0.6287	-0.0011	1274
AOC3	Q16853	252	0.99	0.82, 1.19	-0.1	0.923	No	No	No	0.5918	0.6475	0.6485	0.001	504
APBB1IP	Q7Z5R6	252	0.96	0.80, 1.14	-0.5	0.62	No	No	No	0.5951	0.6472	0.6464	-0.0008	503
APEX1	P27695	252	1.1	0.89, 1.36	0.86	0.391	No	No	No	0.5944	0.649	0.6485	-0.0004	503
APLP1	P51693	252	0.84	0.66, 1.07	-1.44	0.149	No	No	No	0.5934	0.649	0.6488	-0.0001	503
AP-N	P15144	729	1.04	0.93, 1.16	0.72	0.471	No	No	No	0.5418	0.6196	0.6191	-0.0005	1458
APOM	O95445	252	1	0.82, 1.21	-0.03	0.977	No	No	No	0.5952	0.6475	0.6472	-0.0003	504
APP	P05067	252	1.25	0.96, 1.63	1.65	0.0986	No	No	No	0.5926	0.648	0.6475	-0.0005	503
AREG	P15514	729	1.27	1.14, 1.42	4.17	3.02e-05	No	Yes	Yes	0.583	0.6196	0.6315	0.0119	1458
ARG1	P05089	728	1.07	0.96, 1.20	1.24	0.217	No	No	No	0.5445	0.62	0.6185	-0.0015	1457
ARHGAP1	Q07960	252	1.16	0.90, 1.49	1.12	0.262	No	No	No	0.5949	0.6472	0.6472	0	503
ARHGAP25	P42331	562	1.13	0.99, 1.29	1.87	0.062	No	No	No	0.5606	0.6306	0.6273	-0.0033	1127
ARHGEF12	Q9NZN5	252	1.11	0.86, 1.44	0.84	0.403	No	No	No	0.5905	0.6472	0.6467	-0.0006	503
ARNT	P27540	252	0.9	0.75, 1.09	-1.07	0.283	No	No	No	0.5975	0.6475	0.6483	0.0008	504
ARSA	P15289	252	1.11	0.92, 1.36	1.08	0.281	No	No	No	0.5984	0.648	0.6516	0.0036	503
ARSB	P15848	252	1.21	0.96, 1.51	1.61	0.107	No	No	No	0.5979	0.6472	0.6501	0.0029	503
ARTN	Q5T4W7	728	1.04	0.94, 1.16	0.74	0.461	No	No	No	0.5438	0.6205	0.6194	-0.0011	1456
ASGR1	P07306	636	1.15	1.02, 1.29	2.27	0.023	No	No	No	0.5555	0.6298	0.6268	-0.003	1274
ATG4A	Q8WYN0	252	1.3	1.04, 1.62	2.28	0.0226	No	No	No	0.6012	0.6472	0.6553	0.0081	503
ATP6AP2	O75787	251	1.15	0.95, 1.38	1.43	0.151	No	No	No	0.6013	0.6469	0.6482	0.0013	502
ATP6V1D	Q9Y5K8	562	1.19	1.04, 1.37	2.53	0.0113	No	No	No	0.5623	0.6306	0.6247	-0.0058	1127
ATP6V1F	Q16864	636	1.15	1.03, 1.29	2.38	0.0171	No	No	No	0.5555	0.6298	0.6323	0.0025	1274
AXIN1	O15169	728	1.09	0.97, 1.23	1.39	0.164	No	No	No	0.5453	0.6205	0.6194	-0.001	1456
AXL	P30530	729	0.99	0.89, 1.11	-0.14	0.889	No	No	No	0.543	0.6196	0.6199	0.0002	1458
AZU1	P20160	729	1.14	1.00, 1.28	2.04	0.0415	No	No	No	0.5505	0.6196	0.6198	0.0002	1458
B4GALT1	P15291	252	1.1	0.88, 1.37	0.8	0.422	No	No	No	0.5929	0.648	0.6494	0.0014	503
B4GAT1	O43505	252	0.9	0.72, 1.12	-0.94	0.348	No	No	No	0.5891	0.648	0.6486	0.0006	503
BACH1	O14867	252	1.23	0.95, 1.60	1.57	0.117	No	No	No	0.5966	0.6475	0.6475	0	504
BAG6	P46379	252	1.15	0.92, 1.45	1.21	0.228	No	No	No	0.5964	0.649	0.6526	0.0036	503
BAMBI	Q13145	251	1.03	0.86, 1.24	0.31	0.757	No	No	No	0.5918	0.6469	0.6483	0.0014	502
BANK1	Q8NDB2	251	1.19	0.92, 1.55	1.33	0.182	No	No	No	0.5921	0.6469	0.6468	-0.0001	502
BCAM	P50895	252	1.01	0.83, 1.24	0.15	0.885	No	No	No	0.5915	0.648	0.6482	0.0002	503
BCAN	Q96GW7	251	0.76	0.61, 0.94	-2.56	0.0105	No	No	No	0.6071	0.6467	0.6578	0.0111	503
BCL2L11	O43521-2	251	1.11	0.90, 1.36	0.94	0.345	No	No	No	0.5924	0.6484	0.6471	-0.0013	502
BCR	P11274	252	1.18	0.92, 1.53	1.3	0.195	No	No	No	0.5921	0.6472	0.6471	-0.0001	503
Beta-NGF	P01138	728	1.03	0.93, 1.15	0.61	0.54	No	No	No	0.5435	0.6205	0.6186	-0.0019	1456
BGN	P21810	252	1	0.84, 1.20	0.02	0.983	No	No	No	0.5918	0.6472	0.6471	-0.0001	503
BID	P55957	251	1.18	0.95, 1.46	1.48	0.138	No	No	No	0.5944	0.6469	0.6487	0.0018	502
BIRC2	Q13490	252	1.31	1.03, 1.66	2.17	0.0297	No	No	No	0.602	0.6475	0.6566	0.0091	504
BLM hydrolase	Q13867	729	1.12	1.00, 1.26	1.98	0.0478	No	No	No	0.5496	0.6196	0.6193	-0.0004	1458
BLVRB	P30043	252	1.13	0.92, 1.38	1.18	0.238	No	No	No	0.587	0.648	0.6482	0.0002	503
BMP-4	P12644	251	1.08	0.89, 1.31	0.8	0.421	No	No	No	0.5896	0.6467	0.647	0.0003	503
BMP-6	P22004	252	1.04	0.85, 1.26	0.36	0.721	No	No	No	0.5909	0.6475	0.6475	0	504
BNP	P16860	252	1.07	0.88, 1.32	0.69	0.491	No	No	No	0.5939	0.6475	0.6479	0.0004	504
BOC	Q9BWV1	252	0.84	0.70, 1.02	-1.76	0.0782	No	No	No	0.6007	0.6472	0.6517	0.0045	503
BRK1	Q8WUW1	562	1.2	1.06, 1.36	2.81	0.005	No	No	No	0.5715	0.6306	0.6301	-0.0005	1127
BST1	Q10588	252	1.21	0.99, 1.49	1.86	0.0634	No	No	No	0.6003	0.648	0.6506	0.0026	503
BST2	Q10589	636	1.07	0.95, 1.19	1.11	0.268	No	No	No	0.5473	0.6298	0.6284	-0.0014	1274
BTC	P35070	251	1.08	0.89, 1.32	0.78	0.433	No	No	No	0.5936	0.6469	0.6496	0.0027	502
BTN3A2	P78410	252	1.25	1.02, 1.53	2.13	0.0329	No	No	No	0.6058	0.6475	0.6572	0.0097	504
C1QA	P02745	562	1.1	0.97, 1.26	1.53	0.127	No	No	No	0.5561	0.6306	0.6236	-0.007	1127
C1QTNF1	Q9BXJ1	252	1.15	0.94, 1.41	1.33	0.185	No	No	No	0.6006	0.6475	0.6504	0.0029	504
C2	P06681	252	1.27	1.04, 1.57	2.32	0.0202	No	No	No	0.6122	0.6475	0.6544	0.0069	504
CA1	P00915	252	1.1	0.88, 1.37	0.84	0.398	No	No	No	0.5899	0.6475	0.6473	-0.0002	504
CA12	O43570	251	1	0.83, 1.20	0	0.996	No	No	No	0.589	0.6469	0.6469	0	502
CA13	Q8N1Q1	252	1.18	0.92, 1.51	1.3	0.194	No	No	No	0.5971	0.649	0.6498	0.0009	503
CA14	Q9ULX7	251	0.81	0.67, 0.98	-2.17	0.0302	No	No	No	0.6023	0.6469	0.6511	0.0043	502
CA2	P00918	252	1.23	0.97, 1.55	1.7	0.0892	No	No	No	0.5959	0.648	0.6499	0.0019	503
CA3	P07451	252	0.99	0.81, 1.20	-0.1	0.92	No	No	No	0.5917	0.6475	0.6466	-0.0008	504
CA4	P22748	252	1.03	0.85, 1.24	0.27	0.786	No	No	No	0.5897	0.6475	0.647	-0.0005	504
CA5A	P35218	252	0.89	0.75, 1.06	-1.27	0.205	No	No	No	0.5984	0.6475	0.651	0.0035	504
CA6	P23280	252	0.71	0.58, 0.87	-3.23	0.00122	No	No	No	0.6152	0.648	0.6603	0.0123	503
CADM3	Q8N126	251	0.91	0.74, 1.12	-0.9	0.37	No	No	No	0.5971	0.6467	0.6486	0.002	503
CAIX	Q16790	729	1.09	0.99, 1.22	1.69	0.0901	No	No	No	0.55	0.6196	0.6184	-0.0012	1458
CALCA	P01258	251	1.23	0.99, 1.53	1.84	0.0653	No	No	No	0.6083	0.6469	0.6544	0.0075	502
CALCOCO1	Q9P1Z2	562	1.16	1.01, 1.33	2.07	0.0381	No	No	No	0.559	0.6306	0.6261	-0.0045	1127
CALR	P27797	251	1.11	0.88, 1.39	0.9	0.368	No	No	No	0.595	0.6469	0.6463	-0.0006	502
CAMKK1	Q8N5S9	252	1.03	0.85, 1.26	0.34	0.735	No	No	No	0.5897	0.6472	0.6474	0.0001	503
CANT1	Q8WVQ1	252	1.08	0.89, 1.32	0.81	0.417	No	No	No	0.5967	0.649	0.6499	0.0009	503
CAPG	P40121	251	1.23	1.01, 1.51	2.06	0.0394	No	No	No	0.6054	0.6469	0.6548	0.0079	502
CARHSP1	Q9Y2V2	636	1.05	0.94, 1.18	0.86	0.392	No	No	No	0.545	0.6298	0.6294	-0.0004	1274
CASP2	P42575	562	1.13	0.99, 1.30	1.79	0.0733	No	No	No	0.5584	0.6306	0.6269	-0.0037	1127
CASP-3	P42574	729	1.13	1.00, 1.28	1.89	0.0587	No	No	No	0.5462	0.6196	0.6147	-0.005	1458
CASP-8	Q14790	728	1.41	1.23, 1.61	4.99	6.06e-07	Yes	Yes	Yes	0.5841	0.619	0.6278	0.0088	1457
CBL	P22681	252	1.2	0.95, 1.52	1.51	0.131	No	No	No	0.5996	0.6472	0.6502	0.003	503
CBLN4	Q9NTU7	562	0.93	0.83, 1.05	-1.15	0.25	No	No	No	0.5615	0.6306	0.6318	0.0012	1127
CCDC80	Q76M96	252	1.34	1.06, 1.70	2.49	0.0129	No	No	No	0.6134	0.649	0.6586	0.0096	503
CCL11	P51671	728	1.09	0.97, 1.22	1.41	0.158	No	No	No	0.5452	0.6205	0.6197	-0.0008	1456
CCL14	Q16627	252	1.27	1.02, 1.58	2.18	0.0294	No	No	No	0.5997	0.6475	0.6437	-0.0037	504
CCL15	Q16663	729	1.17	1.04, 1.30	2.68	0.00726	No	No	No	0.5563	0.6196	0.6205	0.0009	1458
CCL16	O15467	729	0.98	0.87, 1.09	-0.42	0.677	No	No	No	0.5436	0.6196	0.6213	0.0017	1458
CCL17	Q92583	728	1.23	1.09, 1.37	3.47	0.000515	No	No	No	0.5639	0.6196	0.6206	0.001	1458
CCL18	P55774	252	1.23	0.99, 1.51	1.91	0.0562	No	No	No	0.6055	0.6475	0.6515	0.004	504
CCL19	Q99731	728	1.12	1.01, 1.25	2.21	0.0274	No	No	No	0.5577	0.6208	0.6207	-0.0002	1456
CCL20	P78556	728	1.22	1.09, 1.36	3.48	0.00051	No	No	No	0.5622	0.619	0.6218	0.0028	1457
CCL21	O00585	252	1.09	0.91, 1.31	0.93	0.35	No	No	No	0.6047	0.648	0.6519	0.0039	503
CCL23	P55773	729	1.23	1.10, 1.37	3.55	0.000392	No	No	No	0.5694	0.6192	0.6236	0.0044	1458
CCL24	O00175	729	0.99	0.89, 1.10	-0.17	0.867	No	No	No	0.5419	0.6196	0.6195	-0.0002	1458
CCL25	O15444	728	1.02	0.92, 1.14	0.37	0.709	No	No	No	0.5428	0.6205	0.62	-0.0005	1456
CCL27	Q9Y4X3	636	1.09	0.97, 1.23	1.43	0.152	No	No	No	0.5482	0.6298	0.6304	0.0006	1274
CCL28	Q9NRJ3	728	1.12	1.00, 1.26	2.04	0.0414	No	No	No	0.5552	0.6205	0.621	0.0005	1456
CCL3	P10147	727	1.16	1.03, 1.30	2.51	0.012	No	No	No	0.5592	0.6201	0.6235	0.0033	1455
CCL4	P13236	727	1.07	0.96, 1.19	1.26	0.208	No	No	No	0.5479	0.6201	0.6211	0.001	1455
CCL5	P13501	252	1.29	1.03, 1.62	2.2	0.0277	No	No	No	0.6048	0.6475	0.6521	0.0046	504
CCT5	P48643	562	1.13	0.99, 1.28	1.86	0.0635	No	No	No	0.559	0.6306	0.6304	-0.0002	1127
CD109	Q6YHK3	252	0.9	0.74, 1.09	-1.05	0.292	No	No	No	0.5943	0.648	0.6506	0.0026	503
CD160	O95971	729	0.98	0.88, 1.09	-0.41	0.68	No	No	No	0.5426	0.6196	0.62	0.0004	1458
CD163	Q86VB7	729	1.17	1.05, 1.30	2.8	0.00517	No	No	No	0.5606	0.6196	0.6221	0.0025	1458
CD164	Q04900	252	0.87	0.70, 1.07	-1.32	0.188	No	No	No	0.6032	0.649	0.6535	0.0045	503
CD177	Q8N6Q3	252	1	0.84, 1.18	-0.05	0.961	No	No	No	0.5919	0.648	0.6479	-0.0001	503
CD1C	P29017	252	1.02	0.84, 1.24	0.22	0.828	No	No	No	0.5933	0.649	0.6478	-0.0011	503
CD200	P41217	251	0.83	0.67, 1.02	-1.77	0.077	No	No	No	0.599	0.6467	0.6513	0.0047	503
CD200R1	Q8TD46	251	1.19	0.98, 1.44	1.8	0.072	No	No	No	0.6021	0.6467	0.648	0.0013	503
CD207	Q9UJ71	729	1.01	0.91, 1.13	0.24	0.809	No	No	No	0.5419	0.6196	0.6196	0	1458
CD209	Q9NNX6	252	1.17	0.98, 1.41	1.7	0.0898	No	No	No	0.6075	0.648	0.6514	0.0034	503
CD22	P20273	562	1.07	0.94, 1.20	1.03	0.302	No	No	No	0.5551	0.6306	0.6285	-0.002	1127
CD244	Q9BZW8	727	1.05	0.94, 1.17	0.84	0.401	No	No	No	0.5439	0.6201	0.6215	0.0014	1455
CD27	P26842	728	1.16	1.04, 1.29	2.58	0.0098	No	No	No	0.5529	0.6196	0.617	-0.0026	1458
CD28	P10747	728	1.04	0.93, 1.15	0.65	0.518	No	No	No	0.5424	0.6196	0.6188	-0.0007	1458
CD2AP	Q9Y5K6	252	1.16	0.89, 1.52	1.09	0.275	No	No	No	0.5963	0.649	0.65	0.0011	503
CD300E	Q496F6	562	1.32	1.16, 1.51	4.06	4.97e-05	No	Yes	Yes	0.5892	0.6306	0.6429	0.0124	1127
CD300LG	Q6UXG3	252	0.74	0.60, 0.92	-2.67	0.0076	No	No	No	0.6102	0.648	0.6572	0.0092	503
CD302	Q8IX05	636	1.19	1.06, 1.34	2.96	0.0031	No	No	No	0.5654	0.6298	0.631	0.0012	1274
CD33	P20138	636	0.94	0.84, 1.04	-1.21	0.226	No	No	No	0.551	0.6298	0.6299	0.0001	1274
CD38	P28907	251	0.86	0.69, 1.06	-1.43	0.154	No	No	No	0.5975	0.6467	0.6496	0.003	503
CD4	P01730	728	1.16	1.04, 1.29	2.59	0.00965	No	No	No	0.5614	0.6196	0.6262	0.0066	1458
CD40	P25942	728	1.17	1.04, 1.31	2.65	0.00806	No	No	No	0.5535	0.6205	0.6199	-0.0006	1456
CD40-L	P29965	728	1.07	0.95, 1.20	1.09	0.276	No	No	No	0.5439	0.6196	0.6164	-0.0031	1458
CD46	P15529	252	1.14	0.92, 1.42	1.18	0.238	No	No	No	0.5945	0.6475	0.6482	0.0007	504
CD48	P09326	729	1.04	0.93, 1.15	0.66	0.512	No	No	No	0.5429	0.6196	0.6199	0.0003	1458
CD5	P06127	729	1.12	1.00, 1.25	1.9	0.0568	No	No	No	0.5477	0.6192	0.6188	-0.0004	1458
CD58	P19256	252	0.84	0.66, 1.06	-1.51	0.132	No	No	No	0.6031	0.648	0.6547	0.0067	503
CD59	P13987	252	0.97	0.79, 1.20	-0.24	0.809	No	No	No	0.5929	0.6475	0.6481	0.0006	504
CD6	P30203	728	1.05	0.93, 1.18	0.81	0.42	No	No	No	0.5422	0.6205	0.6203	-0.0002	1456
CD63	P08962	636	1.15	1.01, 1.32	2.04	0.0413	No	No	No	0.5538	0.6298	0.628	-0.0018	1274
CD69	Q07108	252	1.14	0.87, 1.50	0.96	0.337	No	No	No	0.5912	0.648	0.6479	-0.0001	503
CD70	P32970	729	1.1	0.99, 1.23	1.7	0.0899	No	No	No	0.5497	0.6196	0.6217	0.0021	1458
CD74	P04233	252	1.08	0.87, 1.34	0.7	0.484	No	No	No	0.5993	0.648	0.6526	0.0046	503
CD79B	P40259	252	1.07	0.88, 1.30	0.68	0.495	No	No	No	0.5978	0.649	0.6503	0.0013	503
CD83	Q01151	728	1.21	1.09, 1.34	3.47	0.000516	No	No	No	0.5656	0.6196	0.6262	0.0066	1458
CD84	Q9UIB8	252	1	0.79, 1.25	-0.03	0.972	No	No	No	0.5939	0.6475	0.6494	0.002	504
CD8A	P01732	728	1.07	0.96, 1.19	1.18	0.238	No	No	No	0.546	0.6205	0.6197	-0.0008	1456
CD93	Q9NPY3	729	1	0.89, 1.11	-0.05	0.96	No	No	No	0.5433	0.6196	0.6196	0	1458
CD97	P48960	252	0.83	0.66, 1.04	-1.6	0.109	No	No	No	0.5998	0.648	0.6541	0.006	503
CD99L2	Q8TCZ2	252	1.13	0.92, 1.40	1.14	0.252	No	No	No	0.598	0.648	0.6492	0.0012	503
CDC27	P30260	562	1.19	1.03, 1.38	2.43	0.015	No	No	No	0.5606	0.6306	0.6288	-0.0017	1127
CDCP1	Q9H5V8	728	1.59	1.40, 1.80	7.23	4.72e-13	Yes	Yes	Yes	0.6217	0.6205	0.6524	0.0319	1456
CDH1	P12830	252	1.05	0.87, 1.28	0.54	0.592	No	No	No	0.5925	0.6475	0.6468	-0.0007	504
CDH15	P55291	636	0.89	0.78, 1.01	-1.82	0.0687	No	No	No	0.5564	0.6298	0.6338	0.004	1274
CDH17	Q12864	636	1.01	0.91, 1.13	0.2	0.839	No	No	No	0.5469	0.6298	0.6298	0	1274
CDH2	P19022	252	1.28	1.03, 1.59	2.21	0.027	No	No	No	0.6071	0.649	0.6529	0.004	503
CDH3	P22223	251	1.15	0.94, 1.39	1.37	0.172	No	No	No	0.598	0.6467	0.6479	0.0013	503
CDH5	P33151	729	0.91	0.82, 1.02	-1.58	0.114	No	No	No	0.5479	0.6196	0.6175	-0.0021	1458
CDH6	P55285	251	0.86	0.70, 1.04	-1.55	0.122	No	No	No	0.6002	0.6467	0.6493	0.0027	503
CDHR2	Q9BYE9	562	1.03	0.91, 1.17	0.53	0.597	No	No	No	0.5538	0.6306	0.631	0.0004	1127
CDHR5	Q9HBB8	252	0.88	0.73, 1.06	-1.39	0.165	No	No	No	0.6027	0.649	0.6533	0.0043	503
CDKN1A	P38936	729	1.07	0.95, 1.20	1.1	0.272	No	No	No	0.545	0.6196	0.6207	0.001	1458
CDNF	Q49AH0	252	1.06	0.89, 1.26	0.66	0.508	No	No	No	0.5951	0.6472	0.6491	0.0019	503
CDON	Q4KMG0	252	0.83	0.67, 1.02	-1.75	0.0796	No	No	No	0.6026	0.648	0.6537	0.0057	503
CDSN	Q15517	252	1.06	0.89, 1.27	0.69	0.493	No	No	No	0.5974	0.6475	0.6489	0.0014	504
CEACAM1	P13688	729	1.17	1.05, 1.31	2.86	0.0042	No	No	No	0.5616	0.6196	0.6299	0.0103	1458
CEACAM3	P40198	636	1.08	0.96, 1.21	1.28	0.2	No	No	No	0.5514	0.6298	0.6303	0.0006	1274
CEACAM5	P06731	729	2.43	2.04, 2.89	9.96	2.37e-23	Yes	Yes	Yes	0.6829	0.6196	0.7012	0.0816	1458
CEACAM8	P31997	252	1.17	0.94, 1.45	1.42	0.156	No	No	No	0.5903	0.6475	0.6473	-0.0002	504
CES1	P23141	252	0.94	0.78, 1.12	-0.7	0.483	No	No	No	0.5941	0.6475	0.6479	0.0004	504
CES2	O00748	251	0.88	0.73, 1.06	-1.35	0.177	No	No	No	0.6067	0.6469	0.6477	0.0008	502
CETN2	P41208	636	1.11	0.98, 1.26	1.67	0.0944	No	No	No	0.5524	0.6298	0.6289	-0.0009	1274
CFC1	P0CG37	252	0.93	0.78, 1.12	-0.74	0.458	No	No	No	0.5946	0.6472	0.6454	-0.0018	503
CFHR5	Q9BXR6	252	1.79	1.40, 2.29	4.69	2.73e-06	Yes	Yes	Yes	0.6464	0.6475	0.6796	0.0322	504
CGA	P01215	252	1.01	0.77, 1.33	0.09	0.931	No	No	No	0.5939	0.648	0.6484	0.0004	503
CGB3	P0DN86	562	1.37	1.16, 1.62	3.71	0.000211	No	Yes	No	0.5789	0.6306	0.6312	0.0007	1127
CHI3L1	P36222	729	1.48	1.31, 1.67	6.37	1.94e-10	Yes	Yes	Yes	0.5993	0.6196	0.6345	0.0148	1458
CHIT1	Q13231	729	1.12	1.01, 1.25	2.1	0.0354	No	No	No	0.5524	0.6196	0.6198	0.0002	1458
CHL1	O00533	252	1.05	0.86, 1.28	0.44	0.66	No	No	No	0.5904	0.6475	0.6473	-0.0002	504
CHRDL2	Q6WN34	252	1.01	0.84, 1.21	0.06	0.953	No	No	No	0.5936	0.649	0.6493	0.0004	503
CKAP4	Q07065	252	1.12	0.92, 1.37	1.11	0.266	No	No	No	0.5912	0.6475	0.6482	0.0008	504
CLEC10A	Q8IUN9	251	1.16	0.94, 1.42	1.4	0.161	No	No	No	0.5931	0.6467	0.6472	0.0006	503
CLEC11A	Q9Y240	252	1.11	0.91, 1.35	1.05	0.294	No	No	No	0.5891	0.648	0.6471	-0.0009	503
CLEC14A	Q86T13	252	0.89	0.73, 1.10	-1.07	0.284	No	No	No	0.6001	0.648	0.6476	-0.0004	503
CLEC1A	Q8NC01	251	1.01	0.85, 1.21	0.16	0.871	No	No	No	0.59	0.6469	0.6475	0.0007	502
CLEC1B	Q9P126	251	1.26	0.97, 1.62	1.73	0.0842	No	No	No	0.5951	0.6467	0.6466	-0.0001	503
CLEC4A	Q9UMR7	252	1.06	0.89, 1.27	0.64	0.52	No	No	No	0.5953	0.6475	0.6449	-0.0025	504
CLEC4C	Q8WTT0	252	1.02	0.85, 1.22	0.24	0.812	No	No	No	0.5918	0.6475	0.6471	-0.0004	504
CLEC4D	Q8WXI8	252	1.28	1.03, 1.58	2.26	0.0241	No	No	No	0.5961	0.6475	0.6463	-0.0012	504
CLEC4G	Q6UXB4	252	1.08	0.91, 1.29	0.87	0.383	No	No	No	0.5926	0.6475	0.6466	-0.0009	504
CLEC5A	Q9NY25	252	1.3	1.06, 1.59	2.49	0.0129	No	No	No	0.6091	0.649	0.6547	0.0058	503
CLEC6A	Q6EIG7	252	1.28	1.05, 1.56	2.43	0.0149	No	No	No	0.6076	0.6475	0.6571	0.0096	504
CLEC7A	Q9BXN2	252	1.18	0.99, 1.41	1.82	0.0694	No	No	No	0.6047	0.6475	0.6548	0.0073	504
CLIP2	Q9UDT6	562	1.04	0.91, 1.18	0.52	0.603	No	No	No	0.553	0.6306	0.629	-0.0015	1127
CLM-1	Q8TDQ1	251	1.34	1.09, 1.64	2.83	0.00466	No	No	No	0.6124	0.6467	0.6538	0.0071	503
CLM-6	Q08708	251	1.1	0.91, 1.32	0.96	0.337	No	No	No	0.5897	0.6467	0.648	0.0013	503
CLMP	Q9H6B4	252	0.91	0.74, 1.11	-0.93	0.353	No	No	No	0.5967	0.649	0.65	0.0011	503
CLSPN	Q9HAW4	251	1.15	0.94, 1.40	1.34	0.18	No	No	No	0.5975	0.6469	0.6521	0.0052	502
CLSTN1	O94985	636	0.98	0.88, 1.09	-0.38	0.706	No	No	No	0.5458	0.6298	0.6299	0.0001	1274
CLSTN2	Q9H4D0	252	1.01	0.84, 1.22	0.15	0.878	No	No	No	0.5925	0.649	0.6491	0.0001	503
CLSTN3	Q9BQT9	252	1.28	1.06, 1.55	2.52	0.0117	No	No	No	0.6132	0.6472	0.6589	0.0117	503
CLUL1	Q15846	252	1.09	0.91, 1.31	0.92	0.359	No	No	No	0.5994	0.649	0.6487	-0.0003	503
CNDP1	Q96KN2	252	0.85	0.69, 1.04	-1.57	0.115	No	No	No	0.5972	0.6475	0.6488	0.0013	504
CNPY2	Q9Y2B0	562	1.06	0.94, 1.19	0.95	0.342	No	No	No	0.5574	0.6306	0.6296	-0.001	1127
CNTN1	Q12860	729	0.88	0.78, 0.99	-2.19	0.0289	No	No	No	0.5497	0.6196	0.6206	0.0009	1458
CNTN2	Q02246	251	0.95	0.79, 1.14	-0.56	0.579	No	No	No	0.5922	0.6469	0.6461	-0.0008	502
CNTN4	Q8IWV2	252	0.92	0.75, 1.14	-0.76	0.445	No	No	No	0.5954	0.648	0.6516	0.0036	503
CNTN5	O94779	251	0.84	0.69, 1.02	-1.72	0.0862	No	No	No	0.5976	0.6467	0.6519	0.0052	503
CNTNAP2	Q9UHC6	252	1.11	0.92, 1.35	1.08	0.282	No	No	No	0.5987	0.6475	0.648	0.0005	504
COCH	O43405	252	1.07	0.87, 1.31	0.66	0.51	No	No	No	0.5929	0.648	0.6479	-0.0001	503
COL18A1	P39060	252	1.32	1.06, 1.64	2.46	0.014	No	No	No	0.6082	0.6475	0.6527	0.0052	504
COL1A1	P02452	729	1.03	0.92, 1.14	0.49	0.622	No	No	No	0.5426	0.6196	0.6195	-0.0001	1458
COL4A1	P02462	252	1.42	1.16, 1.74	3.43	0.000599	No	No	No	0.6257	0.6472	0.6687	0.0215	503
COL4A3BP	Q9Y5P4	636	1.27	1.12, 1.45	3.65	0.000266	No	No	No	0.571	0.6298	0.6347	0.0049	1274
COL9A1	P20849	562	0.98	0.87, 1.10	-0.38	0.703	No	No	No	0.553	0.6306	0.6307	0.0001	1127
COLEC12	Q5KU26	252	1.08	0.88, 1.33	0.74	0.462	No	No	No	0.5941	0.648	0.6487	0.0007	503
COMP	P49747	252	0.89	0.73, 1.09	-1.16	0.248	No	No	No	0.5961	0.6475	0.6498	0.0023	504
COMT	P21964	252	1.24	1.00, 1.54	1.95	0.0517	No	No	No	0.6023	0.649	0.6538	0.0048	503
CPA1	P15085	729	1.05	0.94, 1.17	0.91	0.362	No	No	No	0.5454	0.6196	0.6213	0.0017	1458
CPA2	P48052	251	1.05	0.87, 1.25	0.5	0.62	No	No	No	0.5877	0.6467	0.6469	0.0003	503
CPB1	P15086	729	1	0.90, 1.11	-0.06	0.955	No	No	No	0.5424	0.6196	0.6197	0	1458
CPE	P16870	729	0.9	0.81, 1.01	-1.75	0.0801	No	No	No	0.5529	0.6196	0.6205	0.0009	1458
CPM	P14384	251	0.97	0.81, 1.15	-0.37	0.71	No	No	No	0.592	0.6467	0.6466	0	503
CPVL	Q9H3G5	562	1.02	0.90, 1.14	0.28	0.783	No	No	No	0.5535	0.6306	0.6301	-0.0005	1127
CPXM1	Q96SM3	252	1.33	1.04, 1.70	2.25	0.0244	No	No	No	0.5974	0.6472	0.6468	-0.0004	503
CR2	P20023	252	0.98	0.81, 1.17	-0.27	0.786	No	No	No	0.5911	0.6475	0.6482	0.0007	504
CRADD	P78560	636	1.11	0.98, 1.26	1.65	0.0981	No	No	No	0.5515	0.6298	0.6298	0	1274
CRELD2	Q6UXH1	252	1.09	0.88, 1.35	0.8	0.425	No	No	No	0.5946	0.648	0.6494	0.0014	503
CRH	P06850	251	0.81	0.67, 0.97	-2.26	0.0241	No	No	No	0.6048	0.6469	0.65	0.0031	502
CRHBP	P24387	252	1.26	1.02, 1.55	2.19	0.0283	No	No	No	0.603	0.648	0.6539	0.0059	503
CRIM1	Q9NZV1	252	1.01	0.83, 1.24	0.11	0.914	No	No	No	0.5944	0.648	0.6479	-0.0001	503
CRIP2	P52943	636	1.05	0.92, 1.18	0.7	0.484	No	No	No	0.5458	0.6298	0.6299	0.0001	1274
CRISP2	P16562	252	0.87	0.71, 1.06	-1.37	0.17	No	No	No	0.5952	0.6472	0.6482	0.0009	503
CRKL	P46109	252	1.16	0.90, 1.50	1.13	0.259	No	No	No	0.5953	0.649	0.6502	0.0012	503
CRNN	Q9UBG3	729	0.95	0.85, 1.06	-0.9	0.37	No	No	No	0.5459	0.6196	0.6207	0.0011	1458
CRTAC1	Q9NQ79	252	0.96	0.80, 1.16	-0.4	0.692	No	No	No	0.5919	0.6475	0.648	0.0006	504
CRTAM	O95727	727	1.1	0.99, 1.23	1.71	0.0881	No	No	No	0.5501	0.6194	0.6208	0.0014	1457
CRX	O43186	252	0.9	0.74, 1.09	-1.06	0.287	No	No	No	0.5996	0.6472	0.6468	-0.0004	503
CSF-1	P09603	728	1.23	1.10, 1.38	3.61	0.000306	No	No	No	0.5626	0.6197	0.6209	0.0013	1457
CSNK1D	P48730	251	1.13	0.94, 1.36	1.25	0.21	No	No	No	0.5958	0.6469	0.6561	0.0092	502
CST3	P01034	252	1.11	0.90, 1.38	0.97	0.332	No	No	No	0.5915	0.6475	0.648	0.0005	504
CST5	P28325	728	0.93	0.83, 1.04	-1.27	0.204	No	No	No	0.5458	0.6205	0.6204	-0.0001	1456
CST6	Q15828	252	0.96	0.79, 1.17	-0.38	0.702	No	No	No	0.5921	0.648	0.6492	0.0012	503
CSTB	P04080	729	1.33	1.18, 1.50	4.57	4.84e-06	No	Yes	Yes	0.5822	0.6196	0.6321	0.0125	1458
CTF1	Q16619	636	1.07	0.95, 1.20	1.09	0.276	No	No	No	0.5536	0.6298	0.6331	0.0033	1274
CTRC	Q99895	252	1.11	0.93, 1.33	1.17	0.244	No	No	No	0.5997	0.6475	0.656	0.0085	504
CTSC	P53634	251	1.12	0.92, 1.36	1.13	0.26	No	No	No	0.6004	0.6467	0.65	0.0034	503
CTSD	P07339	729	1.22	1.09, 1.37	3.48	0.000495	No	No	No	0.5605	0.6196	0.6258	0.0062	1458
CTSF	Q9UBX1	252	1.11	0.91, 1.34	1.03	0.303	No	No	No	0.5976	0.648	0.6498	0.0017	503
CTSH	P09668	252	1.19	0.99, 1.43	1.83	0.0666	No	No	No	0.6065	0.649	0.6541	0.0051	503
CTSL1	P07711	252	1.29	1.07, 1.57	2.63	0.00855	No	No	No	0.6144	0.6475	0.6541	0.0067	504
CTSO	P43234	252	1.04	0.87, 1.25	0.46	0.643	No	No	No	0.5972	0.649	0.6507	0.0018	503
CTSS	P25774	251	1.19	0.97, 1.47	1.63	0.102	No	No	No	0.5909	0.6467	0.6465	-0.0001	503
CTSV	O60911	729	0.94	0.85, 1.05	-1.11	0.266	No	No	No	0.5445	0.6196	0.6173	-0.0024	1458
CTSZ	Q9UBR2	729	1.05	0.94, 1.18	0.89	0.372	No	No	No	0.5431	0.6196	0.6195	-0.0001	1458
CX3CL1	P78423	728	0.91	0.81, 1.01	-1.71	0.0877	No	No	No	0.5488	0.6205	0.6165	-0.004	1456
CXADR	P78310	252	1.16	0.96, 1.40	1.54	0.123	No	No	No	0.6002	0.6475	0.6557	0.0082	504
CXCL1	P09341	728	1.23	1.10, 1.39	3.49	0.000474	No	No	No	0.5622	0.6205	0.622	0.0016	1456
CXCL10	P02778	728	1.18	1.06, 1.32	2.92	0.00348	No	No	No	0.5667	0.6205	0.6247	0.0042	1456
CXCL11	O14625	728	1.2	1.07, 1.36	3.03	0.00243	No	No	No	0.5581	0.6205	0.6204	-0.0001	1456
CXCL12	P48061	728	1.1	0.98, 1.23	1.67	0.0942	No	No	No	0.5482	0.6196	0.6214	0.0018	1458
CXCL13	O43927	729	1.51	1.34, 1.72	6.49	8.57e-11	Yes	Yes	Yes	0.618	0.6196	0.6581	0.0385	1458
CXCL14	O95715	562	1.11	0.97, 1.28	1.47	0.143	No	No	No	0.5596	0.6306	0.6316	0.0011	1127
CXCL16	Q9H2A7	729	1.15	1.02, 1.29	2.28	0.0225	No	No	No	0.5471	0.6196	0.618	-0.0016	1458
CXCL5	P42830	728	1.03	0.91, 1.15	0.45	0.652	No	No	No	0.5424	0.6197	0.6197	0	1456
CXCL6	P80162	728	1.02	0.91, 1.14	0.37	0.713	No	No	No	0.5421	0.6205	0.6204	0	1456
CXCL9	Q07325	728	1.62	1.42, 1.86	6.94	4.02e-12	Yes	Yes	Yes	0.6179	0.6205	0.6482	0.0277	1456
CXL17	Q6UXB2	729	2	1.72, 2.34	8.77	1.76e-18	Yes	Yes	Yes	0.6452	0.6196	0.6729	0.0532	1458
CYR61	O00622	729	1.06	0.94, 1.20	1.01	0.311	No	No	No	0.5451	0.6196	0.6196	0	1458
DAB2	P98082	252	1.04	0.85, 1.27	0.37	0.712	No	No	No	0.5972	0.649	0.6507	0.0017	503
DAG1	Q14118	252	1.15	0.92, 1.45	1.23	0.219	No	No	No	0.5916	0.648	0.6481	0.0001	503
DAPP1	Q9UN19	252	1.07	0.84, 1.37	0.56	0.577	No	No	No	0.5889	0.6475	0.647	-0.0005	504
DCBLD2	Q96PD2	252	1.02	0.84, 1.24	0.16	0.875	No	No	No	0.5909	0.6472	0.6469	-0.0003	503
DCN	P07585	728	0.95	0.85, 1.06	-0.89	0.371	No	No	No	0.5447	0.6196	0.6182	-0.0014	1458
DCTN1	Q14203	252	1.24	0.97, 1.60	1.69	0.0918	No	No	No	0.6003	0.6475	0.6492	0.0018	504
DCTN2	Q13561	252	1.27	1.01, 1.60	2.05	0.0406	No	No	No	0.6042	0.6472	0.6537	0.0065	503
DCTPP1	Q9H773	562	1.16	1.02, 1.32	2.27	0.023	No	No	No	0.5631	0.6306	0.6278	-0.0028	1127
DDAH1	O94760	252	1.21	1.00, 1.46	1.98	0.048	No	No	No	0.6054	0.6472	0.6568	0.0096	503
DDC	P20711	252	0.92	0.77, 1.10	-0.91	0.362	No	No	No	0.5965	0.649	0.6498	0.0008	503
DDR1	Q08345	251	1.32	1.08, 1.63	2.69	0.0072	No	No	No	0.6115	0.6467	0.6555	0.0088	503
DDX58	O95786	252	1.21	0.97, 1.51	1.7	0.0889	No	No	No	0.6026	0.6475	0.6516	0.0042	504
DECR1	Q16698	252	1.25	0.99, 1.59	1.84	0.0656	No	No	No	0.6025	0.6475	0.6507	0.0032	504
DEFA1	P59665	252	0.99	0.83, 1.19	-0.1	0.92	No	No	No	0.5935	0.6475	0.6472	-0.0003	504
DEFB4A	O15263	636	1.17	1.05, 1.32	2.71	0.00676	No	No	No	0.5667	0.6298	0.6319	0.0021	1274
DFFA	O00273	252	1.35	1.06, 1.73	2.42	0.0157	No	No	No	0.602	0.6475	0.6521	0.0047	504
DGKZ	Q13574	252	1.02	0.85, 1.22	0.2	0.839	No	No	No	0.593	0.6475	0.6481	0.0006	504
DIABLO	Q9NR28	252	1.05	0.87, 1.27	0.5	0.618	No	No	No	0.5985	0.649	0.6543	0.0053	503
Dkk-1	O94907	252	1.14	0.91, 1.44	1.15	0.249	No	No	No	0.5896	0.6475	0.6462	-0.0012	504
DKK3	Q9UBP4	252	0.86	0.70, 1.07	-1.34	0.18	No	No	No	0.5939	0.648	0.647	-0.0011	503
Dkk-4	Q9UBT3	251	1.19	0.97, 1.45	1.67	0.094	No	No	No	0.5956	0.6467	0.6518	0.0052	503
DKKL1	Q9UK85	252	1.05	0.88, 1.25	0.49	0.623	No	No	No	0.597	0.6472	0.6513	0.004	503
DLK-1	P80370	729	0.84	0.75, 0.94	-3.04	0.00233	No	No	No	0.5614	0.6196	0.6231	0.0035	1458
DLL1	O00548	729	1.12	1.00, 1.25	1.92	0.055	No	No	No	0.5483	0.6196	0.6195	-0.0002	1458
DNAJB1	P25685	252	1.18	0.92, 1.50	1.31	0.191	No	No	No	0.5939	0.6472	0.6476	0.0003	503
DNER	Q8NFT8	728	0.97	0.88, 1.08	-0.47	0.639	No	No	No	0.5442	0.6205	0.6203	-0.0002	1456
DPEP1	P16444	636	0.97	0.86, 1.09	-0.59	0.555	No	No	No	0.5467	0.6298	0.6295	-0.0003	1274
DPEP2	Q9H4A9	636	1.09	0.97, 1.23	1.49	0.137	No	No	No	0.5529	0.6298	0.6293	-0.0005	1274
DPP10	Q8N608	252	1.47	1.19, 1.81	3.6	0.000313	No	No	No	0.6348	0.6475	0.6681	0.0206	504
DPP4	P27487	252	0.84	0.70, 1.01	-1.82	0.069	No	No	No	0.6062	0.6475	0.6566	0.0091	504
DPP6	P42658	251	0.83	0.68, 1.01	-1.84	0.0653	No	No	No	0.6033	0.6469	0.656	0.0091	502
DPP7	Q9UHL4	252	1.21	1.00, 1.47	1.95	0.0517	No	No	No	0.6006	0.649	0.6606	0.0117	503
DRAXIN	Q8NBI3	251	0.9	0.75, 1.10	-1.03	0.305	No	No	No	0.5956	0.6467	0.6457	-0.0009	503
DRG2	P55039	562	1.11	0.97, 1.26	1.52	0.129	No	No	No	0.5582	0.6306	0.6282	-0.0023	1127
DSC2	Q02487	252	1.14	0.91, 1.41	1.16	0.246	No	No	No	0.5951	0.648	0.6482	0.0002	503
DSG3	P32926	636	0.92	0.82, 1.04	-1.32	0.188	No	No	No	0.5548	0.6298	0.6329	0.0031	1274
DSG4	Q86SJ6	251	1.06	0.89, 1.26	0.67	0.504	No	No	No	0.5899	0.6469	0.6467	-0.0002	502
DUSP3	P51452	636	1.04	0.94, 1.17	0.78	0.436	No	No	No	0.5473	0.6298	0.6282	-0.0016	1274
ECE1	P42892	636	1.07	0.95, 1.20	1.15	0.251	No	No	No	0.5505	0.6298	0.6321	0.0023	1274
EDA2R	Q9HAV5	251	1.16	0.93, 1.45	1.28	0.2	No	No	No	0.5973	0.6467	0.6479	0.0013	503
EDAR	Q9UNE0	252	0.86	0.69, 1.06	-1.42	0.156	No	No	No	0.6026	0.6475	0.6529	0.0054	504
EDIL3	O43854	251	1.03	0.86, 1.24	0.3	0.764	No	No	No	0.5898	0.6469	0.6477	0.0008	502
EFEMP1	Q12805	252	1.16	0.93, 1.45	1.34	0.179	No	No	No	0.5896	0.6475	0.6478	0.0004	504
EFNA4	P52798	251	1.46	1.16, 1.83	3.18	0.00145	No	No	No	0.6044	0.6467	0.6487	0.002	503
EGF	P01133	728	1.07	0.95, 1.21	1.14	0.253	No	No	No	0.5439	0.6196	0.6176	-0.002	1458
EGFL7	Q9UHF1	251	1.17	0.97, 1.42	1.62	0.105	No	No	No	0.601	0.6469	0.6492	0.0023	502
EGFR	P00533	728	0.92	0.82, 1.04	-1.32	0.188	No	No	No	0.547	0.6211	0.6206	-0.0005	1457
EGLN1	Q9GZT9	252	1.18	0.95, 1.47	1.46	0.144	No	No	No	0.5936	0.6475	0.6493	0.0018	504
EIF4B	P23588	636	1.02	0.88, 1.17	0.22	0.826	No	No	No	0.5465	0.6298	0.6296	-0.0002	1274
EIF4G1	Q04637	252	1.32	1.01, 1.72	2.06	0.0393	No	No	No	0.6013	0.6475	0.6493	0.0018	504
EIF5A	P63241	252	1.08	0.89, 1.32	0.81	0.417	No	No	No	0.5981	0.6475	0.6555	0.008	504
ELOA	Q14241	562	1.14	1.00, 1.30	1.9	0.0569	No	No	No	0.5596	0.6306	0.626	-0.0045	1127
ENAH	Q8N8S7	251	1.05	0.87, 1.26	0.51	0.609	No	No	No	0.5915	0.6469	0.6502	0.0033	502
ENG	P17813	252	1.11	0.91, 1.36	1.06	0.291	No	No	No	0.5987	0.6475	0.6477	0.0002	504
ENO2	P09104	252	1.18	0.93, 1.50	1.39	0.165	No	No	No	0.598	0.649	0.6504	0.0015	503
ENPP2	Q13822	252	0.99	0.80, 1.22	-0.11	0.916	No	No	No	0.59	0.648	0.6467	-0.0013	503
ENPP7	Q6UWV6	252	1.05	0.87, 1.26	0.5	0.616	No	No	No	0.5949	0.649	0.6492	0.0002	503
EN-RAGE	P80511	728	1.37	1.22, 1.55	5.1	3.48e-07	Yes	Yes	Yes	0.5873	0.6205	0.6294	0.0089	1456
ENTPD2	Q9Y5L3	251	1.21	1.00, 1.46	2	0.0457	No	No	No	0.6003	0.6469	0.6564	0.0095	502
ENTPD5	O75356	252	1.35	1.11, 1.66	2.96	0.00308	No	No	No	0.6179	0.649	0.6577	0.0087	503
ENTPD6	O75354	251	0.94	0.78, 1.12	-0.72	0.474	No	No	No	0.5983	0.6469	0.6467	-0.0002	502
Ep-CAM	P16422	729	1.06	0.95, 1.18	1.08	0.279	No	No	No	0.5454	0.6196	0.6183	-0.0013	1458
EPHA10	Q5JZY3	636	0.97	0.86, 1.08	-0.62	0.534	No	No	No	0.5495	0.6298	0.6301	0.0003	1274
EPHA2	P29317	729	1.07	0.95, 1.20	1.11	0.267	No	No	No	0.5428	0.6196	0.6187	-0.0009	1458
EPHB4	P54760	729	1.04	0.93, 1.16	0.64	0.523	No	No	No	0.5413	0.6196	0.6192	-0.0004	1458
EPHB6	O15197	251	0.97	0.80, 1.17	-0.34	0.737	No	No	No	0.592	0.6467	0.6468	0.0002	503
EPO	P01588	251	1.19	0.99, 1.44	1.85	0.0638	No	No	No	0.6027	0.6469	0.6518	0.0049	502
ERBB2	P04626	729	1.02	0.92, 1.14	0.45	0.652	No	No	No	0.5434	0.6196	0.6199	0.0003	1458
ERBB2IP	Q96RT1	251	1.12	0.90, 1.41	1.02	0.307	No	No	No	0.5953	0.6469	0.6507	0.0038	502
ERBB3	P21860	729	1.07	0.95, 1.20	1.1	0.271	No	No	No	0.5471	0.6196	0.6205	0.0008	1458
ERBB4	Q15303	729	1.11	0.99, 1.23	1.82	0.0684	No	No	No	0.5511	0.6196	0.6201	0.0005	1458
EREG	O14944	636	1.04	0.91, 1.19	0.59	0.555	No	No	No	0.5463	0.6298	0.6298	0	1274
ERP44	Q9BS26	562	1.07	0.94, 1.20	1.03	0.304	No	No	No	0.5562	0.6306	0.6301	-0.0005	1127
ESAM	Q96AP7	252	1.01	0.81, 1.26	0.08	0.937	No	No	No	0.5914	0.648	0.6483	0.0003	503
ESM-1	Q9NQ30	729	0.96	0.85, 1.08	-0.72	0.473	No	No	No	0.5411	0.6196	0.6192	-0.0004	1458
EZR	P15311	251	1.08	0.87, 1.33	0.66	0.508	No	No	No	0.5897	0.6467	0.6468	0.0001	503
F11	P03951	252	0.99	0.82, 1.20	-0.08	0.937	No	No	No	0.5899	0.6475	0.6475	0	504
F7	P08709	252	0.96	0.79, 1.17	-0.42	0.675	No	No	No	0.5924	0.6475	0.6475	0.0001	504
FABP2	P12104	252	1.02	0.85, 1.23	0.24	0.809	No	No	No	0.5919	0.6475	0.6482	0.0007	504
FABP4	P15090	729	0.95	0.85, 1.07	-0.78	0.435	No	No	No	0.5457	0.6196	0.6189	-0.0007	1458
FABP9	Q0Z7S8	251	0.95	0.81, 1.12	-0.58	0.559	No	No	No	0.5919	0.6469	0.6472	0.0003	502
FADD	Q13158	729	1.19	1.05, 1.34	2.78	0.00544	No	No	No	0.5569	0.6196	0.6204	0.0007	1458
FAM19A5	Q7Z5A7	252	0.99	0.82, 1.19	-0.12	0.903	No	No	No	0.5909	0.6472	0.6471	-0.0001	503
FAM3B	P58499	252	1.22	1.02, 1.47	2.12	0.0339	No	No	No	0.6087	0.6475	0.6504	0.0029	504
FAM3C	Q92520	252	1	0.81, 1.23	-0.04	0.972	No	No	No	0.5937	0.649	0.6485	-0.0004	503
FAP	Q12884	252	0.92	0.76, 1.11	-0.92	0.36	No	No	No	0.5933	0.6475	0.648	0.0005	504
FAS	P25445	729	1.01	0.90, 1.13	0.14	0.89	No	No	No	0.5426	0.6202	0.6202	0	1457
FASLG	P48023	729	0.88	0.79, 0.99	-2.07	0.0385	No	No	No	0.5525	0.6196	0.62	0.0004	1458
FBP1	P09467	252	1.04	0.86, 1.26	0.41	0.684	No	No	No	0.5982	0.649	0.6527	0.0037	503
FCAR	P24071	636	1.26	1.12, 1.42	3.87	0.000107	No	Yes	No	0.5799	0.6298	0.6406	0.0108	1274
FCER2	P06734	252	0.96	0.80, 1.16	-0.39	0.696	No	No	No	0.594	0.648	0.6504	0.0023	503
FCGR2A	P12318	252	1.07	0.89, 1.28	0.73	0.465	No	No	No	0.5937	0.6475	0.6482	0.0007	504
FCGR3B	O75015	252	1.01	0.84, 1.21	0.07	0.945	No	No	No	0.5918	0.6475	0.6475	0	504
FCN2	Q15485	252	1.13	0.93, 1.38	1.26	0.208	No	No	No	0.5957	0.6475	0.6491	0.0016	504
FCRL1	Q96LA6	252	0.91	0.76, 1.11	-0.91	0.362	No	No	No	0.5961	0.649	0.6531	0.0041	503
FcRL2	Q96LA5	251	1.09	0.90, 1.31	0.91	0.365	No	No	No	0.5922	0.6467	0.6479	0.0013	503
FCRL3	Q96P31	252	1.01	0.84, 1.21	0.1	0.922	No	No	No	0.5927	0.6475	0.6477	0.0003	504
FCRL5	Q96RD9	252	1.05	0.86, 1.28	0.49	0.622	No	No	No	0.5918	0.648	0.6498	0.0018	503
FCRL6	Q6DN72	252	0.97	0.80, 1.17	-0.35	0.728	No	No	No	0.592	0.6475	0.6463	-0.0012	504
FCRLB	Q6BAA4	729	1.25	1.12, 1.40	3.88	0.000104	No	Yes	No	0.5701	0.6196	0.6238	0.0041	1458
FES	P07332	251	1.16	0.92, 1.47	1.27	0.205	No	No	No	0.5955	0.6469	0.6476	0.0007	502
FETUB	Q9UGM5	252	1.06	0.86, 1.30	0.52	0.601	No	No	No	0.5904	0.6475	0.6448	-0.0027	504
FGF-19	O95750	728	1.04	0.94, 1.15	0.79	0.432	No	No	No	0.5455	0.6205	0.6199	-0.0006	1456
FGF2	P09038	728	1.15	1.02, 1.28	2.32	0.0203	No	No	No	0.5551	0.6196	0.6204	0.0008	1458
FGF-21	Q9NSA1	728	1.19	1.07, 1.32	3.16	0.00157	No	No	No	0.5591	0.6205	0.6216	0.0011	1456
FGF-23	Q9GZV9	728	1.27	1.13, 1.43	3.95	7.94e-05	No	Yes	Yes	0.5755	0.6205	0.6318	0.0113	1456
FGF-5	P12034	728	1.02	0.92, 1.13	0.42	0.673	No	No	No	0.5428	0.6205	0.6209	0.0004	1456
FGF-BP1	Q14512	729	1.04	0.94, 1.16	0.75	0.454	No	No	No	0.5452	0.6196	0.6203	0.0007	1458
FGFR2	P21802	636	0.98	0.87, 1.10	-0.38	0.707	No	No	No	0.5488	0.6298	0.6302	0.0004	1274
FGR	P09769	251	1.19	0.96, 1.48	1.59	0.111	No	No	No	0.6002	0.6469	0.6495	0.0026	502
FHIT	P49789	636	1.12	1.00, 1.27	1.9	0.0578	No	No	No	0.5502	0.6298	0.6285	-0.0013	1274
FKBP1B	P68106	251	1.16	0.90, 1.48	1.16	0.246	No	No	No	0.5928	0.6469	0.6465	-0.0004	502
FKBP4	Q02790	252	1.25	1.00, 1.56	2	0.0452	No	No	No	0.5972	0.649	0.6557	0.0067	503
FKBP5	Q13451	636	1.23	1.08, 1.40	3.11	0.0019	No	No	No	0.5618	0.6298	0.6328	0.003	1274
FKBP7	Q9Y680	636	1.24	1.10, 1.40	3.48	0.000504	No	No	No	0.5732	0.6298	0.6387	0.0089	1274
FLI1	Q01543	252	1.06	0.85, 1.33	0.51	0.613	No	No	No	0.5911	0.6472	0.6478	0.0006	503
FLRT2	O43155	251	1.05	0.86, 1.27	0.48	0.634	No	No	No	0.5916	0.6467	0.647	0.0004	503
FLT1	P17948	562	1.26	1.11, 1.43	3.52	0.000425	No	No	No	0.5708	0.6306	0.6343	0.0037	1127
FLT3	P36888	562	1	0.89, 1.13	0	1	No	No	No	0.5515	0.6306	0.6301	-0.0004	1127
Flt3L	P49771	728	1.02	0.91, 1.14	0.32	0.75	No	No	No	0.543	0.6205	0.6203	-0.0002	1456
FOLR2	P14207	251	1.05	0.87, 1.27	0.54	0.586	No	No	No	0.5914	0.6488	0.6481	-0.0007	503
FOSB	P53539	251	1.31	1.08, 1.59	2.72	0.00652	No	No	No	0.6169	0.6469	0.6647	0.0178	502
FOXO1	Q12778	251	1.09	0.86, 1.40	0.72	0.471	No	No	No	0.5901	0.6469	0.6469	0	502
FOXO3	O43524	562	1.08	0.94, 1.24	1.09	0.278	No	No	No	0.5536	0.6306	0.6296	-0.0009	1127
FR-alpha	P15328	729	1.15	1.02, 1.28	2.36	0.0184	No	No	No	0.552	0.6196	0.6209	0.0013	1458
FR-gamma	P41439	729	1.11	1.00, 1.23	1.93	0.0534	No	No	No	0.5555	0.6196	0.6206	0.001	1458
FS	P19883	252	1.29	1.06, 1.56	2.59	0.0096	No	No	No	0.6148	0.6475	0.6533	0.0059	504
FSTL3	O95633	252	1.14	0.93, 1.41	1.25	0.212	No	No	No	0.592	0.648	0.6484	0.0004	503
FUCA1	P04066	252	1.07	0.90, 1.28	0.81	0.419	No	No	No	0.5943	0.648	0.6465	-0.0015	503
FURIN	P09958	729	1.23	1.10, 1.37	3.6	0.000322	No	No	No	0.5677	0.6196	0.6259	0.0062	1458
FUS	P35637	562	1.11	0.98, 1.26	1.63	0.104	No	No	No	0.557	0.6306	0.6267	-0.0039	1127
FUT3/FUT5	Q11128,P21217	252	1.66	1.34, 2.07	4.59	4.41e-06	No	Yes	Yes	0.6501	0.648	0.6754	0.0274	503
FUT8	Q9BYC5	636	1.06	0.94, 1.19	0.92	0.357	No	No	No	0.5464	0.6298	0.6305	0.0007	1274
FXYD5	Q96DB9	252	1.04	0.85, 1.28	0.41	0.681	No	No	No	0.5942	0.6475	0.649	0.0016	504
GAL	P22466	252	0.92	0.76, 1.11	-0.88	0.379	No	No	No	0.5933	0.649	0.6484	-0.0006	503
Gal-1	P09382	729	0.98	0.88, 1.09	-0.39	0.695	No	No	No	0.5442	0.6196	0.6184	-0.0012	1458
Gal-3	P17931	729	1.13	1.01, 1.27	2.09	0.0368	No	No	No	0.551	0.6196	0.6182	-0.0015	1458
Gal-4	P56470	729	1.12	1.00, 1.25	2	0.0454	No	No	No	0.5487	0.6196	0.6159	-0.0037	1458
gal-8	O00214	251	1.22	0.97, 1.54	1.7	0.0896	No	No	No	0.596	0.6467	0.6507	0.004	503
Gal-9	O00182	728	1.13	1.01, 1.26	2.16	0.031	No	No	No	0.5517	0.6196	0.6211	0.0015	1458
GALNT10	Q86SR1	251	1.06	0.86, 1.30	0.52	0.604	No	No	No	0.59	0.6469	0.6461	-0.0008	502
GALNT2	Q10471	252	0.79	0.65, 0.96	-2.32	0.0206	No	No	No	0.6062	0.6472	0.6551	0.0078	503
GALNT3	Q14435	252	1.03	0.85, 1.24	0.29	0.771	No	No	No	0.5908	0.6475	0.6471	-0.0004	504
GALNT7	Q86SF2	562	1.01	0.90, 1.14	0.2	0.845	No	No	No	0.552	0.6306	0.63	-0.0005	1127
GAMT	Q14353	562	1.12	0.99, 1.27	1.83	0.0679	No	No	No	0.5613	0.6306	0.6318	0.0013	1127
GAS6	Q14393	252	1.22	0.99, 1.49	1.91	0.0567	No	No	No	0.6034	0.6475	0.6509	0.0034	504
GBP2	P32456	636	0.98	0.88, 1.10	-0.28	0.782	No	No	No	0.5462	0.6298	0.6297	-0.0001	1274
GCG	P01275	252	0.84	0.70, 1.00	-1.91	0.0559	No	No	No	0.6038	0.6472	0.6487	0.0015	503
GCNT1	Q02742	252	1.38	1.12, 1.71	2.99	0.00282	No	No	No	0.6146	0.6472	0.6614	0.0141	503
GCP5	P78333	251	0.79	0.65, 0.97	-2.26	0.0241	No	No	No	0.6092	0.6467	0.6602	0.0135	503
G-CSF	P09919	251	1.02	0.84, 1.23	0.18	0.854	No	No	No	0.591	0.6467	0.6486	0.0019	503
GDF-15	Q99988	729	1.82	1.57, 2.10	8.09	5.87e-16	Yes	Yes	Yes	0.6326	0.6196	0.6614	0.0418	1458
GDF-2	Q9UK05	252	0.97	0.81, 1.17	-0.28	0.781	No	No	No	0.5927	0.6475	0.6474	0	504
GDF-8	O14793	251	0.74	0.61, 0.90	-3	0.00268	No	No	No	0.6167	0.6467	0.6625	0.0158	503
GDNF	P39905	728	1.14	1.03, 1.28	2.43	0.0149	No	No	No	0.5561	0.6205	0.6163	-0.0042	1456
GDNFR-alpha-3	O60609	251	0.85	0.69, 1.04	-1.55	0.12	No	No	No	0.5931	0.6467	0.6522	0.0055	503
GFER	P55789	562	1.19	1.04, 1.35	2.56	0.0105	No	No	No	0.567	0.6306	0.6326	0.0021	1127
GFRA2	O00451	252	1	0.83, 1.20	-0.02	0.982	No	No	No	0.5904	0.6472	0.6476	0.0003	503
GFR-alpha-1	P56159	251	1.18	0.97, 1.44	1.69	0.091	No	No	No	0.5999	0.6467	0.6494	0.0027	503
GGA1	Q9UJY5	562	1.15	1.01, 1.31	2.11	0.035	No	No	No	0.5645	0.6306	0.6309	0.0004	1127
GGT5	P36269	636	1.08	0.97, 1.20	1.34	0.182	No	No	No	0.5512	0.6298	0.6283	-0.0015	1274
GH	P01241	252	1.33	1.07, 1.65	2.58	0.0099	No	No	No	0.6116	0.6475	0.6629	0.0155	504
GH2	P01242	252	1.25	1.05, 1.50	2.46	0.014	No	No	No	0.5972	0.6472	0.6506	0.0034	503
GHRL	Q9UBU3	252	1.07	0.87, 1.32	0.66	0.511	No	No	No	0.5963	0.649	0.6489	0	503
GIF	P27352	252	0.82	0.68, 0.98	-2.18	0.0291	No	No	No	0.611	0.6475	0.6566	0.0091	504
GKN1	Q9NS71	252	1.13	0.94, 1.36	1.28	0.201	No	No	No	0.6005	0.6472	0.6495	0.0022	503
GLB1	P16278	252	1.34	1.10, 1.63	2.86	0.00428	No	No	No	0.6086	0.6475	0.6619	0.0144	504
GLO1	Q04760	252	1.17	0.92, 1.50	1.27	0.202	No	No	No	0.5942	0.6475	0.6473	-0.0002	504
GLRX	P35754	252	1.33	1.08, 1.65	2.64	0.00821	No	No	No	0.6118	0.649	0.6647	0.0158	503
GM-CSF-R-alpha	P15509	251	0.97	0.82, 1.15	-0.33	0.739	No	No	No	0.5925	0.6467	0.6483	0.0017	503
GNLY	P22749	252	1.06	0.87, 1.30	0.59	0.557	No	No	No	0.5969	0.6475	0.6482	0.0007	504
GOPC	Q9HD26	562	1.1	0.96, 1.26	1.41	0.158	No	No	No	0.5546	0.6306	0.6268	-0.0038	1127
GP1BA	P07359	252	1.1	0.91, 1.33	0.96	0.339	No	No	No	0.5907	0.6475	0.6469	-0.0006	504
GP6	Q9HCN6	729	1.15	1.02, 1.29	2.27	0.0233	No	No	No	0.5485	0.6196	0.6165	-0.0032	1458
GPA33	Q99795	562	1.03	0.92, 1.17	0.55	0.585	No	No	No	0.5522	0.6306	0.6294	-0.0011	1127
GPC1	P35052	729	0.91	0.82, 1.01	-1.71	0.0864	No	No	No	0.5505	0.6196	0.6217	0.0021	1458
GPNMB	Q14956	729	1.04	0.93, 1.15	0.65	0.517	No	No	No	0.5429	0.6196	0.6193	-0.0003	1458
GRAP2	O75791	252	1.18	0.91, 1.53	1.29	0.199	No	No	No	0.5954	0.649	0.6498	0.0008	503
GRN	P28799	729	1.19	1.06, 1.33	2.95	0.00321	No	No	No	0.5635	0.6196	0.6254	0.0058	1458
GSAP	A4D1B5	252	1	0.84, 1.19	0	0.996	No	No	No	0.5919	0.6472	0.6473	0.0001	503
GSTP1	P09211	636	1.22	1.07, 1.39	2.98	0.00291	No	No	No	0.59	0.6293	0.6506	0.0213	1272
GT	P51161	252	0.97	0.82, 1.15	-0.36	0.722	No	No	No	0.591	0.6475	0.6477	0.0002	504
GUSB	P08236	252	1.08	0.88, 1.32	0.73	0.467	No	No	No	0.5963	0.648	0.6498	0.0018	503
GZMA	P12544	727	1.05	0.94, 1.17	0.84	0.399	No	No	No	0.5434	0.6194	0.6197	0.0003	1457
GZMB	P10144	728	1.06	0.95, 1.18	1	0.316	No	No	No	0.5431	0.6196	0.6189	-0.0007	1458
GZMH	P20718	729	1.14	1.02, 1.27	2.23	0.0255	No	No	No	0.5537	0.6196	0.621	0.0014	1458
HAGH	Q16775	251	1.09	0.89, 1.33	0.81	0.42	No	No	No	0.5895	0.6467	0.6463	-0.0004	503
HAOX1	Q9UJM8	252	0.99	0.83, 1.19	-0.1	0.92	No	No	No	0.5918	0.6475	0.6473	-0.0002	504
HAVCR2	Q8TDQ0	252	1.24	1.01, 1.51	2.06	0.0396	No	No	No	0.6065	0.648	0.6531	0.0051	503
HB-EGF	Q99075	252	1.21	0.96, 1.53	1.62	0.105	No	No	No	0.5945	0.6475	0.648	0.0005	504
HBQ1	P09105	562	0.98	0.86, 1.12	-0.31	0.76	No	No	No	0.5541	0.6306	0.6297	-0.0008	1127
HCLS1	P14317	252	1.36	1.05, 1.76	2.31	0.0208	No	No	No	0.6022	0.6475	0.6501	0.0027	504
HDGF	P51858	252	1.25	1.00, 1.56	1.93	0.0542	No	No	No	0.5934	0.649	0.6538	0.0048	503
HEXA	P06865	562	1.21	1.06, 1.38	2.88	0.00396	No	No	No	0.5714	0.6306	0.6308	0.0003	1127
HEXIM1	O94992	252	1.35	1.03, 1.76	2.2	0.0275	No	No	No	0.6021	0.6475	0.649	0.0016	504
HGF	P14210	729	1.38	1.21, 1.57	4.92	8.63e-07	Yes	Yes	Yes	0.5789	0.6192	0.6271	0.0079	1458
hK11	Q9UBX7	729	1.11	1.00, 1.24	1.88	0.0603	No	No	No	0.5498	0.6196	0.6197	0.0001	1458
hK14	Q9P0G3	729	1.12	1.01, 1.25	2.05	0.04	No	No	No	0.5507	0.6196	0.6172	-0.0024	1458
hK8	O60259	729	0.98	0.88, 1.09	-0.33	0.739	No	No	No	0.5423	0.6196	0.6196	0	1458
HLA-E	P13747	562	1.14	1.01, 1.29	2.15	0.0315	No	No	No	0.5588	0.6306	0.6276	-0.003	1127
HMBS	P08397	562	1	0.88, 1.14	0.06	0.952	No	No	No	0.5517	0.6306	0.6305	0	1127
HMOX2	P30519	636	1.15	1.02, 1.30	2.23	0.0258	No	No	No	0.5553	0.6298	0.6297	-0.0001	1274
HNMT	P50135	252	1.14	0.95, 1.36	1.42	0.157	No	No	No	0.595	0.6475	0.6494	0.002	504
HO-1	P09601	728	0.87	0.78, 0.97	-2.51	0.0121	No	No	No	0.5595	0.6196	0.6182	-0.0013	1458
hOSCAR	Q8IYS5	252	1.19	0.99, 1.44	1.82	0.0682	No	No	No	0.6042	0.6475	0.6535	0.0061	504
HPGDS	O60760	251	0.91	0.76, 1.09	-1.07	0.286	No	No	No	0.5939	0.6469	0.6488	0.0019	502
HS3ST3B1	Q9Y662	252	1.06	0.88, 1.28	0.63	0.527	No	No	No	0.5904	0.6472	0.6468	-0.0004	503
HS6ST1	O60243	252	1.11	0.91, 1.35	1.01	0.311	No	No	No	0.5964	0.6472	0.6446	-0.0026	503
HSD11B1	P28845	252	1.01	0.85, 1.21	0.16	0.875	No	No	No	0.5939	0.6475	0.6472	-0.0002	504
HSP 27	P04792	252	1.27	1.00, 1.61	1.94	0.052	No	No	No	0.6033	0.6475	0.6488	0.0013	504
HSP90B1	P14625	636	1.01	0.90, 1.12	0.09	0.927	No	No	No	0.5466	0.6298	0.6295	-0.0003	1274
HSPB6	O14558	562	0.9	0.78, 1.03	-1.56	0.119	No	No	No	0.5602	0.6306	0.6324	0.0019	1127
HTRA2	O43464	252	1.14	0.91, 1.44	1.11	0.265	No	No	No	0.6016	0.648	0.6508	0.0028	503
ICA1	Q05084	252	1.07	0.87, 1.33	0.66	0.509	No	No	No	0.5954	0.6475	0.6485	0.001	504
ICAM 5	Q9UMF0	562	1.16	1.03, 1.30	2.38	0.0173	No	No	No	0.5618	0.6306	0.6297	-0.0009	1127
ICAM1	P05362	252	1.63	1.33, 1.99	4.66	3.13e-06	No	Yes	Yes	0.6519	0.6475	0.6857	0.0382	504
ICAM-2	P13598	729	1.23	1.10, 1.38	3.57	0.000356	No	No	No	0.5638	0.6196	0.6232	0.0036	1458
ICAM3	P32942	252	1.22	0.99, 1.50	1.87	0.0613	No	No	No	0.6042	0.6475	0.6511	0.0036	504
ICAM4	Q14773	562	1.16	1.02, 1.31	2.25	0.0245	No	No	No	0.5597	0.6306	0.6304	-0.0001	1127
ICOSLG	O75144	729	0.97	0.87, 1.08	-0.58	0.561	No	No	No	0.544	0.6196	0.6184	-0.0012	1458
IDUA	P35475	252	0.99	0.83, 1.18	-0.11	0.914	No	No	No	0.5919	0.6475	0.6478	0.0004	504
IFI30	P13284	636	1.49	1.30, 1.70	5.7	1.19e-08	Yes	Yes	Yes	0.5992	0.6298	0.649	0.0192	1274
IFN-gamma	P01579	728	1.22	1.10, 1.36	3.67	0.00024	No	Yes	No	0.5724	0.619	0.6298	0.0108	1457
IFN-gamma-R1	P15260	729	0.91	0.82, 1.02	-1.65	0.0996	No	No	No	0.5496	0.6196	0.6202	0.0006	1458
IFNGR2	P38484	562	0.97	0.86, 1.09	-0.54	0.588	No	No	No	0.5527	0.6306	0.6312	0.0007	1127
IFNL1	Q8IU54	636	1.14	1.02, 1.28	2.34	0.0192	No	No	No	0.5629	0.6298	0.6361	0.0063	1274
IFNLR1	Q8IU57	252	1	0.84, 1.19	-0.01	0.992	No	No	No	0.5924	0.6475	0.6481	0.0006	504
IGF1R	P08069	729	1.06	0.95, 1.18	0.98	0.325	No	No	No	0.5439	0.6196	0.6197	0.0001	1458
IGF2R	P11717	252	1	0.81, 1.24	0	0.997	No	No	No	0.5916	0.648	0.649	0.0009	503
IGFBP-1	P08833	729	1.31	1.17, 1.47	4.8	1.61e-06	Yes	Yes	Yes	0.5795	0.6196	0.6246	0.0049	1458
IGFBP-2	P18065	729	1.36	1.21, 1.54	5.06	4.24e-07	Yes	Yes	Yes	0.5832	0.6196	0.6268	0.0072	1458
IGFBP3	P17936	252	0.84	0.68, 1.02	-1.74	0.0817	No	No	No	0.5982	0.6475	0.6528	0.0053	504
IGFBP6	P24592	252	0.87	0.70, 1.07	-1.36	0.173	No	No	No	0.601	0.6475	0.6524	0.0049	504
IGFBP-7	Q16270	729	1.06	0.94, 1.20	0.99	0.32	No	No	No	0.5449	0.6196	0.6201	0.0004	1458
IGFBPL1	Q8WX77	252	1.1	0.90, 1.33	0.91	0.364	No	No	No	0.5993	0.649	0.6498	0.0009	503
IgG Fc receptor II-b	P31994	252	0.95	0.79, 1.13	-0.59	0.556	No	No	No	0.5934	0.6475	0.6501	0.0027	504
IGLC2	P0DOY2	252	1.36	1.12, 1.65	3.15	0.00164	No	No	No	0.6204	0.6475	0.6625	0.0151	504
IGSF3	O75054	252	1.12	0.93, 1.34	1.19	0.233	No	No	No	0.5946	0.6472	0.6503	0.003	503
IKZF2	Q9UKS7	636	0.96	0.86, 1.08	-0.68	0.495	No	No	No	0.5492	0.6298	0.6299	0.0001	1274
IL-1 alpha	P01583	728	1.13	1.00, 1.28	2.01	0.0447	No	No	No	0.553	0.6205	0.6253	0.0048	1456
IL10	P22301	728	1.18	1.06, 1.32	2.9	0.00368	No	No	No	0.5634	0.6205	0.6253	0.0048	1456
IL-10RA	Q13651	728	1.11	1.00, 1.23	1.9	0.058	No	No	No	0.5529	0.6205	0.6217	0.0012	1456
IL-10RB	Q08334	728	1.15	1.03, 1.29	2.46	0.014	No	No	No	0.5508	0.6205	0.618	-0.0025	1456
IL12	P29459,P29460	727	1.07	0.95, 1.19	1.1	0.273	No	No	No	0.5446	0.6194	0.6187	-0.0007	1457
IL-12B	P29460	728	1.08	0.96, 1.21	1.26	0.206	No	No	No	0.5455	0.6205	0.6199	-0.0006	1456
IL12RB1	P42701	728	1.07	0.97, 1.19	1.34	0.182	No	No	No	0.5441	0.6196	0.619	-0.0006	1458
IL13	P35225	728	1.02	0.92, 1.14	0.43	0.666	No	No	No	0.5424	0.6205	0.6193	-0.0011	1456
IL13RA1	P78552	252	1.2	0.99, 1.46	1.83	0.0666	No	No	No	0.6043	0.648	0.6521	0.004	503
IL15	P40933	727	1.11	0.99, 1.24	1.82	0.0687	No	No	No	0.5517	0.6199	0.621	0.0011	1457
IL-15RA	Q13261	728	1.05	0.94, 1.18	0.91	0.363	No	No	No	0.5433	0.6205	0.6198	-0.0007	1456
IL16	Q14005	252	1.09	0.89, 1.35	0.83	0.408	No	No	No	0.5911	0.6475	0.6478	0.0003	504
IL-17A	Q16552	728	1.11	1.00, 1.23	1.91	0.0558	No	No	No	0.5511	0.6205	0.6163	-0.0042	1456
IL-17C	Q9P0M4	728	1.17	1.05, 1.31	2.81	0.00499	No	No	No	0.5549	0.6205	0.6235	0.0031	1456
IL-17D	Q8TAD2	252	1.12	0.90, 1.38	1.02	0.307	No	No	No	0.5939	0.6475	0.647	-0.0005	504
IL17F	Q96PD4	562	1.07	0.95, 1.21	1.08	0.282	No	No	No	0.5527	0.6306	0.6307	0.0001	1127
IL-17RA	Q96F46	729	1.14	1.02, 1.27	2.26	0.0241	No	No	No	0.5487	0.6196	0.6183	-0.0013	1458
IL17RB	Q9NRM6	252	1.02	0.86, 1.21	0.25	0.805	No	No	No	0.5911	0.6472	0.647	-0.0003	503
IL18	Q14116	728	1.09	0.98, 1.22	1.64	0.101	No	No	No	0.5481	0.6205	0.6205	0	1456
IL-18BP	O95998	729	1.17	1.05, 1.32	2.72	0.0066	No	No	No	0.5559	0.6196	0.6204	0.0007	1458
IL-18R1	Q13478	728	1.17	1.05, 1.31	2.8	0.00503	No	No	No	0.5552	0.6205	0.6162	-0.0043	1456
IL1B	P01584	562	1.18	1.03, 1.35	2.38	0.0173	No	No	No	0.5612	0.6306	0.6297	-0.0009	1127
IL-1ra	P18510	252	1.16	0.95, 1.42	1.49	0.136	No	No	No	0.5937	0.6475	0.651	0.0035	504
IL1RL2	Q9HB29	252	0.79	0.66, 0.96	-2.41	0.0159	No	No	No	0.6099	0.6475	0.655	0.0075	504
IL-1RT1	P14778	729	1.11	0.98, 1.25	1.71	0.0873	No	No	No	0.5456	0.6196	0.6187	-0.0009	1458
IL-1RT2	P27930	729	1.03	0.92, 1.14	0.51	0.607	No	No	No	0.543	0.6196	0.6188	-0.0008	1458
IL2	P60568	474	0.9	0.78, 1.04	-1.38	0.169	No	No	No	0.5283	0.6114	0.6138	0.0024	948
IL-20	Q9NYY1	728	1.05	0.95, 1.17	0.94	0.35	No	No	No	0.544	0.6205	0.6215	0.001	1456
IL-20RA	Q9UHF4	728	1.06	0.96, 1.18	1.15	0.25	No	No	No	0.5424	0.6205	0.6196	-0.0008	1456
IL-22 RA1	Q8N6P7	727	1.05	0.94, 1.16	0.84	0.4	No	No	No	0.5442	0.6203	0.6207	0.0004	1454
IL-24	Q13007	709	1	0.90, 1.11	0.02	0.986	No	No	No	0.5482	0.6181	0.6183	0.0002	1416
IL-27	Q8NEV9,Q14213	252	1.1	0.90, 1.34	0.9	0.369	No	No	No	0.5977	0.6475	0.6509	0.0034	504
IL2-RA	P01589	729	1.36	1.22, 1.53	5.31	1.11e-07	Yes	Yes	Yes	0.5847	0.6196	0.6297	0.01	1458
IL-2RB	P14784	728	1.06	0.96, 1.17	1.08	0.28	No	No	No	0.545	0.6205	0.6201	-0.0004	1456
IL32	P24001	636	1.02	0.91, 1.15	0.35	0.723	No	No	No	0.5467	0.6298	0.6298	0	1274
IL33	O95760	728	0.99	0.89, 1.10	-0.16	0.873	No	No	No	0.543	0.6205	0.6206	0.0001	1456
IL3RA	P26951	636	1.1	0.97, 1.24	1.49	0.137	No	No	No	0.5535	0.6298	0.6316	0.0018	1274
IL4	P05112	728	0.93	0.83, 1.04	-1.3	0.193	No	No	No	0.5444	0.6205	0.6203	-0.0002	1456
IL-4RA	P24394	252	1.25	1.03, 1.52	2.24	0.0253	No	No	No	0.6023	0.6475	0.6487	0.0012	504
IL5	P05113	728	1.04	0.94, 1.15	0.71	0.479	No	No	No	0.5428	0.6205	0.6186	-0.0019	1456
IL-5R-alpha	Q01344	251	1.06	0.88, 1.26	0.59	0.556	No	No	No	0.5883	0.6467	0.6481	0.0015	503
IL6	P05231	728	1.61	1.42, 1.83	7.42	1.15e-13	Yes	Yes	Yes	0.635	0.6205	0.6621	0.0416	1456
IL-6RA	P08887	729	0.97	0.87, 1.08	-0.64	0.525	No	No	No	0.5432	0.6196	0.6185	-0.0012	1458
IL7	P13232	728	1.08	0.97, 1.21	1.45	0.146	No	No	No	0.5461	0.619	0.6201	0.0011	1457
IL7R	P16871	252	0.87	0.72, 1.06	-1.39	0.164	No	No	No	0.594	0.6475	0.6464	-0.0011	504
IL8	P10145	727	1.24	1.10, 1.40	3.46	0.000542	No	No	No	0.5615	0.6195	0.6198	0.0003	1456
ILKAP	Q9H0C8	636	1.15	1.01, 1.30	2.18	0.0292	No	No	No	0.5554	0.6298	0.6309	0.0011	1274
IMPA1	P29218	636	1.24	1.08, 1.42	3.11	0.00189	No	No	No	0.5616	0.6298	0.6305	0.0007	1274
ING1	Q9UK53	636	1.07	0.95, 1.21	1.16	0.245	No	No	No	0.5484	0.6298	0.629	-0.0008	1274
INHBC	P55103	252	0.93	0.75, 1.14	-0.69	0.489	No	No	No	0.5954	0.648	0.6458	-0.0022	503
INPP1	P49441	562	1.17	1.02, 1.34	2.23	0.026	No	No	No	0.561	0.6306	0.632	0.0014	1127
INPPL1	O15357	251	1.24	0.95, 1.61	1.59	0.112	No	No	No	0.5947	0.6469	0.6469	0	502
IQGAP2	Q13576	252	1.14	0.88, 1.47	0.98	0.328	No	No	No	0.5917	0.6472	0.6476	0.0003	503
IRAK1	P51617	252	1.27	0.99, 1.64	1.88	0.0595	No	No	No	0.5997	0.6475	0.6506	0.0031	504
IRAK4	Q9NWZ3	252	1.22	0.95, 1.57	1.55	0.121	No	No	No	0.5975	0.6475	0.6491	0.0016	504
IRF9	Q00978	252	1.34	1.07, 1.67	2.59	0.00957	No	No	No	0.6098	0.6475	0.66	0.0125	504
ISLR2	Q6UXK2	636	1.04	0.93, 1.17	0.75	0.453	No	No	No	0.548	0.6298	0.6302	0.0004	1274
ITGA11	Q9UKX5	252	0.84	0.69, 1.02	-1.77	0.0773	No	No	No	0.6031	0.6475	0.6547	0.0072	504
ITGA5	P08648	252	1.07	0.87, 1.30	0.62	0.534	No	No	No	0.5957	0.648	0.6493	0.0013	503
ITGA6	P23229	252	1.14	0.91, 1.42	1.12	0.261	No	No	No	0.5951	0.6475	0.6494	0.002	504
ITGAM	P11215	252	0.79	0.63, 0.99	-2.04	0.0409	No	No	No	0.6118	0.6475	0.6639	0.0165	504
ITGAV	P06756	729	0.86	0.77, 0.97	-2.51	0.0119	No	No	No	0.5536	0.6196	0.621	0.0014	1458
ITGB1	P05556	252	0.99	0.80, 1.23	-0.06	0.951	No	No	No	0.5916	0.648	0.6482	0.0002	503
ITGB1BP1	O14713	251	1.22	0.98, 1.53	1.76	0.0784	No	No	No	0.6019	0.6469	0.657	0.0101	502
ITGB1BP2	Q9UKP3	252	1.53	1.18, 2.00	3.15	0.00164	No	No	No	0.6097	0.6475	0.6548	0.0074	504
ITGB2	P05107	729	1.03	0.91, 1.15	0.45	0.655	No	No	No	0.5418	0.6196	0.6185	-0.0011	1458
ITGB5	P18084	729	1.08	0.96, 1.22	1.22	0.223	No	No	No	0.5456	0.6196	0.6176	-0.0021	1458
ITGB6	P18564	252	1.01	0.84, 1.20	0.07	0.947	No	No	No	0.5933	0.6475	0.6484	0.0009	504
ITGB7	P26010	252	1.04	0.87, 1.24	0.4	0.686	No	No	No	0.5938	0.649	0.649	0.0001	503
ITM2A	O43736	252	1.01	0.85, 1.21	0.12	0.902	No	No	No	0.5918	0.6475	0.6478	0.0003	504
JAM-A	Q9Y624	729	1.08	0.95, 1.23	1.15	0.251	No	No	No	0.5427	0.6196	0.6171	-0.0026	1458
JAM-B	P57087	251	0.88	0.73, 1.08	-1.23	0.218	No	No	No	0.6016	0.6467	0.6479	0.0012	503
JCHAIN	P01591	562	1.24	1.10, 1.41	3.4	0.000671	No	No	No	0.5742	0.6306	0.6326	0.002	1127
JUN	P05412	252	0.85	0.69, 1.05	-1.51	0.131	No	No	No	0.5941	0.6475	0.6488	0.0013	504
KAZALD1	Q96I82	252	0.82	0.69, 0.99	-2.08	0.0372	No	No	No	0.6023	0.6472	0.6545	0.0072	503
KIF1BP	Q96EK5	636	1.11	0.98, 1.26	1.7	0.0893	No	No	No	0.5539	0.6298	0.6287	-0.0011	1274
KIM1	Q96D42	251	1.33	1.09, 1.63	2.82	0.00483	No	No	No	0.6069	0.6469	0.6524	0.0055	502
KIR2DL3	P43628	636	1.02	0.91, 1.14	0.36	0.717	No	No	No	0.5461	0.6298	0.6304	0.0006	1274
KIR3DL1	P43629	727	0.98	0.89, 1.08	-0.4	0.686	No	No	No	0.5441	0.6193	0.6213	0.002	1456
KIRREL2	Q6UWL6	636	1.01	0.90, 1.14	0.22	0.827	No	No	No	0.547	0.6298	0.6297	-0.0001	1274
KIT	P10721	252	0.95	0.79, 1.15	-0.52	0.602	No	No	No	0.5928	0.6475	0.6491	0.0016	504
KLB	Q86Z14	636	0.95	0.85, 1.06	-0.97	0.334	No	No	No	0.5515	0.6298	0.6278	-0.002	1274
KLK10	O43240	252	1.28	1.05, 1.56	2.46	0.014	No	No	No	0.6085	0.649	0.6553	0.0064	503
KLK12	Q9UKR0	252	1.03	0.87, 1.23	0.39	0.7	No	No	No	0.5886	0.6472	0.647	-0.0002	503
KLK13	Q9UKR3	729	0.96	0.86, 1.07	-0.78	0.436	No	No	No	0.5439	0.6196	0.6195	-0.0001	1458
KLK4	Q9Y5K2	562	1.22	1.06, 1.41	2.81	0.00496	No	No	No	0.564	0.6306	0.6249	-0.0056	1127
KLK6	Q92876	729	1.02	0.92, 1.14	0.43	0.666	No	No	No	0.5419	0.6196	0.6196	-0.0001	1458
KLRD1	Q13241	728	1.11	0.99, 1.23	1.84	0.066	No	No	No	0.5515	0.6196	0.6231	0.0035	1458
KPNA1	P52294	252	0.87	0.72, 1.06	-1.39	0.164	No	No	No	0.6009	0.6475	0.6484	0.001	504
KRT19	P08727	252	1.41	1.16, 1.71	3.41	0.000656	No	No	No	0.6256	0.6475	0.6615	0.014	504
KYAT1	Q16773	252	1.08	0.87, 1.34	0.72	0.473	No	No	No	0.5945	0.649	0.6508	0.0019	503
KYNU	Q16719	251	1.35	1.12, 1.64	3.13	0.00174	No	No	No	0.6258	0.6467	0.6725	0.0258	503
L1CAM	P32004	562	1.02	0.90, 1.15	0.32	0.749	No	No	No	0.5519	0.6306	0.6298	-0.0008	1127
LACTB2	Q53H82	562	1.24	1.08, 1.43	3.04	0.00236	No	No	No	0.568	0.6306	0.6304	-0.0001	1127
LAG3	P18627	728	1.1	0.99, 1.22	1.73	0.084	No	No	No	0.5552	0.6196	0.6234	0.0039	1458
LAIR1	Q6GTX8	252	1.2	0.97, 1.49	1.65	0.0981	No	No	No	0.5973	0.648	0.6498	0.0018	503
LAIR-2	Q6ISS4	251	0.93	0.78, 1.11	-0.77	0.442	No	No	No	0.5949	0.6467	0.6485	0.0018	503
LAMA4	Q16363	252	1.09	0.88, 1.35	0.77	0.439	No	No	No	0.5922	0.648	0.648	0	503
LAMP3	Q9UQV4	728	1.53	1.35, 1.74	6.56	5.56e-11	Yes	Yes	Yes	0.6072	0.6196	0.646	0.0265	1458
LAP TGF-beta-1	P01137	728	1.16	1.03, 1.31	2.4	0.0162	No	No	No	0.5505	0.619	0.6205	0.0015	1457
LAP3	P28838	562	1.12	0.99, 1.27	1.85	0.0646	No	No	No	0.5662	0.6306	0.6334	0.0029	1127
LAT	O43561	251	1.17	0.91, 1.51	1.25	0.212	No	No	No	0.5907	0.6467	0.6465	-0.0001	503
LAT2	Q9GZY6	251	1.22	0.96, 1.54	1.66	0.0974	No	No	No	0.6011	0.6469	0.6529	0.006	502
LAYN	Q6UX15	251	1.06	0.87, 1.29	0.61	0.545	No	No	No	0.5907	0.6467	0.6468	0.0002	503
LCN2	P80188	252	1.22	0.99, 1.50	1.9	0.057	No	No	No	0.5952	0.6475	0.6492	0.0017	504
LDL receptor	P01130	729	0.95	0.85, 1.05	-1.01	0.314	No	No	No	0.5438	0.6196	0.6168	-0.0028	1458
LEP	P41159	252	0.78	0.63, 0.97	-2.25	0.0246	No	No	No	0.6103	0.6475	0.6591	0.0117	504
LEPR	P48357	636	0.94	0.84, 1.05	-1.15	0.251	No	No	No	0.552	0.6298	0.6311	0.0013	1274
LGALS7	P47929	252	1.15	0.95, 1.39	1.42	0.156	No	No	No	0.5969	0.6472	0.6517	0.0044	503
LGMN	Q99538	252	1.47	1.16, 1.88	3.13	0.00177	No	No	No	0.6132	0.648	0.6543	0.0063	503
LHB	P01229	251	1.17	0.95, 1.44	1.44	0.15	No	No	No	0.6036	0.6469	0.647	0.0001	502
LIF	P15018	728	1.04	0.94, 1.16	0.72	0.471	No	No	No	0.5427	0.6205	0.6205	0	1456
LIF-R	P42702	728	1.14	1.02, 1.27	2.36	0.0184	No	No	No	0.554	0.6205	0.6209	0.0004	1456
LILRA5	A6NI73	252	1.28	1.05, 1.54	2.51	0.0122	No	No	No	0.6054	0.649	0.6516	0.0027	503
LILRB1	Q8NHL6	252	1.39	1.14, 1.69	3.22	0.00129	No	No	No	0.6162	0.6475	0.6596	0.0121	504
LILRB2	Q8N423	252	1.45	1.18, 1.78	3.54	0.000408	No	No	No	0.6221	0.6475	0.664	0.0165	504
LILRB4	Q8NHJ6	252	1.22	1.01, 1.47	2.02	0.0434	No	No	No	0.6075	0.6475	0.6528	0.0053	504
LILRB5	O75023	252	1.16	0.96, 1.39	1.56	0.119	No	No	No	0.5964	0.6475	0.6442	-0.0033	504
LOX-1	P78380	252	1.54	1.18, 2.00	3.19	0.00141	No	No	No	0.6067	0.6475	0.6508	0.0033	504
LPL	P06858	252	0.86	0.71, 1.06	-1.43	0.153	No	No	No	0.6091	0.6475	0.655	0.0075	504
LRIG1	Q96JA1	252	1.4	1.15, 1.70	3.38	0.000727	No	No	No	0.6305	0.649	0.6637	0.0147	503
LRMP	Q12912	252	1.15	0.91, 1.45	1.17	0.242	No	No	No	0.5938	0.6472	0.6492	0.0019	503
LRP1	Q07954	251	1.34	1.10, 1.64	2.88	0.00396	No	No	No	0.6145	0.6469	0.6621	0.0152	502
LRP11	Q86VZ4	252	0.97	0.80, 1.18	-0.27	0.791	No	No	No	0.5959	0.649	0.6494	0.0005	503
LRRN1	Q6UXK5	252	0.74	0.61, 0.90	-3.04	0.00239	No	No	No	0.6131	0.6472	0.6574	0.0102	503
LSP1	P33241	562	1.1	0.96, 1.27	1.4	0.161	No	No	No	0.5557	0.6306	0.627	-0.0036	1127
LTA4H	P09960	251	1.38	1.02, 1.87	2.08	0.0374	No	No	No	0.6047	0.6469	0.6588	0.0119	502
LTBP2	Q14767	252	1.27	1.05, 1.54	2.45	0.0143	No	No	No	0.613	0.6475	0.6544	0.0069	504
LTBP3	Q9NS15	385	1.17	1.01, 1.36	2.11	0.0347	No	No	No	0.5514	0.6216	0.6283	0.0067	771
LTBR	P36941	729	1.09	0.97, 1.23	1.44	0.151	No	No	No	0.5432	0.6196	0.6181	-0.0015	1458
LXN	Q9BS40	251	1.22	0.99, 1.49	1.86	0.0626	No	No	No	0.5975	0.6467	0.6513	0.0047	503
LY75	O60449	252	0.91	0.76, 1.08	-1.09	0.276	No	No	No	0.596	0.6475	0.6498	0.0024	504
LY9	Q9HBG7	729	1.1	0.98, 1.22	1.65	0.0982	No	No	No	0.5476	0.6196	0.6222	0.0026	1458
LYAR	Q9NX58	252	1.07	0.88, 1.32	0.69	0.491	No	No	No	0.5921	0.6472	0.6483	0.0011	503
LYN	P07948	729	1.04	0.93, 1.18	0.69	0.491	No	No	No	0.5423	0.6196	0.6197	0.0001	1458
LYPD1	Q8N2G4	252	0.91	0.75, 1.09	-1.01	0.313	No	No	No	0.5968	0.6472	0.6508	0.0035	503
LYPD3	O95274	729	1.25	1.12, 1.40	4	6.27e-05	No	Yes	Yes	0.5755	0.6196	0.6234	0.0038	1458
LYVE1	Q9Y5Y7	252	0.89	0.74, 1.07	-1.19	0.232	No	No	No	0.5987	0.6475	0.6546	0.0071	504
MAD homolog 5	Q99717	729	1.05	0.93, 1.17	0.77	0.439	No	No	No	0.5466	0.6196	0.6213	0.0017	1458
MAD1L1	Q9Y6D9	636	1.32	1.15, 1.52	3.95	7.92e-05	No	Yes	Yes	0.5778	0.6298	0.636	0.0062	1274
MAEA	Q7L5Y9	251	1.2	0.95, 1.52	1.52	0.129	No	No	No	0.5991	0.6469	0.652	0.0051	502
MAGED1	Q9Y5V3	251	0.97	0.82, 1.16	-0.31	0.759	No	No	No	0.5927	0.6487	0.6482	-0.0005	501
MANF	P55145	251	1.27	0.97, 1.65	1.76	0.0776	No	No	No	0.5961	0.6467	0.6458	-0.0008	503
MANSC1	Q9H8J5	562	1.08	0.95, 1.22	1.17	0.241	No	No	No	0.5575	0.6306	0.6268	-0.0037	1127
MAP2K6	P52564	252	1.15	0.90, 1.46	1.08	0.279	No	No	No	0.5941	0.6472	0.6472	0	503
MAP4K5	Q9Y4K4	251	1.13	0.88, 1.45	0.98	0.326	No	No	No	0.5918	0.6469	0.6471	0.0002	502
MARCO	Q9UEW3	252	1.14	0.95, 1.36	1.4	0.161	No	No	No	0.6014	0.6475	0.652	0.0046	504
MASP1	P48740	252	0.85	0.71, 1.03	-1.64	0.101	No	No	No	0.6041	0.6475	0.6473	-0.0002	504
MATN2	O00339	252	1.29	1.05, 1.58	2.47	0.0137	No	No	No	0.615	0.648	0.6513	0.0033	503
MATN3	O15232	251	1	0.83, 1.20	-0.02	0.983	No	No	No	0.5895	0.6467	0.6473	0.0006	503
MAX	P61244	251	1.09	0.89, 1.33	0.84	0.401	No	No	No	0.5945	0.6469	0.65	0.0031	502
MB	P02144	729	0.91	0.81, 1.02	-1.66	0.0969	No	No	No	0.5484	0.6196	0.6199	0.0002	1458
MBL2	P11226	252	1.08	0.90, 1.29	0.85	0.398	No	No	No	0.5943	0.6475	0.6485	0.0011	504
MCFD2	Q8NI22	252	1.22	0.98, 1.52	1.74	0.082	No	No	No	0.5973	0.649	0.6503	0.0013	503
MCP-1	P13500	728	1.08	0.97, 1.22	1.39	0.165	No	No	No	0.547	0.619	0.6197	0.0007	1457
MCP-2	P80075	728	1.12	1.01, 1.25	2.12	0.0341	No	No	No	0.5511	0.6205	0.621	0.0005	1456
MCP-3	P80098	728	1.28	1.14, 1.44	4.2	2.61e-05	No	Yes	Yes	0.5738	0.6205	0.6221	0.0016	1456
MCP-4	Q99616	728	1.05	0.94, 1.17	0.82	0.414	No	No	No	0.5426	0.6205	0.6206	0.0002	1456
MDGA1	Q8NFP4	251	0.83	0.69, 1.00	-1.99	0.0469	No	No	No	0.6072	0.6467	0.6578	0.0112	503
MEGF9	Q9H1U4	252	1.09	0.90, 1.32	0.87	0.387	No	No	No	0.5943	0.6475	0.6474	0	504
MEP1B	Q16820	252	0.84	0.70, 1.02	-1.78	0.0746	No	No	No	0.6007	0.649	0.649	0	503
MEPE	Q9NQ76	729	0.83	0.73, 0.93	-3.16	0.00157	No	No	No	0.558	0.6196	0.6178	-0.0019	1458
MERTK	Q12866	252	0.91	0.74, 1.11	-0.93	0.353	No	No	No	0.5953	0.6475	0.6509	0.0034	504
MESDC2	Q14696	252	1.17	0.92, 1.50	1.27	0.202	No	No	No	0.6006	0.648	0.6498	0.0018	503
MET	P08581	252	1.05	0.87, 1.27	0.49	0.627	No	No	No	0.5907	0.6475	0.6452	-0.0023	504
MetAP 2	P50579	729	1.09	0.96, 1.23	1.35	0.177	No	No	No	0.5456	0.6196	0.619	-0.0007	1458
METAP1	P53582	251	1.06	0.89, 1.27	0.65	0.514	No	No	No	0.5929	0.6469	0.6479	0.001	502
METAP1D	Q6UB28	252	1.19	0.94, 1.52	1.43	0.153	No	No	No	0.6009	0.6472	0.649	0.0018	503
METRNL	Q641Q3	252	1.17	0.94, 1.44	1.43	0.153	No	No	No	0.605	0.649	0.6538	0.0048	503
MFAP5	Q13361	252	0.98	0.82, 1.17	-0.28	0.781	No	No	No	0.5935	0.6475	0.6481	0.0006	504
MFGE8	Q08431	252	1.13	0.92, 1.38	1.17	0.242	No	No	No	0.5944	0.648	0.6511	0.0031	503
MGMT	P16455	252	1.19	0.95, 1.49	1.52	0.129	No	No	No	0.6004	0.6475	0.6487	0.0012	504
MIA	Q16674	729	0.91	0.81, 1.02	-1.61	0.107	No	No	No	0.5467	0.6196	0.62	0.0004	1458
MIC-A/B	Q29983,Q29980	729	1.05	0.95, 1.17	0.98	0.326	No	No	No	0.5442	0.6196	0.618	-0.0017	1458
MIF	P14174	252	1.27	0.98, 1.64	1.8	0.0719	No	No	No	0.6013	0.648	0.6496	0.0016	503
MILR1	Q7Z6M3	252	1.03	0.87, 1.23	0.38	0.703	No	No	No	0.5915	0.6475	0.6468	-0.0007	504
MK	P21741	729	1.5	1.32, 1.70	6.26	3.91e-10	Yes	Yes	Yes	0.5979	0.6196	0.6395	0.0199	1458
MLN	P12872	562	1.13	1.00, 1.28	2.01	0.0442	No	No	No	0.5597	0.6306	0.6274	-0.0032	1127
MMP-1	P03956	728	1.2	1.07, 1.33	3.26	0.00113	No	No	No	0.5692	0.6205	0.6227	0.0022	1456
MMP-10	P09238	728	1.26	1.13, 1.41	4.11	4.03e-05	No	Yes	Yes	0.5689	0.6205	0.6181	-0.0024	1456
MMP12	P39900	728	1.93	1.67, 2.23	8.9	5.51e-19	Yes	Yes	Yes	0.6408	0.6196	0.6671	0.0475	1458
MMP-2	P08253	729	0.99	0.88, 1.11	-0.16	0.87	No	No	No	0.5426	0.6202	0.6205	0.0003	1457
MMP-3	P08254	729	0.98	0.87, 1.11	-0.32	0.748	No	No	No	0.5436	0.6196	0.6206	0.001	1458
MMP7	P09237	728	1.28	1.14, 1.44	4.05	5.02e-05	No	Yes	Yes	0.571	0.6196	0.6248	0.0052	1458
MMP-9	P14780	729	1.28	1.13, 1.45	3.79	0.00015	No	Yes	No	0.5653	0.6196	0.6234	0.0038	1458
MOG	Q16653	252	1.02	0.84, 1.23	0.17	0.865	No	No	No	0.5909	0.6472	0.6468	-0.0005	503
MPO	P05164	729	1.14	1.01, 1.28	2.09	0.0365	No	No	No	0.5509	0.6196	0.6178	-0.0018	1458
MRC2	Q9UBG0	252	1	0.83, 1.20	-0.03	0.977	No	No	No	0.5921	0.6472	0.6473	0	503
MSLN	Q13421	729	1.37	1.22, 1.54	5.36	8.44e-08	No	Yes	Yes	0.5941	0.6196	0.6371	0.0174	1458
MSMB	P08118	252	1.25	1.03, 1.51	2.25	0.0243	No	No	No	0.6094	0.648	0.655	0.0069	503
MSR1	P21757	251	1.26	1.03, 1.54	2.28	0.0228	No	No	No	0.6067	0.6467	0.6501	0.0035	503
MUC-16	Q8WXI7	728	1.46	1.30, 1.65	6.15	7.71e-10	Yes	Yes	Yes	0.5957	0.6196	0.6424	0.0228	1458
MVK	Q03426	251	1.21	0.99, 1.47	1.89	0.0584	No	No	No	0.6078	0.6469	0.6577	0.0108	502
MYO9B	Q13459	562	1.22	1.06, 1.39	2.84	0.00444	No	No	No	0.5664	0.6306	0.6274	-0.0032	1127
MYOC	Q99972	252	1	0.82, 1.23	0.04	0.965	No	No	No	0.5919	0.648	0.6474	-0.0006	503
N2DL-2	Q9BZM5	251	1.16	0.95, 1.40	1.48	0.139	No	No	No	0.596	0.6467	0.6467	0.0001	503
NAA10	P41227	636	1.2	1.06, 1.36	2.8	0.00504	No	No	No	0.5612	0.6298	0.6314	0.0017	1274
NAAA	Q02083	251	1.28	1.06, 1.54	2.53	0.0113	No	No	No	0.6165	0.6467	0.6659	0.0193	503
NADK	O95544	252	1.17	0.94, 1.45	1.44	0.15	No	No	No	0.5967	0.649	0.6495	0.0005	503
NAMPT	P43490	562	1.27	1.10, 1.45	3.4	0.000666	No	No	No	0.579	0.6306	0.6382	0.0077	1127
NBL1	P41271	251	1.05	0.88, 1.26	0.57	0.565	No	No	No	0.5935	0.6467	0.6455	-0.0012	503
NBN	O60934	251	1.2	0.96, 1.51	1.62	0.106	No	No	No	0.5935	0.6469	0.6475	0.0006	502
NCAM1	P13591	252	0.82	0.67, 1.00	-1.93	0.0535	No	No	No	0.6021	0.6475	0.6533	0.0058	504
NCAN	O14594	251	0.82	0.66, 1.00	-1.92	0.0544	No	No	No	0.5998	0.6467	0.6533	0.0067	503
N-CDase	Q9NR71	251	0.97	0.82, 1.15	-0.37	0.715	No	No	No	0.5889	0.6467	0.6477	0.001	503
NCF2	P19878	251	1.23	0.97, 1.56	1.72	0.0854	No	No	No	0.5937	0.6469	0.6476	0.0007	502
NCLN	Q969V3	252	0.93	0.77, 1.12	-0.8	0.424	No	No	No	0.5903	0.6472	0.6473	0.0001	503
NCR1	O76036	728	0.94	0.84, 1.04	-1.23	0.22	No	No	No	0.5484	0.6196	0.6207	0.0012	1458
NCS1	P62166	562	1.04	0.90, 1.19	0.54	0.592	No	No	No	0.5507	0.6306	0.6289	-0.0016	1127
NDRG1	Q92597	636	1.2	1.06, 1.35	2.94	0.00324	No	No	No	0.5662	0.6298	0.6345	0.0047	1274
NECTIN2	Q92692	252	1.24	1.02, 1.52	2.15	0.0318	No	No	No	0.6022	0.649	0.657	0.008	503
NEFL	P07196	636	1.2	1.04, 1.38	2.57	0.0101	No	No	No	0.5532	0.6298	0.6279	-0.0019	1274
NELL1	Q92832	562	1.06	0.94, 1.20	0.98	0.326	No	No	No	0.5562	0.6306	0.6262	-0.0044	1127
NEMO	Q9Y6K9	252	1.26	0.97, 1.63	1.73	0.0839	No	No	No	0.5979	0.6475	0.649	0.0015	504
NEP	P08473	251	0.96	0.80, 1.15	-0.45	0.652	No	No	No	0.5931	0.6467	0.6467	0.0001	503
NF2	P35240	252	1.08	0.89, 1.30	0.79	0.432	No	No	No	0.5964	0.6475	0.6523	0.0048	504
NFATC1	O95644	252	1.13	0.88, 1.46	0.95	0.34	No	No	No	0.591	0.6472	0.6468	-0.0004	503
NFATC3	Q12968	252	1.09	0.91, 1.30	0.9	0.367	No	No	No	0.5956	0.6475	0.654	0.0065	504
NFKBIE	O00221	252	1.37	1.07, 1.76	2.48	0.0132	No	No	No	0.6022	0.6472	0.6562	0.0089	503
NID1	P14543	252	1.27	1.01, 1.59	2.06	0.0395	No	No	No	0.6072	0.6475	0.6493	0.0018	504
NID2	Q14112	252	1.09	0.87, 1.38	0.77	0.443	No	No	No	0.5898	0.648	0.6481	0.0001	503
NINJ1	Q92982	252	1.01	0.84, 1.22	0.11	0.911	No	No	No	0.5922	0.6472	0.6476	0.0003	503
NMNAT1	Q9HAN9	251	1.13	0.91, 1.41	1.1	0.272	No	No	No	0.591	0.6467	0.6457	-0.0009	503
NOMO1	Q15155	252	1.13	0.94, 1.37	1.3	0.193	No	No	No	0.5981	0.649	0.6498	0.0009	503
NOS3	P29474	727	1.2	1.07, 1.34	3.08	0.00208	No	No	No	0.5659	0.6193	0.6259	0.0065	1456
Notch 3	Q9UM47	729	0.99	0.88, 1.12	-0.1	0.921	No	No	No	0.5427	0.6196	0.6198	0.0001	1458
NOTCH1	P46531	252	0.97	0.79, 1.19	-0.31	0.758	No	No	No	0.5924	0.6475	0.6486	0.0011	504
NOV	P48745	252	0.98	0.81, 1.20	-0.17	0.868	No	No	No	0.5919	0.648	0.6483	0.0003	503
NPDC1	Q9NQX5	252	1.14	0.92, 1.41	1.2	0.23	No	No	No	0.596	0.649	0.6522	0.0032	503
NPM1	P06748	636	1.07	0.94, 1.21	1.01	0.311	No	No	No	0.5471	0.6298	0.6285	-0.0013	1274
NPPC	P23582	251	1.07	0.88, 1.31	0.72	0.469	No	No	No	0.5924	0.6469	0.6492	0.0023	502
NPTXR	O95502	252	0.93	0.77, 1.14	-0.67	0.502	No	No	No	0.5935	0.649	0.6491	0.0001	503
NPY	P01303	562	0.96	0.84, 1.09	-0.65	0.514	No	No	No	0.5545	0.6306	0.6309	0.0003	1127
NQO2	P16083	252	1.2	0.97, 1.48	1.68	0.0932	No	No	No	0.6053	0.649	0.6539	0.0049	503
Nr-CAM	Q92823	251	0.99	0.83, 1.19	-0.07	0.944	No	No	No	0.5895	0.6467	0.6467	0	503
NRP1	O14786	252	1.2	0.98, 1.47	1.78	0.0754	No	No	No	0.601	0.6475	0.649	0.0015	504
NRP2	O60462	251	1.16	0.95, 1.42	1.47	0.141	No	No	No	0.6004	0.6467	0.6522	0.0056	503
NRTN	Q99748	728	1.01	0.91, 1.12	0.18	0.86	No	No	No	0.5428	0.6205	0.6203	-0.0002	1456
NT-3	P20783	728	0.91	0.82, 1.02	-1.67	0.0952	No	No	No	0.5495	0.6205	0.6198	-0.0007	1456
NT5C3A	Q9H0P0	562	1.19	1.04, 1.36	2.52	0.0118	No	No	No	0.562	0.6306	0.6287	-0.0018	1127
NTF4	P34130	252	0.99	0.83, 1.18	-0.14	0.887	No	No	No	0.5916	0.6475	0.6477	0.0002	504
NT-proBNP		729	1.13	1.01, 1.28	2.07	0.038	No	No	No	0.5489	0.6196	0.6157	-0.0039	1458
NTRK2	Q16620	251	0.76	0.62, 0.94	-2.59	0.00959	No	No	No	0.6116	0.6467	0.6591	0.0124	503
NTRK3	Q16288	251	0.83	0.68, 1.01	-1.88	0.0603	No	No	No	0.601	0.6467	0.6528	0.0061	503
NUB1	Q9Y5A7	251	1.14	0.93, 1.41	1.26	0.208	No	No	No	0.5953	0.6469	0.6514	0.0046	502
NUCB2	P80303	251	1.12	0.91, 1.38	1.05	0.296	No	No	No	0.5911	0.6469	0.6478	0.0009	502
NUDT5	Q9UKK9	252	1.18	0.96, 1.44	1.59	0.111	No	No	No	0.6037	0.648	0.656	0.008	503
NXPH1	P58417	636	0.98	0.87, 1.09	-0.43	0.669	No	No	No	0.5463	0.6298	0.6314	0.0016	1274
OMD	Q99983	252	0.8	0.65, 0.99	-2.04	0.0414	No	No	No	0.6075	0.648	0.6568	0.0088	503
OMG	P23515	252	0.85	0.70, 1.03	-1.67	0.0953	No	No	No	0.5979	0.6472	0.6522	0.005	503
OPG	O00300	729	1.33	1.18, 1.51	4.54	5.68e-06	No	Yes	Yes	0.5786	0.6192	0.6281	0.0089	1458
OPN	P10451	729	1.21	1.08, 1.36	3.26	0.00112	No	No	No	0.5629	0.6196	0.6198	0.0002	1458
OPTC	Q9UBM4	252	0.94	0.79, 1.12	-0.67	0.501	No	No	No	0.5919	0.6472	0.6478	0.0005	503
OSM	P13725	728	1.38	1.21, 1.57	4.8	1.6e-06	Yes	Yes	Yes	0.5741	0.6205	0.6253	0.0048	1456
OSMR	Q99650	252	1.64	1.32, 2.04	4.44	9.11e-06	No	Yes	Yes	0.6423	0.6475	0.6769	0.0294	504
P4HB	P07237	252	1.04	0.84, 1.28	0.32	0.747	No	No	No	0.5952	0.648	0.6487	0.0007	503
PADI2	Q9Y2J8	252	1.07	0.89, 1.29	0.75	0.454	No	No	No	0.6016	0.6475	0.6516	0.0041	504
PAEP	P09466	636	1.32	1.16, 1.49	4.29	1.76e-05	No	Yes	Yes	0.5776	0.6298	0.6426	0.0128	1274
PAG1	Q9NWQ8	252	1.06	0.83, 1.34	0.45	0.65	No	No	No	0.5937	0.649	0.6494	0.0004	503
PAI	P05121	729	1.11	0.99, 1.24	1.78	0.0754	No	No	No	0.5476	0.6196	0.6203	0.0007	1458
PAK4	O96013	252	1.19	0.96, 1.47	1.6	0.109	No	No	No	0.5991	0.6472	0.655	0.0078	503
PAM	P19021	252	1.17	0.92, 1.47	1.29	0.199	No	No	No	0.5952	0.6475	0.6497	0.0022	504
PAMR1	Q6UXH9	252	1.05	0.86, 1.29	0.5	0.621	No	No	No	0.5904	0.648	0.6486	0.0006	503
PAPPA	Q13219	252	0.87	0.71, 1.06	-1.36	0.173	No	No	No	0.6001	0.6475	0.6498	0.0023	504
PAR-1	P25116	252	1.07	0.85, 1.36	0.57	0.566	No	No	No	0.5875	0.6475	0.6482	0.0008	504
PARK7	Q99497	252	1.29	1.00, 1.68	1.94	0.0523	No	No	No	0.6007	0.648	0.6506	0.0026	503
PARP-1	P09874	252	1.4	1.11, 1.75	2.86	0.00422	No	No	No	0.6071	0.6475	0.6549	0.0074	504
PCDH1	Q08174	562	1.07	0.94, 1.21	1.01	0.312	No	No	No	0.5522	0.6306	0.6254	-0.0052	1127
PCDH17	O14917	252	0.95	0.78, 1.15	-0.51	0.611	No	No	No	0.5907	0.6472	0.6472	-0.0001	503
PCOLCE	Q15113	252	1.05	0.86, 1.27	0.46	0.642	No	No	No	0.5933	0.6475	0.6471	-0.0004	504
PCSK9	Q8NBP7	729	1.14	1.02, 1.27	2.31	0.0208	No	No	No	0.5498	0.6196	0.6187	-0.0009	1458
PDCD1	Q15116	727	1.08	0.97, 1.19	1.39	0.165	No	No	No	0.5479	0.6193	0.6212	0.0018	1456
PDGF subunit A	P04085	729	1.21	1.07, 1.36	3.05	0.00233	No	No	No	0.5541	0.6196	0.6182	-0.0014	1458
PDGF subunit B	P01127	728	1.18	1.04, 1.33	2.56	0.0106	No	No	No	0.5495	0.6196	0.6162	-0.0034	1458
PDGFC	Q9NRA1	251	0.98	0.82, 1.18	-0.21	0.836	No	No	No	0.5905	0.6469	0.6486	0.0017	502
PDGF-R-alpha	P16234	251	0.88	0.72, 1.06	-1.34	0.181	No	No	No	0.5929	0.6467	0.6486	0.0019	503
PDGFRB	P09619	252	0.96	0.79, 1.15	-0.48	0.63	No	No	No	0.5916	0.648	0.6469	-0.0011	503
PD-L1	Q9NZQ7	728	1.22	1.09, 1.37	3.44	0.000577	No	No	No	0.5654	0.6205	0.624	0.0035	1456
PD-L2	Q9BQ51	728	1.09	0.97, 1.22	1.46	0.144	No	No	No	0.5453	0.6196	0.6182	-0.0014	1458
PDP1	Q9P0J1	251	1.01	0.84, 1.20	0.07	0.944	No	No	No	0.5905	0.6469	0.6476	0.0007	502
PEAR1	Q5VY43	252	1.07	0.85, 1.33	0.56	0.573	No	No	No	0.595	0.648	0.648	0	503
PEBP1	P30086	252	1.25	0.99, 1.58	1.87	0.0609	No	No	No	0.5996	0.648	0.6521	0.0041	503
PECAM-1	P16284	729	1.06	0.94, 1.20	0.93	0.351	No	No	No	0.5435	0.6196	0.6177	-0.0019	1458
PFDN2	Q9UHV9	636	1.15	1.02, 1.29	2.29	0.0223	No	No	No	0.5595	0.6298	0.6348	0.005	1274
PFKM	P08237	252	1.23	0.99, 1.54	1.88	0.06	No	No	No	0.6018	0.6472	0.6536	0.0063	503
PGF	P49763	727	1.07	0.95, 1.20	1.11	0.266	No	No	No	0.543	0.6193	0.6186	-0.0007	1456
PGLYRP1	O75594	729	1.21	1.08, 1.36	3.22	0.00126	No	No	No	0.5561	0.6196	0.6191	-0.0005	1458
PHOSPHO1	Q8TCT1	636	0.93	0.82, 1.05	-1.23	0.218	No	No	No	0.552	0.6298	0.6338	0.0041	1274
PI3	P19957	729	1.1	0.99, 1.24	1.72	0.0863	No	No	No	0.5482	0.6196	0.6172	-0.0025	1458
PIgR	P01833	252	1.26	1.03, 1.55	2.26	0.024	No	No	No	0.6019	0.6475	0.6506	0.0031	504
PIK3AP1	Q6ZUJ8	252	1.35	1.04, 1.74	2.24	0.025	No	No	No	0.6001	0.6475	0.651	0.0035	504
PILRA	Q9UKJ1	252	1.14	0.92, 1.40	1.21	0.226	No	No	No	0.5945	0.648	0.6516	0.0036	503
PILRB	Q9UKJ0	252	1.11	0.92, 1.34	1.05	0.293	No	No	No	0.5936	0.649	0.653	0.004	503
PLA2G10	O15496	636	1.14	1.02, 1.27	2.24	0.0249	No	No	No	0.5655	0.6298	0.6303	0.0005	1274
PLA2G4A	P47712	252	1.17	0.93, 1.49	1.33	0.184	No	No	No	0.6006	0.648	0.6521	0.0041	503
PLA2G7	Q13093	252	0.98	0.82, 1.17	-0.23	0.819	No	No	No	0.5924	0.6475	0.6497	0.0022	504
PLC	P98160	729	0.94	0.84, 1.07	-0.92	0.359	No	No	No	0.5442	0.6196	0.6204	0.0007	1458
PLIN1	O60240	251	0.72	0.59, 0.90	-2.96	0.00306	No	No	No	0.6211	0.6469	0.6634	0.0165	502
PLTP	P55058	252	0.9	0.74, 1.09	-1.11	0.266	No	No	No	0.5957	0.6475	0.649	0.0015	504
PLXDC1	Q8IUK5	251	0.89	0.73, 1.07	-1.26	0.207	No	No	No	0.5966	0.6469	0.6475	0.0007	502
PLXNA4	Q9HCM2	252	1.13	0.90, 1.44	1.04	0.298	No	No	No	0.592	0.6475	0.6473	-0.0002	504
PLXNB1	O43157	251	1.05	0.88, 1.25	0.51	0.61	No	No	No	0.5926	0.6467	0.6479	0.0012	503
PLXNB2	O15031	252	1.04	0.86, 1.25	0.4	0.688	No	No	No	0.5922	0.6475	0.6484	0.0009	504
PLXNB3	Q9ULL4	251	1.1	0.88, 1.38	0.86	0.39	No	No	No	0.5914	0.6467	0.646	-0.0007	503
PMVK	Q15126	636	0.98	0.86, 1.12	-0.27	0.785	No	No	No	0.5485	0.6298	0.6303	0.0005	1274
PODXL	O00592	729	0.95	0.86, 1.06	-0.92	0.356	No	No	No	0.5444	0.6196	0.6194	-0.0002	1458
PODXL2	Q9NZ53	252	1.1	0.92, 1.33	1.03	0.303	No	No	No	0.5941	0.6472	0.6507	0.0034	503
PON2	Q15165	251	1.13	0.94, 1.35	1.27	0.203	No	No	No	0.5969	0.6469	0.6492	0.0023	502
PON3	Q15166	729	0.99	0.89, 1.10	-0.16	0.869	No	No	No	0.5427	0.6196	0.6197	0.0001	1458
PPIB	P23284	252	1.2	0.93, 1.55	1.37	0.17	No	No	No	0.5975	0.648	0.6491	0.0011	503
PPM1B	O75688	251	1.05	0.87, 1.26	0.52	0.602	No	No	No	0.5966	0.6469	0.6544	0.0076	502
PPP1R2	P41236	252	1.26	0.98, 1.62	1.83	0.0672	No	No	No	0.6019	0.649	0.6528	0.0038	503
PPP1R9B	Q96SB3	252	1.29	1.00, 1.67	2	0.0458	No	No	No	0.6023	0.6475	0.6499	0.0025	504
PPP3R1	P63098	636	1.34	1.18, 1.53	4.5	6.69e-06	No	Yes	Yes	0.5813	0.6298	0.6383	0.0085	1274
PPY	P01298	729	0.99	0.89, 1.11	-0.15	0.879	No	No	No	0.5429	0.6196	0.62	0.0003	1458
PRCP	P42785	252	1.29	1.01, 1.64	2.03	0.0422	No	No	No	0.6025	0.6475	0.6586	0.0111	504
PRDX1	Q06830	252	1.19	0.94, 1.49	1.46	0.144	No	No	No	0.5928	0.6475	0.648	0.0005	504
PRDX3	P30048	252	1.25	0.99, 1.56	1.89	0.0583	No	No	No	0.5992	0.6475	0.6574	0.01	504
PRDX5	P30044	252	1.24	0.97, 1.59	1.73	0.0835	No	No	No	0.6004	0.6475	0.6488	0.0013	504
PRDX6	P30041	252	1.36	1.07, 1.72	2.56	0.0103	No	No	No	0.5969	0.6472	0.6516	0.0043	503
PREB	Q9HCU5	252	1.27	1.04, 1.56	2.32	0.0203	No	No	No	0.603	0.6472	0.6565	0.0092	503
PRELP	P51888	252	0.97	0.78, 1.19	-0.32	0.752	No	No	No	0.5913	0.6475	0.6475	0	504
PRKAB1	Q9Y478	251	1.07	0.87, 1.32	0.66	0.508	No	No	No	0.5942	0.6469	0.6484	0.0015	502
PRKCQ	Q04759	252	1.01	0.83, 1.22	0.05	0.959	No	No	No	0.5922	0.6475	0.6477	0.0002	504
PRKRA	O75569	251	1.27	1.00, 1.60	1.98	0.0474	No	No	No	0.6006	0.6469	0.6489	0.002	502
PROC	P04070	252	0.97	0.79, 1.18	-0.34	0.736	No	No	No	0.5924	0.6475	0.6479	0.0005	504
PROK1	P58294	252	1.18	0.95, 1.48	1.49	0.136	No	No	No	0.6057	0.6472	0.6532	0.006	503
PRSS2	P07478	252	1.18	0.99, 1.42	1.85	0.0641	No	No	No	0.6048	0.6475	0.6525	0.0051	504
PRSS27	Q9BQR3	252	0.97	0.80, 1.17	-0.34	0.734	No	No	No	0.5964	0.6475	0.6489	0.0014	504
PRSS8	Q16651	252	1.38	1.14, 1.68	3.25	0.00114	No	No	No	0.6193	0.6475	0.6652	0.0177	504
PRTFDC1	Q9NRG1	636	1.12	0.98, 1.27	1.67	0.0945	No	No	No	0.5494	0.6298	0.6279	-0.0019	1274
PRTG	Q2VWP7	251	1.03	0.86, 1.24	0.31	0.756	No	No	No	0.5912	0.6467	0.6467	0	503
PRTN3	P24158	729	1.14	1.01, 1.28	2.2	0.0281	No	No	No	0.5513	0.6196	0.6173	-0.0023	1458
PSG1	P11464	636	1.07	0.95, 1.20	1.12	0.264	No	No	No	0.5505	0.6298	0.63	0.0002	1274
PSGL-1	Q14242	252	1.06	0.89, 1.26	0.66	0.506	No	No	No	0.594	0.6475	0.6488	0.0014	504
PSIP1	O75475	252	1.35	1.08, 1.69	2.61	0.00918	No	No	No	0.6073	0.6475	0.6568	0.0094	504
PSMA1	P25786	251	0.94	0.79, 1.14	-0.61	0.545	No	No	No	0.5903	0.6469	0.6477	0.0008	502
PSMD9	O00233	562	1.21	1.06, 1.39	2.75	0.006	No	No	No	0.569	0.6306	0.6302	-0.0004	1127
PSME1	Q06323	636	1.14	1.01, 1.29	2.12	0.0344	No	No	No	0.553	0.6298	0.629	-0.0008	1274
PSP-D	P35247	729	1.19	1.07, 1.33	3.1	0.00196	No	No	No	0.5621	0.6196	0.6231	0.0035	1458
PSPN	O60542	562	1.25	1.05, 1.48	2.56	0.0103	No	No	No	0.5648	0.6306	0.626	-0.0045	1127
PTH1R	Q03431	252	0.89	0.74, 1.08	-1.19	0.236	No	No	No	0.6015	0.6475	0.6564	0.0089	504
PTK7	Q13308	251	1.1	0.92, 1.32	1.05	0.295	No	No	No	0.5958	0.6469	0.6513	0.0044	502
PTN	P21246	727	1.28	1.11, 1.47	3.48	0.000497	No	No	No	0.5672	0.6193	0.624	0.0047	1456
PTP4A1	Q93096	562	1.1	0.97, 1.23	1.49	0.135	No	No	No	0.5582	0.6306	0.6279	-0.0027	1127
PTPN1	P18031	636	1.19	1.05, 1.36	2.75	0.0059	No	No	No	0.5621	0.6298	0.6316	0.0018	1274
PTPN6	P29350	252	1.1	0.87, 1.40	0.83	0.406	No	No	No	0.5931	0.648	0.6501	0.0021	503
PTPRF	P10586	252	1.02	0.83, 1.26	0.23	0.818	No	No	No	0.5921	0.648	0.6485	0.0005	503
PTPRJ	Q12913	251	1.24	0.98, 1.56	1.77	0.0761	No	No	No	0.5975	0.6469	0.6515	0.0046	502
PTPRM	P28827	562	1.05	0.93, 1.18	0.8	0.426	No	No	No	0.5534	0.6306	0.6293	-0.0013	1127
PTPRS	Q13332	252	0.87	0.71, 1.06	-1.38	0.166	No	No	No	0.601	0.6475	0.6481	0.0006	504
PTS	Q03393	636	1.16	1.03, 1.29	2.52	0.0116	No	No	No	0.5577	0.6298	0.6298	0	1274
PTX3	P26022	252	1.13	0.94, 1.36	1.33	0.182	No	No	No	0.6038	0.6475	0.6477	0.0002	504
PVALB	P20472	251	1.28	1.00, 1.63	1.97	0.0483	No	No	No	0.5985	0.6469	0.6481	0.0012	502
PVR	P15151	251	1.03	0.85, 1.23	0.28	0.78	No	No	No	0.5902	0.6467	0.6467	0	503
PVRL4	Q96NY8	729	1.24	1.11, 1.39	3.74	0.000186	No	Yes	No	0.5626	0.6196	0.6216	0.002	1458
PXN	P49023	251	1.16	0.93, 1.45	1.32	0.186	No	No	No	0.592	0.6469	0.6476	0.0007	502
QDPR	P09417	252	1.14	0.92, 1.41	1.18	0.238	No	No	No	0.5947	0.649	0.6516	0.0026	503
QPCT	Q16769	252	1.19	0.97, 1.45	1.71	0.0875	No	No	No	0.5977	0.6475	0.648	0.0006	504
RAB6A	P20340	562	1.08	0.95, 1.23	1.15	0.249	No	No	No	0.5544	0.6306	0.6288	-0.0018	1127
RAGE	Q15109	252	0.74	0.62, 0.89	-3.17	0.00153	No	No	No	0.6228	0.6475	0.6759	0.0285	504
RARRES1	P49788	251	1.19	0.97, 1.46	1.64	0.102	No	No	No	0.5983	0.6469	0.6524	0.0055	502
RARRES2	Q99969	729	1.3	1.15, 1.46	4.19	2.84e-05	No	Yes	Yes	0.5668	0.6196	0.6214	0.0017	1458
RASA1	P20936	251	0.94	0.79, 1.12	-0.71	0.478	No	No	No	0.593	0.6469	0.6465	-0.0004	502
RASSF2	P50749	251	1.15	0.93, 1.43	1.3	0.194	No	No	No	0.5942	0.6469	0.6479	0.001	502
RBKS	Q9H477	636	1.06	0.95, 1.19	1.02	0.308	No	No	No	0.5465	0.6298	0.6294	-0.0004	1274
RCOR1	Q9UKL0	251	1.1	0.90, 1.35	0.96	0.338	No	No	No	0.5903	0.6469	0.6489	0.002	502
REG1A	P05451	252	1.29	1.07, 1.57	2.64	0.00839	No	No	No	0.6067	0.6475	0.653	0.0056	504
REG3A	Q06141	252	1.25	1.02, 1.54	2.15	0.0319	No	No	No	0.6072	0.6475	0.6566	0.0091	504
REG4	Q9BYZ8	252	1.31	1.07, 1.62	2.58	0.01	No	No	No	0.6119	0.649	0.658	0.009	503
RELT	Q969Z4	252	1.21	0.97, 1.50	1.69	0.0901	No	No	No	0.6005	0.648	0.6505	0.0025	503
REN	P00797	252	1.07	0.90, 1.27	0.78	0.434	No	No	No	0.5919	0.6475	0.6495	0.002	504
RET	P07949	729	0.85	0.76, 0.95	-2.81	0.00496	No	No	No	0.5587	0.6196	0.6237	0.0041	1458
RETN	Q9HD89	729	1.13	1.01, 1.27	2.16	0.0307	No	No	No	0.5512	0.6196	0.6171	-0.0025	1458
RFNG	Q9Y644	562	1.19	1.04, 1.35	2.58	0.00995	No	No	No	0.5727	0.6306	0.6341	0.0036	1127
RGMA	Q96B86	251	0.73	0.60, 0.89	-3.12	0.00181	No	No	No	0.6202	0.6467	0.6578	0.0111	503
RGMB	Q6NW40	251	0.84	0.69, 1.02	-1.73	0.0832	No	No	No	0.6037	0.6467	0.6521	0.0055	503
RGS8	P57771	252	1.13	0.94, 1.35	1.29	0.199	No	No	No	0.6031	0.6472	0.6593	0.0121	503
RNASE3	P12724	252	1.07	0.88, 1.31	0.67	0.506	No	No	No	0.5927	0.649	0.6495	0.0005	503
RNF31	Q96EP0	636	1.07	0.96, 1.19	1.18	0.24	No	No	No	0.5519	0.6298	0.6369	0.0071	1274
ROBO1	Q9Y6N7	252	0.96	0.78, 1.18	-0.37	0.711	No	No	No	0.5907	0.648	0.6493	0.0013	503
ROBO2	Q9HCK4	251	1.04	0.86, 1.26	0.39	0.695	No	No	No	0.5912	0.6467	0.6468	0.0001	503
ROR1	Q01973	252	0.76	0.62, 0.94	-2.56	0.0105	No	No	No	0.6112	0.649	0.6584	0.0094	503
RP2	O75695	562	1.2	1.05, 1.37	2.63	0.00857	No	No	No	0.5691	0.6306	0.6316	0.001	1127
RPS6KB1	P23443	636	1	0.89, 1.13	0.06	0.95	No	No	No	0.5466	0.6298	0.63	0.0002	1274
RRM2B	Q7LG56	251	1.12	0.92, 1.37	1.16	0.245	No	No	No	0.5996	0.6469	0.6535	0.0066	502
RSPO1	Q2MKA7	251	1.29	1.04, 1.61	2.3	0.0213	No	No	No	0.6111	0.6467	0.6521	0.0054	503
RSPO3	Q9BXY4	729	1.04	0.92, 1.18	0.68	0.496	No	No	No	0.5438	0.6196	0.6193	-0.0003	1458
RTN4R	Q9BZR6	252	0.91	0.75, 1.10	-1.01	0.312	No	No	No	0.5968	0.649	0.649	0	503
S100A11	P31949	729	1.43	1.25, 1.64	5.25	1.52e-07	Yes	Yes	Yes	0.5999	0.6196	0.6433	0.0237	1458
S100A16	Q96FQ6	562	1.07	0.94, 1.21	0.98	0.325	No	No	No	0.5527	0.6306	0.629	-0.0015	1127
S100A4	P26447	729	1.16	1.02, 1.31	2.32	0.0204	No	No	No	0.5539	0.6196	0.6193	-0.0003	1458
S100P	P25815	252	1.16	0.94, 1.41	1.4	0.162	No	No	No	0.5995	0.649	0.6499	0.0009	503
SAA4	P35542	252	1.3	1.08, 1.57	2.75	0.00588	No	No	No	0.6179	0.6475	0.6537	0.0062	504
SCAMP3	O14828	729	1.07	0.95, 1.20	1.13	0.258	No	No	No	0.5449	0.6196	0.6187	-0.0009	1458
SCARA5	Q6ZMJ2	251	0.82	0.67, 1.01	-1.83	0.0666	No	No	No	0.6009	0.6467	0.6521	0.0054	503
SCARB2	Q14108	251	1.04	0.85, 1.28	0.41	0.682	No	No	No	0.5901	0.6467	0.6462	-0.0005	503
SCARF1	Q14162	252	1.24	0.96, 1.61	1.62	0.104	No	No	No	0.5974	0.648	0.6485	0.0004	503
SCARF2	Q96GP6	251	0.87	0.69, 1.09	-1.24	0.214	No	No	No	0.5981	0.6467	0.6505	0.0038	503
SCF	P21583	729	0.74	0.66, 0.84	-4.85	1.24e-06	Yes	Yes	Yes	0.5767	0.6196	0.6264	0.0067	1458
SCG2	P13521	562	0.98	0.87, 1.11	-0.25	0.803	No	No	No	0.5526	0.6306	0.6313	0.0008	1127
SCGB1A1	P11684	251	0.75	0.61, 0.94	-2.51	0.0121	No	No	No	0.6127	0.6488	0.6532	0.0043	503
SCGB3A1	Q96QR1	252	1.3	1.07, 1.59	2.62	0.00889	No	No	No	0.6133	0.648	0.6578	0.0098	503
SCGB3A2	Q96PL1	729	1.32	1.17, 1.49	4.44	8.92e-06	No	Yes	Yes	0.5861	0.6196	0.6468	0.0272	1458
SCGN	O76038	562	1.01	0.89, 1.14	0.15	0.884	No	No	No	0.552	0.6306	0.6306	0	1127
SCLY	Q96I15	562	1.14	1.01, 1.28	2.12	0.0341	No	No	No	0.5599	0.6306	0.633	0.0024	1127
SDC4	P31431	252	1.09	0.87, 1.36	0.73	0.463	No	No	No	0.5907	0.649	0.6494	0.0004	503
SELE	P16581	729	1.15	1.04, 1.28	2.67	0.00764	No	No	No	0.5605	0.6196	0.6251	0.0055	1458
SELL	P14151	252	0.86	0.70, 1.05	-1.51	0.131	No	No	No	0.6004	0.6475	0.6539	0.0064	504
SELP	P16109	729	1.25	1.11, 1.41	3.7	0.000212	No	Yes	No	0.5605	0.6196	0.6203	0.0006	1458
SEMA3F	Q13275	252	1.03	0.85, 1.25	0.34	0.733	No	No	No	0.5955	0.649	0.6487	-0.0003	503
SEMA4C	Q9C0C4	252	1.08	0.89, 1.30	0.76	0.448	No	No	No	0.5928	0.6472	0.6482	0.0009	503
SEMA7A	O75326	252	1.11	0.89, 1.37	0.94	0.345	No	No	No	0.5967	0.648	0.6485	0.0004	503
SEPT9	Q9UHD8	562	1.11	0.98, 1.26	1.63	0.103	No	No	No	0.5569	0.6306	0.6303	-0.0002	1127
SERPINA12	Q8IW75	252	0.94	0.78, 1.12	-0.69	0.493	No	No	No	0.594	0.6475	0.6475	0	504
SERPINA5	P05154	252	0.65	0.53, 0.81	-3.96	7.6e-05	No	Yes	No	0.6307	0.649	0.6741	0.0251	503
SERPINA7	P05543	252	1.24	1.01, 1.52	2.09	0.0365	No	No	No	0.6082	0.6475	0.6515	0.0041	504
SERPINA9	Q86WD7	251	1.09	0.91, 1.31	0.97	0.334	No	No	No	0.5973	0.6469	0.6489	0.002	502
SERPINB6	P35237	252	1.16	0.92, 1.47	1.24	0.216	No	No	No	0.5976	0.649	0.6509	0.0019	503
SERPINB8	P50452	252	1.32	1.08, 1.61	2.67	0.00748	No	No	No	0.612	0.649	0.6603	0.0113	503
SEZ6L	Q9BYH1	729	0.96	0.86, 1.07	-0.74	0.458	No	No	No	0.5451	0.6196	0.6218	0.0022	1458
SEZ6L2	Q6UXD5	252	1.31	1.05, 1.62	2.45	0.0143	No	No	No	0.6124	0.6472	0.6472	-0.0001	503
SFRP1	Q8N474	636	1.03	0.91, 1.17	0.43	0.665	No	No	No	0.5462	0.6298	0.6297	-0.0001	1274
sFRP-3	Q92765	251	0.91	0.74, 1.11	-0.95	0.344	No	No	No	0.593	0.6467	0.6486	0.0019	503
SFTPA1	Q8IWL2	562	1.43	1.24, 1.64	4.98	6.38e-07	Yes	Yes	Yes	0.6106	0.6306	0.6559	0.0253	1127
SH2B3	Q9UQQ2	252	1.18	0.93, 1.50	1.35	0.176	No	No	No	0.5941	0.6475	0.6481	0.0007	504
SH2D1A	O60880	252	1.11	0.89, 1.37	0.92	0.356	No	No	No	0.5904	0.6475	0.6475	0	504
SHPS-1	P78324	729	1.08	0.97, 1.21	1.4	0.161	No	No	No	0.5434	0.6196	0.619	-0.0006	1458
SIGLEC1	Q9BZZ2	251	1.2	1.01, 1.42	2.02	0.0435	No	No	No	0.6104	0.6467	0.6548	0.0082	503
SIGLEC10	Q96LC7	252	1.25	1.03, 1.51	2.28	0.0227	No	No	No	0.6099	0.6472	0.6588	0.0116	503
SIGLEC6	O43699	252	0.97	0.81, 1.17	-0.3	0.768	No	No	No	0.5909	0.6472	0.6506	0.0033	503
SIGLEC7	Q9Y286	252	1.17	0.97, 1.41	1.65	0.0984	No	No	No	0.6022	0.649	0.6545	0.0055	503
Siglec-9	Q9Y336	251	1.06	0.89, 1.27	0.65	0.513	No	No	No	0.5943	0.6467	0.6481	0.0014	503
SIRPB1	O00241	252	1.03	0.84, 1.25	0.28	0.776	No	No	No	0.5918	0.648	0.6482	0.0002	503
SIRT2	Q8IXJ6	728	1.1	0.98, 1.24	1.68	0.0937	No	No	No	0.5457	0.6205	0.617	-0.0034	1456
SIRT5	Q9NXA8	251	1.2	1.00, 1.45	1.95	0.0508	No	No	No	0.6138	0.6469	0.6572	0.0103	502
SIT1	Q9Y3P8	252	1.26	1.00, 1.60	1.95	0.0512	No	No	No	0.5961	0.6475	0.6497	0.0022	504
SKAP1	Q86WV1	252	1.19	0.93, 1.51	1.39	0.165	No	No	No	0.5931	0.6472	0.6464	-0.0008	503
SKR3	P37023	251	1.21	0.99, 1.47	1.86	0.0632	No	No	No	0.6053	0.6467	0.6532	0.0065	503
SLAMF1	Q13291	728	1.22	1.09, 1.36	3.45	0.000566	No	No	No	0.5693	0.6205	0.6214	0.001	1456
SLAMF7	Q9NQ25	252	1.12	0.93, 1.34	1.21	0.226	No	No	No	0.6022	0.6475	0.6531	0.0057	504
SLAMF8	Q9P0V8	252	1.32	1.09, 1.59	2.87	0.00417	No	No	No	0.6195	0.6472	0.6705	0.0232	503
SLITRK2	Q9H156	252	0.82	0.67, 1.00	-1.98	0.0478	No	No	No	0.5947	0.6472	0.6495	0.0023	503
SLITRK6	Q9H5Y7	252	1.16	0.96, 1.41	1.53	0.125	No	No	No	0.6048	0.6472	0.6552	0.0079	503
SMAD1	Q15797	251	1.1	0.88, 1.38	0.87	0.382	No	No	No	0.5944	0.6469	0.6481	0.0013	502
SMOC1	Q9H4F8	636	1.15	1.00, 1.32	2.02	0.0438	No	No	No	0.5556	0.6298	0.6297	-0.0001	1274
SMOC2	Q9H3U7	251	0.96	0.79, 1.15	-0.47	0.64	No	No	No	0.5915	0.6467	0.6489	0.0022	503
SMPD1	P17405	251	1.28	1.06, 1.54	2.6	0.00939	No	No	No	0.6106	0.6467	0.6566	0.0099	503
SNAP23	O00161	252	1.16	0.89, 1.51	1.09	0.276	No	No	No	0.5947	0.649	0.6493	0.0003	503
SNAP29	O95721	252	1.17	0.90, 1.52	1.15	0.252	No	No	No	0.5947	0.648	0.6482	0.0002	503
SNCG	O76070	636	1.03	0.92, 1.15	0.48	0.633	No	No	No	0.5461	0.6298	0.6286	-0.0012	1274
SOD1	P00441	252	1.34	1.07, 1.67	2.54	0.011	No	No	No	0.6003	0.6475	0.6603	0.0128	504
SOD2	P04179	252	1.22	0.99, 1.51	1.91	0.0562	No	No	No	0.6076	0.6475	0.6551	0.0076	504
SORCS2	Q96PQ0	252	1.04	0.86, 1.24	0.38	0.707	No	No	No	0.5936	0.6472	0.6471	-0.0001	503
SORT1	Q99523	252	1.25	1.01, 1.53	2.07	0.0382	No	No	No	0.6081	0.6475	0.6521	0.0046	504
SOST	Q9BQB4	252	1	0.80, 1.24	-0.04	0.968	No	No	No	0.5938	0.649	0.6513	0.0024	503
SPARC	P09486	729	1.07	0.95, 1.21	1.18	0.236	No	No	No	0.5427	0.6196	0.6193	-0.0003	1458
SPARCL1	Q14515	252	0.84	0.68, 1.02	-1.72	0.0849	No	No	No	0.5985	0.6475	0.6523	0.0048	504
SPINK1	P00995	252	1.51	1.21, 1.88	3.63	0.000288	No	No	No	0.6223	0.648	0.6626	0.0146	503
SPINK4	O60575	562	1.01	0.89, 1.15	0.17	0.864	No	No	No	0.552	0.6306	0.6301	-0.0005	1127
SPINK5	Q9NQ38	252	0.93	0.77, 1.14	-0.69	0.492	No	No	No	0.5932	0.648	0.6467	-0.0013	503
SPINT1	O43278	252	1.85	1.45, 2.36	4.95	7.61e-07	Yes	Yes	Yes	0.651	0.648	0.6803	0.0323	503
SPINT2	O43291	252	1.25	0.98, 1.61	1.77	0.0773	No	No	No	0.5961	0.648	0.6479	-0.0001	503
SPOCK1	Q08629	251	1.08	0.89, 1.30	0.77	0.44	No	No	No	0.5937	0.6467	0.6463	-0.0004	503
SPON1	Q9HCB6	729	1.29	1.14, 1.46	4.04	5.27e-05	No	Yes	Yes	0.5728	0.6196	0.628	0.0083	1458
SPON2	Q9BUD6	252	1.29	1.05, 1.58	2.44	0.0149	No	No	No	0.6081	0.6475	0.6512	0.0038	504
SPRY2	O43597	252	1.26	1.00, 1.57	1.98	0.0481	No	No	No	0.6002	0.6475	0.6506	0.0032	504
SRC	P12931	252	1.1	0.86, 1.42	0.75	0.453	No	No	No	0.5908	0.6475	0.6472	-0.0003	504
SRP14	P37108	636	1.23	1.08, 1.40	3.16	0.00158	No	No	No	0.5644	0.6298	0.6313	0.0015	1274
SRPK2	P78362	252	1.17	0.93, 1.48	1.33	0.183	No	No	No	0.5947	0.6475	0.6476	0.0001	504
SSC4D	Q8WTU2	252	0.95	0.79, 1.14	-0.59	0.556	No	No	No	0.6014	0.649	0.6498	0.0009	503
ST1A1	P50225	728	1.05	0.94, 1.18	0.9	0.367	No	No	No	0.5418	0.6205	0.6186	-0.0019	1456
ST2	Q01638	729	1.14	1.02, 1.28	2.33	0.0199	No	No	No	0.5555	0.6196	0.6175	-0.0021	1458
ST3GAL1	Q11201	251	1.06	0.88, 1.27	0.58	0.561	No	No	No	0.595	0.6469	0.647	0.0001	502
ST6GAL1	P15907	252	1.53	1.15, 2.04	2.89	0.0039	No	No	No	0.6185	0.6475	0.6648	0.0173	504
STAMBP	O95630	728	1.07	0.96, 1.20	1.18	0.238	No	No	No	0.5427	0.6205	0.6194	-0.001	1456
STC1	P52823	252	1.04	0.86, 1.24	0.38	0.701	No	No	No	0.5962	0.6475	0.6476	0.0001	504
STIP1	P31948	252	1.16	0.93, 1.45	1.31	0.191	No	No	No	0.5954	0.648	0.6535	0.0055	503
STK4	Q13043	252	1.13	0.88, 1.45	0.94	0.347	No	No	No	0.5908	0.6475	0.6471	-0.0004	504
STX16	O14662	252	1.06	0.86, 1.30	0.56	0.575	No	No	No	0.5953	0.6472	0.651	0.0038	503
STX6	O43752	252	1.06	0.85, 1.32	0.51	0.613	No	No	No	0.595	0.6472	0.649	0.0017	503
STX8	Q9UNK0	251	1.12	0.88, 1.42	0.91	0.364	No	No	No	0.591	0.6469	0.647	0.0001	502
STXBP3	O00186	251	1.06	0.86, 1.30	0.54	0.59	No	No	No	0.5947	0.6469	0.6498	0.0029	502
SULT2A1	Q06520	252	1.08	0.91, 1.29	0.86	0.387	No	No	No	0.5936	0.6472	0.6527	0.0055	503
SUMF2	Q8NBJ7	252	1.04	0.86, 1.26	0.42	0.677	No	No	No	0.5937	0.649	0.6495	0.0005	503
SYND1	P18827	729	1.53	1.36, 1.73	6.82	9.32e-12	Yes	Yes	Yes	0.6107	0.6196	0.6485	0.0289	1458
TACC3	Q9Y6A5	252	1.11	0.88, 1.40	0.87	0.383	No	No	No	0.5929	0.6472	0.6479	0.0007	503
TACSTD2	P09758	252	1.05	0.87, 1.25	0.49	0.621	No	No	No	0.5939	0.6472	0.6476	0.0004	503
TANK	Q92844	252	1.18	0.93, 1.50	1.37	0.172	No	No	No	0.593	0.6475	0.6472	-0.0003	504
TBCB	Q99426	636	1.13	0.99, 1.28	1.84	0.0662	No	No	No	0.5526	0.6298	0.6297	-0.0001	1274
TBL1X	O60907	562	1.09	0.96, 1.23	1.3	0.193	No	No	No	0.5578	0.6306	0.6304	-0.0001	1127
TCL1A	P56279	729	1	0.90, 1.12	0.05	0.957	No	No	No	0.5426	0.6196	0.6196	0	1458
TCL1B	O95988	252	1.08	0.90, 1.29	0.81	0.421	No	No	No	0.595	0.6472	0.6468	-0.0004	503
TCN2	P20062	252	1.25	1.02, 1.53	2.19	0.0288	No	No	No	0.608	0.6475	0.6502	0.0027	504
TDGF1	P13385	636	1.02	0.91, 1.14	0.34	0.731	No	No	No	0.5461	0.6298	0.6287	-0.0011	1274
TDRKH	Q9Y2W6	252	1.15	0.92, 1.44	1.2	0.228	No	No	No	0.5984	0.6472	0.6498	0.0026	503
TF	P13726	252	0.95	0.78, 1.15	-0.54	0.588	No	No	No	0.5916	0.6475	0.6486	0.0012	504
TFF2	Q03403	252	1.19	0.98, 1.44	1.78	0.0757	No	No	No	0.6055	0.649	0.6557	0.0067	503
TFF3	Q07654	729	1.15	1.02, 1.30	2.37	0.0178	No	No	No	0.556	0.6196	0.6174	-0.0022	1458
TFPI	P10646	729	1.12	1.00, 1.26	1.91	0.0557	No	No	No	0.5499	0.6196	0.6187	-0.001	1458
TFPI-2	P48307	729	1.43	1.26, 1.62	5.52	3.46e-08	Yes	Yes	Yes	0.6002	0.6196	0.6427	0.023	1458
TGF-alpha	P01135	728	1.41	1.23, 1.62	5.01	5.39e-07	Yes	Yes	Yes	0.5795	0.6205	0.6281	0.0076	1456
TGFBI	Q15582	252	1.09	0.91, 1.32	0.92	0.355	No	No	No	0.5974	0.6475	0.6508	0.0033	504
TGFBR3	Q03167	252	0.98	0.80, 1.19	-0.22	0.83	No	No	No	0.5919	0.6475	0.6481	0.0006	504
TGFR-2	P37173	729	0.96	0.86, 1.07	-0.71	0.475	No	No	No	0.5462	0.6196	0.6195	-0.0001	1458
TGM2	P21980	252	1.11	0.88, 1.39	0.88	0.378	No	No	No	0.5913	0.6475	0.6472	-0.0003	504
THBS2	P35442	252	1.17	0.98, 1.40	1.69	0.091	No	No	No	0.6071	0.6475	0.6525	0.005	504
THBS4	P35443	252	0.86	0.70, 1.04	-1.56	0.119	No	No	No	0.5938	0.6475	0.6499	0.0024	504
THOP1	P52888	252	1.33	1.07, 1.64	2.62	0.00878	No	No	No	0.6101	0.649	0.662	0.013	503
THPO	P40225	252	1.11	0.90, 1.37	0.98	0.329	No	No	No	0.5933	0.6475	0.6455	-0.002	504
THY 1	P04216	250	1.01	0.83, 1.22	0.06	0.953	No	No	No	0.5904	0.6506	0.6504	-0.0001	502
TIE1	P35590	252	1.29	1.06, 1.56	2.52	0.0118	No	No	No	0.6099	0.6475	0.6586	0.0111	504
TIE2	Q02763	728	1.07	0.96, 1.19	1.25	0.21	No	No	No	0.5462	0.6196	0.6208	0.0012	1458
TIGAR	Q9NQ88	251	1.19	0.97, 1.45	1.69	0.0904	No	No	No	0.6013	0.6469	0.6519	0.005	502
TIMD4	Q96H15	252	1.15	0.96, 1.37	1.53	0.126	No	No	No	0.5977	0.6475	0.6464	-0.0011	504
TIMP1	P01033	252	1.6	1.25, 2.05	3.72	0.000199	No	Yes	No	0.6185	0.6475	0.6566	0.0091	504
TIMP4	Q99727	729	1.18	1.05, 1.32	2.82	0.0048	No	No	No	0.5551	0.6196	0.6202	0.0005	1458
TINAGL1	Q9GZM7	252	0.9	0.73, 1.12	-0.95	0.342	No	No	No	0.5959	0.649	0.6531	0.0042	503
TLR3	O15455	729	0.96	0.87, 1.06	-0.77	0.442	No	No	No	0.5462	0.6196	0.6208	0.0012	1458
TLT-2	Q5T2D2	729	1.04	0.93, 1.16	0.62	0.534	No	No	No	0.543	0.6196	0.6192	-0.0005	1458
TM	P07204	252	0.91	0.75, 1.11	-0.93	0.354	No	No	No	0.5982	0.6475	0.6484	0.001	504
TMPRSS15	P98073	251	0.83	0.69, 1.00	-1.96	0.0502	No	No	No	0.6032	0.6469	0.6536	0.0067	502
TMPRSS5	Q9H3S3	251	1.07	0.89, 1.29	0.68	0.497	No	No	No	0.5959	0.6467	0.6462	-0.0004	503
TMSB10	P63313	252	1.38	1.09, 1.74	2.71	0.0067	No	No	No	0.6077	0.648	0.6574	0.0094	503
TNC	P24821	252	1.26	1.03, 1.54	2.23	0.026	No	No	No	0.6103	0.6475	0.6562	0.0087	504
TNF	P01375	728	1.1	0.99, 1.23	1.72	0.0849	No	No	No	0.5499	0.619	0.6204	0.0015	1457
TNFAIP8	O95379	562	1.11	0.98, 1.26	1.67	0.0947	No	No	No	0.5592	0.6306	0.6284	-0.0022	1127
TNFB	P01374	728	0.94	0.84, 1.04	-1.2	0.231	No	No	No	0.5449	0.6205	0.6181	-0.0024	1456
TNF-R1	P19438	729	1.21	1.08, 1.37	3.16	0.00159	No	No	No	0.5599	0.6196	0.6197	0	1458
TNF-R2	P20333	729	1.22	1.08, 1.37	3.32	0.000888	No	No	No	0.5619	0.6196	0.6211	0.0015	1458
TNFRSF10A	O00220	252	1.41	1.14, 1.75	3.16	0.00156	No	No	No	0.6196	0.6472	0.661	0.0138	503
TNFRSF10C	O14798	729	1.15	1.03, 1.29	2.58	0.00993	No	No	No	0.5526	0.6196	0.6195	-0.0001	1458
TNFRSF11A	Q9Y6Q6	252	1.02	0.84, 1.24	0.22	0.826	No	No	No	0.5918	0.6475	0.6482	0.0007	504
TNFRSF12A	Q9NP84	727	1.11	0.99, 1.25	1.78	0.0748	No	No	No	0.5456	0.6194	0.6194	0	1457
TNFRSF13B	O14836	252	1.08	0.90, 1.29	0.8	0.426	No	No	No	0.5928	0.6475	0.6482	0.0007	504
TNFRSF13C	Q96RJ3	636	1.08	0.96, 1.20	1.26	0.206	No	No	No	0.5503	0.6298	0.6328	0.003	1274
TNFRSF14	Q92956	729	1.13	1.01, 1.28	2.06	0.0398	No	No	No	0.5486	0.6196	0.6193	-0.0004	1458
TNFRSF19	Q9NS68	729	1.03	0.92, 1.15	0.51	0.611	No	No	No	0.5421	0.6196	0.6196	0	1458
TNFRSF21	O75509	727	1.02	0.92, 1.14	0.39	0.693	No	No	No	0.5417	0.6194	0.6194	-0.0001	1457
TNFRSF4	P43489	728	1.19	1.07, 1.33	3.07	0.00218	No	No	No	0.5583	0.6196	0.6211	0.0015	1458
TNFRSF6B	O95407	729	1.38	1.22, 1.55	5.32	1.06e-07	Yes	Yes	Yes	0.5956	0.6196	0.6372	0.0176	1458
TNFRSF9	Q07011	728	1.23	1.10, 1.38	3.62	0.000291	No	No	No	0.5675	0.6205	0.6244	0.004	1456
TNFSF13	O75888	729	1.11	0.99, 1.25	1.83	0.0677	No	No	No	0.5489	0.6196	0.6221	0.0025	1458
TNFSF13B	Q9Y275	729	1.38	1.23, 1.55	5.42	6.1e-08	Yes	Yes	Yes	0.5944	0.6196	0.6373	0.0177	1458
TNFSF14	O43557	727	1.19	1.05, 1.35	2.72	0.00648	No	No	No	0.5531	0.6201	0.6181	-0.0021	1455
TNNI3	P19429	251	0.82	0.68, 0.99	-2.05	0.0407	No	No	No	0.6038	0.6469	0.6515	0.0047	502
TN-R	Q92752	251	0.73	0.60, 0.88	-3.22	0.00128	No	No	No	0.625	0.6467	0.6588	0.0121	503
TNXB	P22105	252	1.04	0.87, 1.24	0.45	0.651	No	No	No	0.5988	0.6475	0.6472	-0.0003	504
TOP2B	Q02880	251	1.19	0.94, 1.51	1.45	0.147	No	No	No	0.5923	0.6469	0.6478	0.0009	502
TP53	P04637	252	1.04	0.86, 1.26	0.43	0.669	No	No	No	0.5913	0.6472	0.6463	-0.0009	503
t-PA	P00750	729	1.05	0.94, 1.17	0.88	0.38	No	No	No	0.5456	0.6196	0.6195	-0.0001	1458
TPMT	P51580	562	1.11	0.98, 1.25	1.6	0.109	No	No	No	0.557	0.6306	0.6301	-0.0004	1127
TPP1	O14773	252	1.46	1.16, 1.85	3.19	0.0014	No	No	No	0.6138	0.648	0.6614	0.0134	503
TPPP3	Q9BW30	636	1.11	0.99, 1.24	1.76	0.0781	No	No	No	0.5489	0.6298	0.6263	-0.0035	1274
TPSAB1	Q15661	252	0.95	0.80, 1.13	-0.61	0.543	No	No	No	0.5959	0.6475	0.6484	0.0009	504
TPT1	P13693	562	0.94	0.83, 1.05	-1.1	0.27	No	No	No	0.5561	0.6306	0.6312	0.0006	1127
TR	P02786	729	1.17	1.05, 1.31	2.81	0.00492	No	No	No	0.5589	0.6196	0.6192	-0.0005	1458
TRAF2	Q12933	252	1.24	0.97, 1.58	1.73	0.0839	No	No	No	0.6033	0.6475	0.654	0.0066	504
TRAIL	P50591	729	0.92	0.83, 1.02	-1.61	0.108	No	No	No	0.5482	0.6196	0.6189	-0.0007	1458
TRAIL-R2	O14763	252	1.95	1.45, 2.61	4.47	7.7e-06	No	Yes	Yes	0.6498	0.6475	0.6842	0.0367	504
TRANCE	O14788	728	0.87	0.79, 0.97	-2.52	0.0119	No	No	No	0.5566	0.6205	0.6194	-0.0011	1456
TR-AP	P13686	729	1.15	1.02, 1.29	2.33	0.0197	No	No	No	0.5524	0.6196	0.6192	-0.0005	1458
TREM1	Q9NP99	252	1.48	1.20, 1.84	3.62	0.0003	No	No	No	0.6219	0.6475	0.6638	0.0163	504
TRIM21	P19474	252	1.21	0.96, 1.53	1.62	0.105	No	No	No	0.5982	0.6475	0.6503	0.0028	504
TRIM5	Q9C035	252	1.34	1.03, 1.72	2.22	0.0263	No	No	No	0.603	0.6475	0.651	0.0036	504
TSHB	P01222	252	1.18	0.98, 1.42	1.71	0.087	No	No	No	0.6055	0.649	0.6547	0.0057	503
TSLP	Q969D9	727	0.97	0.87, 1.07	-0.62	0.534	No	No	No	0.5434	0.6199	0.6202	0.0003	1454
TWEAK	O43508	729	0.92	0.83, 1.03	-1.43	0.153	No	No	No	0.547	0.6199	0.6216	0.0017	1457
TXLNA	P40222	729	1.11	0.98, 1.25	1.71	0.0882	No	No	No	0.5467	0.6196	0.6187	-0.0009	1458
TXNDC15	Q96J42	562	1.25	1.10, 1.42	3.36	0.000787	No	No	No	0.5763	0.6306	0.6327	0.0021	1127
TXNDC5	Q8NBS9	252	1.23	0.98, 1.53	1.81	0.0704	No	No	No	0.5998	0.649	0.6534	0.0045	503
TYMP	P19971	252	1.52	1.20, 1.92	3.48	0.000501	No	No	No	0.6171	0.649	0.6658	0.0168	503
TYRO3	Q06418	252	0.92	0.76, 1.11	-0.91	0.365	No	No	No	0.5952	0.649	0.6523	0.0033	503
UBAC1	Q9BSL1	562	1.08	0.95, 1.23	1.13	0.26	No	No	No	0.5542	0.6306	0.6301	-0.0004	1127
UBE2F	Q969M7	636	1.07	0.96, 1.20	1.24	0.216	No	No	No	0.5475	0.6298	0.6299	0.0001	1274
UMOD	P07911	252	1.02	0.85, 1.23	0.25	0.8	No	No	No	0.5934	0.6475	0.6452	-0.0023	504
UNC5C	O95185	251	1.04	0.85, 1.27	0.37	0.714	No	No	No	0.5881	0.6467	0.6462	-0.0005	503
uPA	P00749	729	1.16	1.04, 1.30	2.56	0.0105	No	No	No	0.5551	0.6196	0.6195	-0.0001	1458
U-PAR	Q03405	729	1.49	1.30, 1.71	5.82	5.89e-09	Yes	Yes	Yes	0.5901	0.6196	0.6336	0.0139	1458
USO1	O60763	562	1.19	1.04, 1.37	2.48	0.0131	No	No	No	0.5647	0.6306	0.6288	-0.0018	1127
USP8	P40818	252	1.1	0.86, 1.39	0.76	0.449	No	No	No	0.5945	0.649	0.6494	0.0005	503
VAMP5	O95183	252	1.31	1.06, 1.62	2.53	0.0115	No	No	No	0.6044	0.6472	0.6594	0.0122	503
VASH1	Q7L8A9	251	1	0.84, 1.20	0.04	0.966	No	No	No	0.5919	0.6469	0.6473	0.0004	502
VASN	Q6EMK4	252	0.91	0.75, 1.09	-1.06	0.289	No	No	No	0.5967	0.6475	0.6496	0.0021	504
VAT1	Q99536	562	1.06	0.93, 1.20	0.88	0.378	No	No	No	0.5526	0.6306	0.6279	-0.0027	1127
VCAM1	P19320	252	1.02	0.83, 1.24	0.17	0.862	No	No	No	0.5917	0.6475	0.6482	0.0007	504
VCAN	P13611	252	1.16	0.95, 1.43	1.44	0.149	No	No	No	0.5986	0.649	0.649	0	503
VEGFA	P15692	729	1.35	1.20, 1.53	4.86	1.19e-06	Yes	Yes	Yes	0.5809	0.6197	0.6266	0.0068	1459
VEGFD	O43915	252	1.13	0.92, 1.39	1.13	0.258	No	No	No	0.5991	0.6472	0.6486	0.0014	503
VEGFR-2	P35968	729	1.07	0.96, 1.20	1.29	0.199	No	No	No	0.5484	0.6196	0.6237	0.0041	1458
VEGFR-3	P35916	729	1.17	1.05, 1.30	2.81	0.00499	No	No	No	0.5631	0.6196	0.627	0.0074	1458
VIM	P08670	729	1.02	0.91, 1.14	0.3	0.764	No	No	No	0.5412	0.6196	0.6189	-0.0008	1458
VMO1	Q7Z5L0	562	1.06	0.94, 1.19	0.9	0.369	No	No	No	0.5525	0.6306	0.6271	-0.0035	1127
VPS37A	Q8NEZ2	562	1.14	1.00, 1.29	1.95	0.0506	No	No	No	0.5607	0.6306	0.6275	-0.003	1127
VPS53	Q5VIR6	562	1.16	1.01, 1.33	2.1	0.0353	No	No	No	0.5599	0.6306	0.6282	-0.0024	1127
VSIG2	Q96IQ7	252	1.12	0.92, 1.37	1.16	0.244	No	No	No	0.5994	0.6475	0.6524	0.0049	504
VSIG4	Q9Y279	252	1.26	1.03, 1.55	2.21	0.0272	No	No	No	0.607	0.648	0.6514	0.0034	503
VSTM1	Q6UX27	636	1.02	0.91, 1.14	0.26	0.791	No	No	No	0.5466	0.6298	0.6299	0.0001	1274
VWA1	Q6PCB0	562	1.44	1.26, 1.64	5.48	4.18e-08	Yes	Yes	Yes	0.6093	0.6306	0.6513	0.0207	1127
VWC2	Q2TAL6	251	1.08	0.89, 1.30	0.79	0.43	No	No	No	0.5876	0.6467	0.6464	-0.0003	503
vWF	P04275	729	1.17	1.04, 1.33	2.54	0.0112	No	No	No	0.5519	0.6196	0.6207	0.001	1458
WAS	P42768	251	1	0.82, 1.23	0.03	0.975	No	No	No	0.59	0.6469	0.6468	-0.0001	502
WASF1	Q92558	252	1.15	0.91, 1.45	1.17	0.243	No	No	No	0.598	0.6472	0.6488	0.0015	503
WASF3	Q9UPY6	252	1.21	0.98, 1.49	1.8	0.0722	No	No	No	0.598	0.6472	0.6532	0.006	503
WFDC2	Q14508	729	1.88	1.63, 2.17	8.6	8.32e-18	Yes	Yes	Yes	0.6367	0.6196	0.6646	0.045	1458
WFIKKN1	Q96NZ8	251	0.83	0.68, 1.02	-1.79	0.0742	No	No	No	0.6003	0.6467	0.6525	0.0058	503
WFIKKN2	Q8TEU8	252	0.8	0.65, 0.98	-2.17	0.0303	No	No	No	0.6053	0.648	0.6636	0.0156	503
WIF-1	Q9Y5W5	729	1.02	0.92, 1.13	0.35	0.727	No	No	No	0.5425	0.6196	0.6203	0.0006	1458
WISP-1	O95388	729	1.05	0.94, 1.17	0.87	0.384	No	No	No	0.5435	0.6196	0.62	0.0004	1458
WNT9A	O14904	252	1.12	0.90, 1.39	1.02	0.308	No	No	No	0.5955	0.6472	0.647	-0.0002	503
WWP2	O00308	636	1	0.88, 1.14	0.03	0.978	No	No	No	0.5467	0.6298	0.6298	0	1274
XCL1	P47992	252	1.22	1.00, 1.49	1.92	0.0548	No	No	No	0.6073	0.6475	0.6506	0.0031	504
XG	P55808	252	0.86	0.67, 1.11	-1.17	0.241	No	No	No	0.5959	0.648	0.6545	0.0065	503
XPNPEP2	O43895	729	1.08	0.97, 1.21	1.37	0.17	No	No	No	0.5454	0.6196	0.6168	-0.0028	1458
YES1	P07947	251	1.21	0.96, 1.54	1.6	0.11	No	No	No	0.5981	0.6469	0.6499	0.003	502
YTHDF3	Q7Z739	562	1.12	0.99, 1.28	1.76	0.079	No	No	No	0.5587	0.6306	0.6308	0.0003	1127
ZBTB16	Q05516	252	1.29	1.02, 1.64	2.1	0.0355	No	No	No	0.6036	0.6475	0.652	0.0045	504
ZBTB17	Q13105	252	1.33	1.07, 1.65	2.62	0.00878	No	No	No	0.609	0.6472	0.6609	0.0137	503

## Sheet: Sup Data 5
Supplementary Data 5: Proportion of 500 random discovery-replication samples in which risk-associated proteins were replicated.
Cohort set	Protein	Number of times replicated	Proportion of times replicated
All cohorts	CEACAM5	500	100.0%
All cohorts	CXL17	500	100.0%
All cohorts	MMP12	500	100.0%
All cohorts	SYND1	500	100.0%
All cohorts	WFDC2	500	100.0%
All cohorts	CXCL9	499	99.8%
All cohorts	GDF-15	499	99.8%
All cohorts	MUC-16	498	99.6%
All cohorts	CDCP1	497	99.4%
All cohorts	IL6	496	99.2%
All cohorts	LAMP3	489	97.8%
All cohorts	CXCL13	487	97.4%
All cohorts	MK	482	96.4%
All cohorts	ALPP	479	95.8%
All cohorts	CHI3L1	477	95.4%
All cohorts	VWA1	450	90.0%
All cohorts	TNFSF13B	447	89.4%
All cohorts	U-PAR	447	89.4%
All cohorts	IFI30	441	88.2%
All cohorts	S100A11	427	85.4%
All cohorts	TNFRSF6B	415	83.0%
All cohorts	IL2-RA	413	82.6%
All cohorts	EN-RAGE	393	78.6%
All cohorts	IGFBP-2	379	75.8%
All cohorts	TGF-alpha	367	73.4%
All cohorts	TFPI-2	366	73.2%
All cohorts	ANGPT2	354	70.8%
All cohorts	HGF	343	68.6%
All cohorts	SFTPA1	343	68.6%
All cohorts	SCF	341	68.2%
All cohorts	IGFBP-1	334	66.8%
All cohorts	VEGFA	322	64.4%
All cohorts	CASP-8	308	61.6%
All cohorts	OSM	293	58.6%
All cohorts	MSLN	220	44.0%
All cohorts	CSTB	203	40.6%
All cohorts	OPG	201	40.2%
All cohorts	PPP3R1	171	34.2%
All cohorts	PAEP	117	23.4%
All cohorts	SCGB3A2	58	11.6%
All cohorts	AREG	52	10.4%
All cohorts	MCP-3	46	9.2%
All cohorts	RARRES2	26	5.2%
All cohorts	CD300E	6	1.2%
All cohorts	MMP-10	4	0.8%
All cohorts	SPON1	3	0.6%
All cohorts	FGF-23	2	0.4%
All cohorts	LYPD3	1	0.2%
EPIC and NSHDS	SPINT1	383	76.6%
EPIC and NSHDS	CFHR5	273	54.6%
EPIC and NSHDS	ICAM1	244	48.8%
EPIC and NSHDS	FUT3/FUT5	225	45.0%
EPIC and NSHDS	TRAIL-R2	148	29.6%
EPIC and NSHDS	OSMR	133	26.6%
EPIC and NSHDS	ALDH3A1	2	0.4%

## Sheet: Sup Data 6
Supplementary Data 6 : Comparison of the estimated associations between each protein and lung cancer risk identified by the single split design vs the resampling algorithm.
Definitions : not eligible (in column G)= the protein was overlooked using this method because it's only measured in EPIC and NSHDS and therefore could not be assessed in the replication set.
Protein	Set	OR	pvalue	pvalue (fdr adjusted)	Identified using the resampling procedure	Identified using single split sample method
ALPP	Discovery	2.08	2.88e-07	1.73e-05	yes	yes
ANGPT2	Discovery	1.36	0.00295	0.0323	yes	yes
AREG	Discovery	1.6	4.4e-05	0.000963	no	yes
CASP-8	Discovery	1.26	0.0584	0.179	yes	no
CD83	Discovery	1.32	0.00454	0.0446	no	yes
CDCP1	Discovery	1.7	2.96e-06	0.000142	yes	yes
CEACAM5	Discovery	2.32	3.76e-09	6.03e-07	yes	yes
CHI3L1	Discovery	1.65	6.32e-06	0.000234	yes	yes
CSTB	Discovery	1.48	0.000889	0.0142	no	yes
CXCL13	Discovery	1.82	7.59e-06	0.000261	yes	yes
CXCL9	Discovery	1.74	1.2e-05	0.000386	yes	yes
CXL17	Discovery	3.01	6.5e-11	3.13e-08	yes	yes
EN-RAGE	Discovery	1.48	0.000807	0.0134	yes	yes
FCRLB	Discovery	1.42	0.00139	0.0176	no	yes
FGF-23	Discovery	1.41	0.00265	0.0297	no	yes
GDF-15	Discovery	2.23	1.86e-08	1.78e-06	yes	yes
HGF	Discovery	1.42	0.00433	0.044	yes	yes
IFI30	Discovery	1.63	3.64e-05	0.000876	yes	yes
IGFBP-1	Discovery	1.37	0.00153	0.0184	yes	yes
IGFBP-2	Discovery	1.44	0.000746	0.0128	yes	yes
IL2-RA	Discovery	1.52	0.000189	0.0035	yes	yes
IL6	Discovery	2.01	3.66e-08	2.93e-06	yes	yes
LAMP3	Discovery	1.73	4.39e-06	0.000186	yes	yes
MAD1L1	Discovery	1.39	0.00439	0.044	no	yes
MCP-3	Discovery	1.42	0.00129	0.0176	no	yes
MK	Discovery	1.6	2.11e-05	0.000598	yes	yes
MMP12	Discovery	2.12	1.42e-08	1.71e-06	yes	yes
MMP7	Discovery	1.41	0.00138	0.0176	no	yes
MSLN	Discovery	1.91	4.48e-08	3.08e-06	no	yes
MUC-16	Discovery	1.4	0.00138	0.0176	yes	yes
OSM	Discovery	1.4	0.0108	0.0813	yes	no
PVRL4	Discovery	1.38	0.00137	0.0176	no	yes
S100A11	Discovery	1.3	0.022	0.112	yes	no
SCF	Discovery	0.73	0.00235	0.0269	yes	yes
SFTPA1	Discovery	1.55	5.33e-05	0.00111	yes	yes
SYND1	Discovery	1.57	2.38e-05	0.000637	yes	yes
TFPI-2	Discovery	1.81	4.64e-06	0.000186	yes	yes
TGF-alpha	Discovery	1.35	0.0187	0.106	yes	no
TNFRSF6B	Discovery	1.46	0.000208	0.00371	yes	yes
TNFSF13B	Discovery	1.28	0.0155	0.0944	yes	no
U-PAR	Discovery	1.85	1.78e-05	0.000536	yes	yes
VEGFA	Discovery	1.63	0.00013	0.0026	yes	yes
VWA1	Discovery	1.55	3.5e-05	0.000876	yes	yes
WFDC2	Discovery	2.21	1.58e-09	3.8e-07	yes	yes
ALPP	Replication	1.61	4.2e-05	0.00102	yes	yes
ANGPT2	Replication	1.34	7.37e-05	0.00149	yes	yes
AREG	Replication	1.15	0.0377	0.131	no	yes
CASP-8	Replication	1.48	2.31e-06	7.45e-05	yes	no
CD83	Replication	1.16	0.0251	0.104	no	yes
CDCP1	Replication	1.53	2.79e-08	2.25e-06	yes	yes
CEACAM5	Replication	2.49	1.06e-15	5.14e-13	yes	yes
CHI3L1	Replication	1.41	5.54e-06	0.000158	yes	yes
CSTB	Replication	1.27	0.00105	0.0111	no	yes
CXCL13	Replication	1.42	1.35e-06	5.44e-05	yes	yes
CXCL9	Replication	1.57	6.92e-08	4.78e-06	yes	yes
CXL17	Replication	1.72	2.21e-09	2.67e-07	yes	yes
EN-RAGE	Replication	1.33	0.000104	0.00194	yes	yes
FCRLB	Replication	1.18	0.0133	0.0694	no	yes
FGF-23	Replication	1.21	0.00772	0.0498	no	yes
GDF-15	Replication	1.66	3.56e-09	3.45e-07	yes	yes
HGF	Replication	1.37	5.83e-05	0.00128	yes	yes
IFI30	Replication	1.41	7.05e-05	0.00148	yes	yes
IGFBP-1	Replication	1.28	0.000285	0.00394	yes	yes
IGFBP-2	Replication	1.33	0.000133	0.00228	yes	yes
IL2-RA	Replication	1.31	9.87e-05	0.00191	yes	yes
IL6	Replication	1.47	2.94e-07	1.42e-05	yes	yes
LAMP3	Replication	1.45	1.7e-06	5.88e-05	yes	yes
MAD1L1	Replication	1.28	0.00544	0.0382	no	yes
MCP-3	Replication	1.22	0.00401	0.0326	no	yes
MK	Replication	1.45	3.54e-06	0.000107	yes	yes
MMP12	Replication	1.84	6.24e-12	1.51e-09	yes	yes
MMP7	Replication	1.22	0.00725	0.048	no	yes
MSLN	Replication	1.2	0.00755	0.0494	no	yes
MUC-16	Replication	1.49	1.37e-07	7.39e-06	yes	yes
OSM	Replication	1.37	4.69e-05	0.00108	yes	no
PVRL4	Replication	1.17	0.0233	0.1	no	yes
S100A11	Replication	1.5	1.7e-06	5.88e-05	yes	no
SCF	Replication	0.75	0.000156	0.00251	yes	yes
SFTPA1	Replication	1.33	0.00232	0.0214	yes	yes
SYND1	Replication	1.51	8.52e-08	5.15e-06	yes	yes
TFPI-2	Replication	1.3	0.000573	0.0072	yes	yes
TGF-alpha	Replication	1.44	9.29e-06	0.00025	yes	no
TNFRSF6B	Replication	1.33	0.000111	0.00199	yes	yes
TNFSF13B	Replication	1.43	9.12e-07	4.01e-05	yes	no
U-PAR	Replication	1.39	2.77e-05	0.000706	yes	yes
VEGFA	Replication	1.27	0.000855	0.00986	yes	yes
VWA1	Replication	1.37	0.000232	0.0035	yes	yes
WFDC2	Replication	1.72	6.82e-10	1.1e-07	yes	yes
ALPP	overall	1.8	8.3e-11		yes	yes
ANGPT2	overall	1.34	7.17e-07		yes	yes
AREG	overall	1.27	3.02e-05		no	yes
CASP-8	overall	1.41	6.06e-07		yes	no
CD83	overall	1.21	0.000516		no	yes
CDCP1	overall	1.59	4.72e-13		yes	yes
CEACAM5	overall	2.43	2.37e-23		yes	yes
CFHR5	overall	1.79	2.73e-06		yes	no
CHI3L1	overall	1.48	1.94e-10		yes	yes
CSTB	overall	1.33	4.84e-06		no	yes
CXCL13	overall	1.51	8.57e-11		yes	yes
CXCL9	overall	1.62	4.02e-12		yes	yes
CXL17	overall	2	1.76e-18		yes	yes
EN-RAGE	overall	1.37	3.48e-07		yes	yes
FCRLB	overall	1.25	0.000104		no	yes
FGF-23	overall	1.27	7.94e-05		no	yes
GDF-15	overall	1.82	5.87e-16		yes	yes
HGF	overall	1.38	8.63e-07		yes	yes
IFI30	overall	1.49	1.19e-08		yes	yes
IGFBP-1	overall	1.31	1.61e-06		yes	yes
IGFBP-2	overall	1.36	4.24e-07		yes	yes
IL2-RA	overall	1.36	1.11e-07		yes	yes
IL6	overall	1.61	1.15e-13		yes	yes
LAMP3	overall	1.53	5.56e-11		yes	yes
MAD1L1	overall	1.32	7.92e-05		no	yes
MCP-3	overall	1.28	2.61e-05		no	yes
MK	overall	1.5	3.91e-10		yes	yes
MMP12	overall	1.93	5.51e-19		yes	yes
MMP7	overall	1.28	5.02e-05		no	yes
MSLN	overall	1.37	8.44e-08		no	yes
MUC-16	overall	1.46	7.71e-10		yes	yes
OSM	overall	1.38	1.6e-06		yes	no
PVRL4	overall	1.24	0.000186		no	yes
S100A11	overall	1.43	1.52e-07		yes	no
SCF	overall	0.74	1.24e-06		yes	yes
SFTPA1	overall	1.43	6.38e-07		yes	yes
SPINT1	overall	1.85	7.61e-07		yes	no
SYND1	overall	1.53	9.32e-12		yes	yes
TFPI-2	overall	1.43	3.46e-08		yes	yes
TGF-alpha	overall	1.41	5.39e-07		yes	no
TNFRSF6B	overall	1.38	1.06e-07		yes	yes
TNFSF13B	overall	1.38	6.1e-08		yes	no
U-PAR	overall	1.49	5.89e-09		yes	yes
VEGFA	overall	1.35	1.19e-06		yes	yes
VWA1	overall	1.44	4.18e-08		yes	yes
WFDC2	overall	1.88	8.32e-18		yes	yes

## Sheet: Sup Data 7
Supplementary Data 7: Stratified associations of the 36 identified markers with lung cancer risk & AUCs across stage strata.
protein	Stage strata	OR (95% CI)	pvalue	phet	Total N (case-sets analyzed)	AUC protein (95% CI)	AUC PLCOm2012 (95% CI)	AUC PLCOm2012+protein (95% CI)	Change in discrimination after adding protein to PLCOm2012
ALPP	stage1-2	1.34 (0.76-2.36)	0.308	0.113	60	0.57 (0.47-0.67)	0.62 (0.53-0.72)	0.63 (0.53-0.73)	0
ALPP	stage3-4	2.28 (1.63-3.17)	1.15e-06		191	0.67 (0.62-0.72)	0.64 (0.59-0.70)	0.70 (0.65-0.75)	0.05
ANGPT2	stage1-2	1.35 (0.94-1.95)	0.106	0.728	78	0.58 (0.49-0.67)	0.60 (0.52-0.69)	0.63 (0.54-0.72)	0.03
ANGPT2	stage3-4	1.46 (1.19-1.78)	0.000235		255	0.62 (0.57-0.66)	0.63 (0.58-0.68)	0.65 (0.61-0.70)	0.03
CASP-8	stage1-2	1.50 (1.00-2.24)	0.0488	0.596	78	0.63 (0.54-0.71)	0.60 (0.51-0.68)	0.64 (0.55-0.73)	0.04
CASP-8	stage3-4	1.32 (1.06-1.65)	0.0125		255	0.58 (0.53-0.63)	0.63 (0.58-0.67)	0.62 (0.58-0.67)	0
CDCP1	stage1-2	1.91 (1.23-2.97)	0.00415	0.577	78	0.64 (0.56-0.73)	0.60 (0.51-0.68)	0.67 (0.59-0.76)	0.08
CDCP1	stage3-4	1.66 (1.35-2.04)	1.16e-06		254	0.65 (0.60-0.70)	0.63 (0.58-0.68)	0.67 (0.63-0.72)	0.05
CEACAM5	stage1-2	1.32 (0.90-1.93)	0.155	0.00126	78	0.63 (0.54-0.71)	0.60 (0.51-0.68)	0.63 (0.54-0.72)	0.04
CEACAM5	stage3-4	3.02 (2.17-4.21)	6.71e-11		255	0.72 (0.67-0.76)	0.63 (0.58-0.68)	0.73 (0.69-0.77)	0.1
CFHR5	stage1-2	2.22 (0.90-5.47)	0.0839	0.636	30	0.63 (0.48-0.77)	0.65 (0.50-0.79)	0.68 (0.54-0.81)	0.03
CFHR5	stage3-4	1.74 (1.16-2.63)	0.00756		86	0.66 (0.58-0.75)	0.64 (0.56-0.73)	0.70 (0.62-0.78)	0.05
CHI3L1	stage1-2	1.53 (1.03-2.28)	0.0353	0.983	78	0.59 (0.50-0.68)	0.60 (0.51-0.68)	0.65 (0.57-0.74)	0.06
CHI3L1	stage3-4	1.52 (1.23-1.88)	9.37e-05		255	0.62 (0.57-0.67)	0.63 (0.58-0.68)	0.65 (0.61-0.70)	0.03
CXCL13	stage1-2	1.12 (0.79-1.59)	0.52	0.0955	78	0.54 (0.45-0.63)	0.60 (0.51-0.68)	0.60 (0.51-0.69)	0
CXCL13	stage3-4	1.58 (1.28-1.96)	2.02e-05		255	0.65 (0.61-0.70)	0.63 (0.58-0.68)	0.68 (0.64-0.73)	0.05
CXCL9	stage1-2	1.82 (1.13-2.93)	0.0132	0.636	78	0.62 (0.53-0.71)	0.60 (0.51-0.68)	0.65 (0.57-0.74)	0.06
CXCL9	stage3-4	1.60 (1.27-2.03)	7.51e-05		254	0.63 (0.58-0.68)	0.63 (0.58-0.68)	0.65 (0.61-0.70)	0.03
CXL17	stage1-2	1.16 (0.82-1.65)	0.397	0.003	78	0.57 (0.48-0.66)	0.60 (0.51-0.68)	0.60 (0.51-0.69)	0.01
CXL17	stage3-4	2.27 (1.73-2.99)	3.41e-09		255	0.68 (0.64-0.73)	0.63 (0.58-0.68)	0.70 (0.66-0.75)	0.08
EN-RAGE	stage1-2	1.73 (1.10-2.73)	0.0177	0.42	78	0.63 (0.55-0.72)	0.60 (0.51-0.68)	0.67 (0.58-0.75)	0.07
EN-RAGE	stage3-4	1.41 (1.13-1.76)	0.00251		254	0.60 (0.55-0.64)	0.63 (0.58-0.68)	0.64 (0.59-0.68)	0.01
GDF-15	stage1-2	2.50 (1.47-4.27)	0.000772	0.467	78	0.69 (0.61-0.77)	0.60 (0.51-0.68)	0.71 (0.63-0.79)	0.12
GDF-15	stage3-4	2.00 (1.53-2.62)	4.36e-07		255	0.65 (0.61-0.70)	0.63 (0.58-0.68)	0.68 (0.63-0.72)	0.05
HGF	stage1-2	1.49 (0.96-2.34)	0.0782	0.82	78	0.59 (0.50-0.68)	0.60 (0.51-0.68)	0.63 (0.54-0.71)	0.03
HGF	stage3-4	1.58 (1.25-2.00)	0.000115		255	0.62 (0.57-0.67)	0.63 (0.58-0.67)	0.65 (0.60-0.70)	0.02
IFI30	stage1-2	1.95 (1.21-3.14)	0.00609	0.292	78	0.62 (0.54-0.71)	0.60 (0.51-0.68)	0.65 (0.57-0.74)	0.06
IFI30	stage3-4	1.47 (1.20-1.82)	0.000264		255	0.60 (0.55-0.65)	0.63 (0.58-0.68)	0.65 (0.60-0.69)	0.02
IGFBP-1	stage1-2	1.17 (0.85-1.62)	0.328	0.368	78	0.56 (0.47-0.65)	0.60 (0.51-0.68)	0.62 (0.53-0.71)	0.02
IGFBP-1	stage3-4	1.40 (1.15-1.70)	0.000936		255	0.61 (0.56-0.66)	0.63 (0.58-0.68)	0.65 (0.60-0.69)	0.02
IGFBP-2	stage1-2	1.13 (0.78-1.63)	0.524	0.633	78	0.55 (0.46-0.64)	0.60 (0.51-0.68)	0.61 (0.52-0.70)	0.02
IGFBP-2	stage3-4	1.25 (1.02-1.54)	0.0337		255	0.58 (0.54-0.63)	0.63 (0.58-0.68)	0.64 (0.59-0.68)	0.01
IL2-RA	stage1-2	1.09 (0.74-1.62)	0.663	0.124	78	0.54 (0.45-0.63)	0.60 (0.51-0.68)	0.60 (0.51-0.69)	0
IL2-RA	stage3-4	1.55 (1.25-1.91)	4.62e-05		255	0.62 (0.58-0.67)	0.63 (0.58-0.68)	0.65 (0.60-0.70)	0.02
IL6	stage1-2	1.38 (0.94-2.01)	0.0993	0.109	78	0.60 (0.51-0.69)	0.60 (0.51-0.68)	0.63 (0.54-0.71)	0.03
IL6	stage3-4	1.99 (1.56-2.55)	4.3e-08		254	0.67 (0.62-0.71)	0.63 (0.58-0.68)	0.69 (0.64-0.73)	0.06
LAMP3	stage1-2	1.30 (0.91-1.86)	0.156	0.513	78	0.59 (0.50-0.68)	0.60 (0.51-0.68)	0.62 (0.53-0.70)	0.02
LAMP3	stage3-4	1.49 (1.21-1.85)	0.000205		255	0.63 (0.58-0.67)	0.63 (0.58-0.68)	0.66 (0.61-0.71)	0.03
MK	stage1-2	1.31 (0.92-1.88)	0.135	0.219	78	0.60 (0.51-0.69)	0.60 (0.51-0.68)	0.64 (0.56-0.73)	0.05
MK	stage3-4	1.71 (1.37-2.14)	2.65e-06		255	0.64 (0.59-0.68)	0.63 (0.58-0.68)	0.66 (0.62-0.71)	0.04
MMP12	stage1-2	2.06 (1.28-3.32)	0.00306	0.971	78	0.64 (0.56-0.73)	0.60 (0.51-0.68)	0.69 (0.61-0.77)	0.1
MMP12	stage3-4	2.04 (1.59-2.61)	1.72e-08		255	0.66 (0.62-0.71)	0.63 (0.58-0.68)	0.68 (0.64-0.73)	0.06
MUC-16	stage1-2	1.13 (0.78-1.63)	0.52	0.205	78	0.54 (0.45-0.64)	0.60 (0.51-0.68)	0.59 (0.51-0.68)	0
MUC-16	stage3-4	1.49 (1.20-1.83)	0.000224		255	0.61 (0.56-0.66)	0.63 (0.58-0.68)	0.65 (0.60-0.70)	0.02
OSM	stage1-2	1.88 (1.13-3.13)	0.0156	0.153	78	0.62 (0.53-0.71)	0.60 (0.51-0.68)	0.64 (0.55-0.73)	0.05
OSM	stage3-4	1.26 (1.03-1.54)	0.0279		254	0.58 (0.53-0.63)	0.63 (0.58-0.68)	0.63 (0.59-0.68)	0.01
S100A11	stage1-2	1.35 (0.94-1.93)	0.103	0.259	78	0.62 (0.53-0.71)	0.60 (0.51-0.68)	0.64 (0.56-0.73)	0.05
S100A11	stage3-4	1.75 (1.33-2.30)	7.01e-05		255	0.62 (0.57-0.67)	0.63 (0.58-0.68)	0.66 (0.61-0.71)	0.03
SCF	stage1-2	0.62 (0.41-0.94)	0.0227	0.517	78	0.61 (0.52-0.70)	0.60 (0.51-0.68)	0.62 (0.54-0.71)	0.03
SCF	stage3-4	0.72 (0.59-0.89)	0.00179		255	0.60 (0.55-0.65)	0.63 (0.58-0.68)	0.65 (0.60-0.69)	0.02
SFTPA1	stage1-2	1.18 (0.75-1.85)	0.475	0.485	60	0.54 (0.43-0.64)	0.62 (0.53-0.72)	0.63 (0.53-0.73)	0.01
SFTPA1	stage3-4	1.41 (1.11-1.80)	0.00501		191	0.63 (0.57-0.68)	0.64 (0.59-0.70)	0.66 (0.60-0.71)	0.01
SPINT1	stage1-2	1.25 (0.64-2.42)	0.511	0.199	30	0.59 (0.44-0.73)	0.65 (0.50-0.79)	0.65 (0.50-0.79)	0
SPINT1	stage3-4	2.12 (1.33-3.38)	0.00154		86	0.69 (0.61-0.77)	0.64 (0.56-0.73)	0.71 (0.63-0.79)	0.06
SYND1	stage1-2	1.36 (0.97-1.91)	0.0748	0.681	78	0.61 (0.53-0.70)	0.60 (0.51-0.68)	0.63 (0.54-0.71)	0.03
SYND1	stage3-4	1.48 (1.21-1.81)	0.000171		255	0.62 (0.57-0.67)	0.63 (0.58-0.68)	0.66 (0.61-0.71)	0.03
TFPI-2	stage1-2	1.43 (0.93-2.19)	0.0992	0.935	78	0.59 (0.50-0.68)	0.60 (0.51-0.68)	0.64 (0.55-0.72)	0.04
TFPI-2	stage3-4	1.40 (1.14-1.72)	0.00136		255	0.62 (0.58-0.67)	0.63 (0.58-0.68)	0.66 (0.61-0.71)	0.03
TGF-alpha	stage1-2	1.45 (1.00-2.10)	0.0474	0.968	78	0.62 (0.53-0.71)	0.60 (0.51-0.68)	0.64 (0.55-0.72)	0.04
TGF-alpha	stage3-4	1.46 (1.16-1.85)	0.00123		254	0.59 (0.54-0.64)	0.63 (0.58-0.68)	0.64 (0.59-0.68)	0.01
TNFRSF6B	stage1-2	1.25 (0.88-1.78)	0.219	0.265	78	0.59 (0.50-0.68)	0.60 (0.51-0.68)	0.62 (0.53-0.70)	0.02
TNFRSF6B	stage3-4	1.58 (1.28-1.95)	1.87e-05		255	0.64 (0.59-0.69)	0.63 (0.58-0.68)	0.68 (0.63-0.72)	0.05
TNFSF13B	stage1-2	1.29 (0.89-1.87)	0.179	0.562	78	0.57 (0.48-0.66)	0.60 (0.51-0.68)	0.63 (0.55-0.72)	0.04
TNFSF13B	stage3-4	1.46 (1.18-1.81)	0.000484		255	0.61 (0.57-0.66)	0.63 (0.58-0.68)	0.65 (0.60-0.70)	0.02
U-PAR	stage1-2	1.54 (0.96-2.47)	0.0753	0.906	78	0.57 (0.48-0.66)	0.60 (0.51-0.68)	0.61 (0.52-0.70)	0.02
U-PAR	stage3-4	1.49 (1.19-1.86)	0.000469		255	0.61 (0.56-0.65)	0.63 (0.58-0.68)	0.65 (0.60-0.69)	0.02
VEGFA	stage1-2	1.16 (0.80-1.68)	0.429	0.28	78	0.47 (0.38-0.56)	0.60 (0.51-0.68)	0.60 (0.52-0.69)	0.01
VEGFA	stage3-4	1.47 (1.19-1.82)	0.000411		255	0.62 (0.57-0.67)	0.63 (0.58-0.68)	0.65 (0.60-0.70)	0.02
VWA1	stage1-2	1.10 (0.76-1.60)	0.609	0.121	60	0.54 (0.44-0.64)	0.62 (0.53-0.72)	0.62 (0.51-0.72)	-0.01
VWA1	stage3-4	1.57 (1.23-2.01)	0.000356		191	0.62 (0.57-0.68)	0.64 (0.59-0.70)	0.66 (0.61-0.72)	0.02
WFDC2	stage1-2	1.45 (1.00-2.09)	0.048	0.0956	78	0.61 (0.52-0.70)	0.60 (0.51-0.68)	0.64 (0.55-0.73)	0.04
WFDC2	stage3-4	2.12 (1.63-2.76)	1.82e-08		255	0.66 (0.62-0.71)	0.63 (0.58-0.68)	0.69 (0.64-0.74)	0.06

## Sheet: Sup Data 8
Supplementary Data 8: Stratified associations of 36 markers of lung cancer across different risk strata
	Histology			Smoking status			Leadtime				Sex			Cohort
protein	OR (95% CI) Adenocarcinoma ; N caseset	OR (95% CI) Squamous Cell Carcinoma ; N caseset	phet_histology	OR (95% CI) Former smokers ; N caseset	OR (95% CI) Current smokers ; N caseset	phet_smokers	OR (95% CI) leadtime<1 year ;N caseset	OR (95% CI) leadtime between 1-2 years ; N caseset	OR (95% CI) leadtime between 2-3 years ; N caseset	phet_leadtime	OR (95% CI) Male ; N caseset	OR (95% CI) Female ; N caseset	phet_sex	OR (95% CI) CPS ; N caseset	OR (95% CI) ; N caseset EPIC	OR (95% CI) HUNT ; N caseset	OR (95% CI) MCCS; N caseset	OR (95% CI) NSHDS ; N caseset	OR (95% CI) SCHS ;N caseset	phet_ cohort
CFHR5	2.81 (1.56, 5.06); N casesets=81	1.41 (0.90, 2.20); N casesets=47	0.0663794	2.24 (1.38, 3.64); N casesets=85	1.62 (1.22, 2.16); N casesets=167	0.262278	2.39 (1.46, 3.89); N casesets=70	1.64 (1.06, 2.54); N casesets=76	1.53 (1.04, 2.25); N casesets=106	0.353088	2.01 (1.47, 2.75); N casesets=159	1.45 (0.99, 2.13); N casesets=93	0.199004	NA	1.78 (1.35, 2.34); N casesets=188	NA	NA	1.84 (1.09, 3.12); N casesets=64	NA	0.909135
SPINT1	1.97 (1.27, 3.06); N casesets=81	1.61 (0.94, 2.74); N casesets=47	0.567292	1.72 (1.15, 2.59); N casesets=85	1.88 (1.39, 2.55); N casesets=167	0.736814	2.31 (1.43, 3.75); N casesets=70	1.70 (1.10, 2.64); N casesets=76	1.66 (1.13, 2.43); N casesets=106	0.53223	1.90 (1.39, 2.60); N casesets=159	1.76 (1.19, 2.61); N casesets=93	0.766305	NA	1.93 (1.44, 2.58); N casesets=188	NA	NA	1.67 (1.07, 2.59); N casesets=64	NA	0.589649
ALPP	2.79 (1.89, 4.12); N casesets=190	1.60 (1.06, 2.40); N casesets=116	0.0528659	1.74 (1.28, 2.36); N casesets=270	1.85 (1.47, 2.33); N casesets=292	0.751845	1.57 (1.15, 2.15); N casesets=167	1.35 (1.00, 1.83); N casesets=186	2.60 (1.88, 3.61); N casesets=209	0.0111642	1.70 (1.38, 2.10); N casesets=384	2.04 (1.46, 2.85); N casesets=178	0.371987	1.79 (1.19, 2.69); N casesets=115	2.07 (1.50, 2.86); N casesets=188	NA	1.85 (1.20, 2.84); N casesets=105	2.10 (1.19, 3.70); N casesets=64	1.30 (0.90, 1.89); N casesets=90	0.417416
ANGPT2	1.36 (1.11, 1.66); N casesets=245	1.23 (0.96, 1.58); N casesets=150	0.540917	1.25 (1.06, 1.47); N casesets=334	1.44 (1.22, 1.71); N casesets=394	0.226266	1.39 (1.15, 1.69); N casesets=232	1.24 (1.00, 1.52); N casesets=234	1.39 (1.14, 1.70); N casesets=262	0.647679	1.47 (1.26, 1.71); N casesets=487	1.15 (0.95, 1.39); N casesets=241	0.0459608	1.54 (1.14, 2.08); N casesets=115	1.47 (1.17, 1.85); N casesets=188	1.43 (1.11, 1.83); N casesets=164	1.25 (0.90, 1.73); N casesets=106	1.03 (0.70, 1.52); N casesets=64	1.11 (0.83, 1.48); N casesets=91	0.395425
CASP-8	1.36 (1.08, 1.72); N casesets=245	1.54 (1.10, 2.15); N casesets=150	0.569884	1.35 (1.10, 1.65); N casesets=334	1.47 (1.22, 1.77); N casesets=394	0.525953	2.00 (1.51, 2.66); N casesets=232	1.18 (0.95, 1.46); N casesets=234	1.30 (1.04, 1.62); N casesets=262	0.0112469	1.42 (1.20, 1.67); N casesets=487	1.39 (1.10, 1.75); N casesets=241	0.900956	1.09 (0.85, 1.40); N casesets=115	1.14 (0.84, 1.54); N casesets=188	2.97 (1.97, 4.46); N casesets=164	0.79 (0.53, 1.18); N casesets=106	1.46 (0.99, 2.17); N casesets=64	2.07 (1.42, 3.03); N casesets=91	1.27806e-05
CDCP1	1.60 (1.27, 2.02); N casesets=245	1.63 (1.25, 2.13); N casesets=149	0.921277	1.67 (1.37, 2.03); N casesets=333	1.52 (1.29, 1.80); N casesets=395	0.475703	1.77 (1.41, 2.22); N casesets=233	1.35 (1.09, 1.68); N casesets=234	1.66 (1.34, 2.04); N casesets=261	0.213463	1.53 (1.32, 1.77); N casesets=487	1.73 (1.38, 2.19); N casesets=241	0.359266	1.62 (1.19, 2.21); N casesets=114	1.74 (1.34, 2.25); N casesets=188	1.43 (1.11, 1.84); N casesets=164	1.63 (1.18, 2.27); N casesets=106	1.61 (1.05, 2.47); N casesets=64	1.50 (1.06, 2.12); N casesets=92	0.938824
CEACAM5	2.92 (2.13, 4.00); N casesets=245	1.54 (1.12, 2.11); N casesets=150	0.00490337	2.57 (1.97, 3.35); N casesets=334	2.32 (1.82, 2.94); N casesets=395	0.573956	3.12 (2.22, 4.39); N casesets=233	2.26 (1.66, 3.07); N casesets=234	2.08 (1.58, 2.75); N casesets=262	0.181034	2.18 (1.77, 2.68); N casesets=488	3.05 (2.18, 4.26); N casesets=241	0.0925718	2.68 (1.72, 4.16); N casesets=115	1.98 (1.47, 2.68); N casesets=188	1.90 (1.34, 2.71); N casesets=164	2.74 (1.67, 4.49); N casesets=106	4.29 (1.99, 9.27); N casesets=64	3.31 (1.87, 5.88); N casesets=92	0.220182
CHI3L1	1.78 (1.39, 2.27); N casesets=245	1.47 (1.14, 1.90); N casesets=150	0.292438	1.44 (1.19, 1.73); N casesets=334	1.53 (1.30, 1.80); N casesets=395	0.618352	1.93 (1.50, 2.48); N casesets=233	1.20 (1.00, 1.45); N casesets=234	1.53 (1.24, 1.89); N casesets=262	0.011554	1.56 (1.34, 1.80); N casesets=488	1.33 (1.07, 1.65); N casesets=241	0.238886	1.38 (1.01, 1.88); N casesets=115	1.72 (1.31, 2.25); N casesets=188	1.36 (1.05, 1.75); N casesets=164	1.59 (1.13, 2.25); N casesets=106	1.53 (1.07, 2.19); N casesets=64	1.36 (1.02, 1.81); N casesets=92	0.804162
CXCL13	1.26 (1.05, 1.50); N casesets=245	1.52 (1.17, 1.99); N casesets=150	0.237446	1.54 (1.28, 1.85); N casesets=334	1.46 (1.23, 1.74); N casesets=395	0.711814	2.16 (1.66, 2.82); N casesets=233	1.40 (1.12, 1.76); N casesets=234	1.24 (1.03, 1.49); N casesets=262	0.00307121	1.56 (1.33, 1.84); N casesets=488	1.44 (1.18, 1.75); N casesets=241	0.524758	1.45 (1.08, 1.93); N casesets=115	1.81 (1.35, 2.42); N casesets=188	1.57 (1.21, 2.04); N casesets=164	1.51 (1.10, 2.07); N casesets=106	1.84 (1.02, 3.32); N casesets=64	1.13 (0.84, 1.52); N casesets=92	0.33724
CXCL9	1.27 (1.02, 1.59); N casesets=245	1.80 (1.31, 2.47); N casesets=149	0.0787883	1.50 (1.25, 1.81); N casesets=333	1.80 (1.46, 2.22); N casesets=395	0.196088	1.67 (1.33, 2.09); N casesets=233	1.36 (1.08, 1.72); N casesets=234	1.89 (1.46, 2.46); N casesets=261	0.169503	1.71 (1.43, 2.05); N casesets=487	1.49 (1.21, 1.85); N casesets=241	0.332253	1.42 (1.04, 1.92); N casesets=114	1.91 (1.40, 2.59); N casesets=188	1.58 (1.18, 2.11); N casesets=164	2.01 (1.34, 3.01); N casesets=106	1.43 (0.94, 2.17); N casesets=64	1.44 (1.02, 2.03); N casesets=92	0.591679
CXL17	1.84 (1.41, 2.40); N casesets=245	1.60 (1.17, 2.20); N casesets=150	0.518821	1.74 (1.40, 2.17); N casesets=334	2.25 (1.79, 2.81); N casesets=395	0.11426	2.13 (1.60, 2.83); N casesets=233	1.52 (1.19, 1.93); N casesets=234	2.59 (1.93, 3.47); N casesets=262	0.0180051	2.16 (1.77, 2.63); N casesets=488	1.77 (1.38, 2.27); N casesets=241	0.221923	1.99 (1.39, 2.85); N casesets=115	2.87 (1.99, 4.13); N casesets=188	1.48 (1.08, 2.01); N casesets=164	1.53 (1.05, 2.22); N casesets=106	3.62 (1.69, 7.72); N casesets=64	2.01 (1.33, 3.02); N casesets=92	0.0422038
EN-RAGE	1.49 (1.18, 1.89); N casesets=245	1.42 (1.06, 1.89); N casesets=149	0.78694	1.53 (1.26, 1.85); N casesets=333	1.24 (1.06, 1.46); N casesets=395	0.108368	2.49 (1.87, 3.32); N casesets=233	1.15 (0.93, 1.41); N casesets=234	1.10 (0.91, 1.33); N casesets=261	6.05199e-06	1.37 (1.18, 1.60); N casesets=487	1.38 (1.12, 1.70); N casesets=241	0.96439	1.53 (1.12, 2.07); N casesets=114	1.38 (1.07, 1.78); N casesets=188	1.37 (1.07, 1.75); N casesets=164	1.09 (0.76, 1.55); N casesets=106	1.88 (1.10, 3.22); N casesets=64	1.28 (0.95, 1.72); N casesets=92	0.603727
GDF-15	1.65 (1.28, 2.12); N casesets=245	2.32 (1.63, 3.29); N casesets=150	0.121109	1.88 (1.51, 2.34); N casesets=334	1.74 (1.43, 2.12); N casesets=395	0.598456	2.01 (1.55, 2.61); N casesets=233	1.48 (1.17, 1.86); N casesets=234	2.09 (1.59, 2.76); N casesets=262	0.0930121	1.69 (1.43, 2.00); N casesets=488	2.17 (1.63, 2.89); N casesets=241	0.141258	1.94 (1.33, 2.83); N casesets=115	2.07 (1.52, 2.83); N casesets=188	2.09 (1.49, 2.94); N casesets=164	1.49 (1.06, 2.09); N casesets=106	2.95 (1.50, 5.80); N casesets=64	1.26 (0.93, 1.72); N casesets=92	0.0772816
HGF	1.38 (1.10, 1.73); N casesets=245	1.35 (1.03, 1.77); N casesets=150	0.899231	1.55 (1.26, 1.92); N casesets=334	1.27 (1.08, 1.49); N casesets=395	0.136356	1.84 (1.44, 2.34); N casesets=233	1.38 (1.10, 1.73); N casesets=234	1.05 (0.85, 1.31); N casesets=262	0.00385463	1.38 (1.18, 1.61); N casesets=488	1.39 (1.11, 1.73); N casesets=241	0.965359	1.91 (1.29, 2.83); N casesets=115	1.35 (1.02, 1.80); N casesets=188	1.37 (1.07, 1.76); N casesets=164	1.20 (0.87, 1.65); N casesets=106	1.60 (1.01, 2.52); N casesets=64	1.17 (0.85, 1.61); N casesets=92	0.430753
IFI30	1.47 (1.16, 1.85); N casesets=221	1.50 (1.11, 2.01); N casesets=127	0.918311	1.43 (1.18, 1.74); N casesets=305	1.50 (1.23, 1.84); N casesets=331	0.730921	1.75 (1.36, 2.26); N casesets=204	1.20 (0.98, 1.47); N casesets=205	1.66 (1.29, 2.14); N casesets=227	0.0405949	1.53 (1.28, 1.82); N casesets=406	1.43 (1.15, 1.77); N casesets=230	0.638269	1.52 (1.12, 2.06); N casesets=115	1.58 (1.21, 2.06); N casesets=187	1.51 (1.17, 1.96); N casesets=164	1.11 (0.78, 1.56); N casesets=106	1.81 (1.10, 2.97); N casesets=64	NA	0.450448
IGFBP-1	1.27 (1.04, 1.54); N casesets=245	1.63 (1.25, 2.12); N casesets=150	0.134223	1.12 (0.95, 1.32); N casesets=334	1.49 (1.27, 1.74); N casesets=395	0.0131423	1.38 (1.13, 1.68); N casesets=233	1.13 (0.93, 1.36); N casesets=234	1.45 (1.20, 1.76); N casesets=262	0.146597	1.30 (1.14, 1.48); N casesets=488	1.34 (1.09, 1.65); N casesets=241	0.793696	1.14 (0.85, 1.53); N casesets=115	1.38 (1.10, 1.73); N casesets=188	1.42 (1.12, 1.81); N casesets=164	1.27 (0.96, 1.67); N casesets=106	1.35 (0.92, 1.98); N casesets=64	1.25 (0.95, 1.66); N casesets=92	0.893344
IGFBP-2	1.33 (1.09, 1.63); N casesets=245	1.45 (1.11, 1.89); N casesets=150	0.635183	1.33 (1.11, 1.59); N casesets=334	1.40 (1.18, 1.65); N casesets=395	0.685205	1.46 (1.17, 1.82); N casesets=233	1.15 (0.94, 1.40); N casesets=234	1.53 (1.24, 1.88); N casesets=262	0.116517	1.41 (1.21, 1.64); N casesets=488	1.28 (1.05, 1.57); N casesets=241	0.474386	1.22 (0.89, 1.67); N casesets=115	1.52 (1.18, 1.95); N casesets=188	1.23 (0.96, 1.58); N casesets=164	1.46 (1.05, 2.01); N casesets=106	1.26 (0.84, 1.89); N casesets=64	1.47 (1.08, 2.00); N casesets=92	0.80011
IL2-RA	1.12 (0.93, 1.35); N casesets=245	1.35 (1.06, 1.72); N casesets=150	0.235001	1.46 (1.23, 1.73); N casesets=334	1.29 (1.10, 1.51); N casesets=395	0.300698	1.40 (1.15, 1.70); N casesets=233	1.20 (0.99, 1.46); N casesets=234	1.52 (1.23, 1.87); N casesets=262	0.259986	1.41 (1.22, 1.63); N casesets=488	1.29 (1.07, 1.55); N casesets=241	0.448425	1.51 (1.13, 2.02); N casesets=115	1.51 (1.17, 1.95); N casesets=188	1.19 (0.96, 1.49); N casesets=164	1.35 (1.00, 1.81); N casesets=106	1.54 (1.01, 2.35); N casesets=64	1.25 (0.93, 1.69); N casesets=92	0.678624
IL6	1.88 (1.45, 2.44); N casesets=245	1.91 (1.41, 2.58); N casesets=149	0.93835	1.54 (1.27, 1.87); N casesets=333	1.62 (1.36, 1.92); N casesets=395	0.715661	2.56 (1.92, 3.41); N casesets=233	1.34 (1.10, 1.63); N casesets=234	1.36 (1.10, 1.67); N casesets=261	0.00045998	1.63 (1.39, 1.90); N casesets=487	1.59 (1.28, 1.98); N casesets=241	0.87639	2.12 (1.46, 3.07); N casesets=114	1.98 (1.49, 2.61); N casesets=188	1.36 (1.07, 1.72); N casesets=164	1.52 (1.12, 2.06); N casesets=106	2.12 (1.24, 3.64); N casesets=64	1.14 (0.84, 1.54); N casesets=92	0.0331216
LAMP3	1.46 (1.17, 1.81); N casesets=245	1.47 (1.13, 1.93); N casesets=150	0.950094	1.43 (1.19, 1.73); N casesets=334	1.57 (1.31, 1.88); N casesets=394	0.490289	1.36 (1.10, 1.69); N casesets=232	1.39 (1.12, 1.73); N casesets=234	1.90 (1.50, 2.41); N casesets=262	0.0794433	1.63 (1.38, 1.92); N casesets=487	1.39 (1.13, 1.71); N casesets=241	0.242281	1.60 (1.17, 2.18); N casesets=115	1.83 (1.38, 2.41); N casesets=188	1.32 (1.02, 1.70); N casesets=164	1.38 (0.99, 1.91); N casesets=106	1.50 (0.96, 2.33); N casesets=64	1.61 (1.12, 2.31); N casesets=91	0.638309
MK	1.22 (1.00, 1.49); N casesets=245	1.45 (1.10, 1.91); N casesets=150	0.320019	1.43 (1.19, 1.71); N casesets=334	1.66 (1.37, 2.00); N casesets=395	0.25581	1.82 (1.44, 2.29); N casesets=233	1.27 (1.03, 1.58); N casesets=234	1.45 (1.18, 1.80); N casesets=262	0.0899089	1.57 (1.33, 1.84); N casesets=488	1.39 (1.13, 1.71); N casesets=241	0.369624	1.58 (1.16, 2.15); N casesets=115	1.50 (1.17, 1.93); N casesets=188	1.58 (1.19, 2.11); N casesets=164	1.25 (0.91, 1.73); N casesets=106	1.93 (1.24, 3.03); N casesets=64	1.31 (0.92, 1.86); N casesets=92	0.661402
MMP12	1.51 (1.19, 1.93); N casesets=245	2.66 (1.83, 3.86); N casesets=150	0.0129662	1.73 (1.40, 2.13); N casesets=334	2.12 (1.72, 2.62); N casesets=394	0.175305	2.66 (1.98, 3.57); N casesets=232	1.61 (1.25, 2.06); N casesets=234	1.72 (1.35, 2.19); N casesets=262	0.024646	1.96 (1.65, 2.35); N casesets=487	1.86 (1.45, 2.40); N casesets=241	0.74014	1.59 (1.15, 2.19); N casesets=115	2.18 (1.60, 2.97); N casesets=188	2.08 (1.51, 2.87); N casesets=164	1.71 (1.19, 2.46); N casesets=106	1.98 (1.23, 3.20); N casesets=64	2.05 (1.36, 3.09); N casesets=91	0.744678
MUC-16	1.48 (1.22, 1.80); N casesets=245	1.78 (1.31, 2.42); N casesets=150	0.31546	1.34 (1.12, 1.60); N casesets=334	1.54 (1.30, 1.82); N casesets=394	0.278145	1.84 (1.47, 2.29); N casesets=232	1.11 (0.90, 1.36); N casesets=234	1.49 (1.18, 1.89); N casesets=262	0.00436283	1.42 (1.22, 1.66); N casesets=487	1.53 (1.25, 1.88); N casesets=241	0.575831	1.37 (1.05, 1.78); N casesets=115	1.39 (1.10, 1.76); N casesets=188	1.70 (1.28, 2.26); N casesets=164	1.22 (0.90, 1.64); N casesets=106	1.45 (0.94, 2.25); N casesets=64	1.85 (1.23, 2.77); N casesets=91	0.5167
OSM	1.45 (1.14, 1.83); N casesets=245	1.27 (0.97, 1.68); N casesets=149	0.490587	1.33 (1.09, 1.63); N casesets=333	1.37 (1.15, 1.64); N casesets=395	0.815572	1.72 (1.33, 2.21); N casesets=233	1.29 (1.04, 1.59); N casesets=234	1.22 (0.98, 1.53); N casesets=261	0.11137	1.35 (1.15, 1.59); N casesets=487	1.43 (1.14, 1.81); N casesets=241	0.687375	1.50 (1.10, 2.04); N casesets=114	1.62 (1.12, 2.34); N casesets=188	1.42 (1.11, 1.82); N casesets=164	1.47 (0.99, 2.20); N casesets=106	1.21 (0.84, 1.73); N casesets=64	1.09 (0.79, 1.52); N casesets=92	0.605219
S100A11	1.49 (1.16, 1.91); N casesets=245	1.45 (1.07, 1.96); N casesets=150	0.900801	1.44 (1.17, 1.76); N casesets=334	1.39 (1.16, 1.65); N casesets=395	0.792554	2.84 (1.99, 4.06); N casesets=233	1.16 (0.95, 1.40); N casesets=234	1.26 (1.04, 1.54); N casesets=262	5.31485e-05	1.47 (1.24, 1.73); N casesets=488	1.36 (1.08, 1.72); N casesets=241	0.610537	1.36 (1.00, 1.85); N casesets=115	1.34 (1.01, 1.76); N casesets=188	2.61 (1.79, 3.80); N casesets=164	0.98 (0.70, 1.38); N casesets=106	1.23 (0.85, 1.78); N casesets=64	1.35 (0.98, 1.85); N casesets=92	0.00879352
SCF	0.81 (0.66, 1.00); N casesets=245	0.83 (0.64, 1.08); N casesets=150	0.905155	0.73 (0.60, 0.89); N casesets=334	0.75 (0.64, 0.87); N casesets=395	0.861765	0.71 (0.58, 0.87); N casesets=233	0.68 (0.55, 0.85); N casesets=234	0.85 (0.69, 1.05); N casesets=262	0.307487	0.78 (0.67, 0.89); N casesets=488	0.67 (0.54, 0.84); N casesets=241	0.279769	0.64 (0.46, 0.90); N casesets=115	0.73 (0.57, 0.92); N casesets=188	0.73 (0.57, 0.93); N casesets=164	0.68 (0.49, 0.95); N casesets=106	0.74 (0.52, 1.07); N casesets=64	0.98 (0.73, 1.32); N casesets=92	0.504531
SFTPA1	1.24 (1.00, 1.53); N casesets=190	1.81 (1.23, 2.66); N casesets=116	0.0891536	1.30 (1.05, 1.60); N casesets=270	1.53 (1.26, 1.86); N casesets=292	0.253474	1.75 (1.28, 2.38); N casesets=167	1.14 (0.93, 1.40); N casesets=186	1.64 (1.28, 2.11); N casesets=209	0.0264694	1.43 (1.19, 1.71); N casesets=384	1.43 (1.14, 1.79); N casesets=178	0.974106	1.49 (1.07, 2.07); N casesets=115	1.50 (1.18, 1.90); N casesets=188	NA	0.98 (0.74, 1.31); N casesets=105	1.77 (1.10, 2.83); N casesets=64	1.91 (1.22, 2.98); N casesets=90	0.0579138
SYND1	1.49 (1.20, 1.85); N casesets=245	1.60 (1.25, 2.05); N casesets=150	0.682782	1.57 (1.31, 1.88); N casesets=334	1.51 (1.28, 1.79); N casesets=395	0.772495	1.95 (1.55, 2.47); N casesets=233	1.25 (1.03, 1.53); N casesets=234	1.48 (1.19, 1.83); N casesets=262	0.0185271	1.58 (1.36, 1.84); N casesets=488	1.45 (1.18, 1.77); N casesets=241	0.488115	1.31 (0.98, 1.76); N casesets=115	1.66 (1.29, 2.13); N casesets=188	1.49 (1.14, 1.94); N casesets=164	1.37 (1.01, 1.87); N casesets=106	1.38 (0.94, 2.02); N casesets=64	2.08 (1.42, 3.05); N casesets=92	0.44864
TFPI-2	1.39 (1.12, 1.71); N casesets=245	1.22 (0.95, 1.58); N casesets=150	0.460026	1.35 (1.13, 1.63); N casesets=334	1.52 (1.27, 1.82); N casesets=395	0.378417	1.58 (1.27, 1.97); N casesets=233	1.24 (0.99, 1.56); N casesets=234	1.45 (1.16, 1.81); N casesets=262	0.313845	1.50 (1.28, 1.76); N casesets=488	1.31 (1.07, 1.61); N casesets=241	0.313808	1.47 (1.06, 2.02); N casesets=115	1.83 (1.36, 2.47); N casesets=188	0.99 (0.79, 1.25); N casesets=164	1.41 (1.02, 1.95); N casesets=106	1.75 (1.09, 2.82); N casesets=64	1.67 (1.18, 2.37); N casesets=92	0.0172791
TGF-alpha	1.44 (1.12, 1.85); N casesets=245	1.43 (1.11, 1.85); N casesets=149	0.973125	1.46 (1.19, 1.81); N casesets=333	1.32 (1.10, 1.57); N casesets=395	0.445831	1.90 (1.47, 2.47); N casesets=233	1.15 (0.91, 1.45); N casesets=234	1.31 (1.05, 1.63); N casesets=261	0.0140965	1.36 (1.16, 1.61); N casesets=487	1.52 (1.20, 1.92); N casesets=241	0.471152	1.98 (1.37, 2.88); N casesets=114	1.36 (0.99, 1.88); N casesets=188	1.37 (1.06, 1.77); N casesets=164	1.59 (1.03, 2.44); N casesets=106	1.32 (0.90, 1.94); N casesets=64	1.03 (0.74, 1.45); N casesets=92	0.232364
TNFRSF6B	1.39 (1.13, 1.71); N casesets=245	1.18 (0.95, 1.46); N casesets=150	0.276863	1.34 (1.13, 1.59); N casesets=334	1.41 (1.20, 1.67); N casesets=395	0.66806	1.67 (1.32, 2.11); N casesets=233	1.10 (0.92, 1.32); N casesets=234	1.51 (1.23, 1.86); N casesets=262	0.0109829	1.46 (1.25, 1.70); N casesets=488	1.25 (1.03, 1.51); N casesets=241	0.200713	1.22 (0.94, 1.59); N casesets=115	1.46 (1.16, 1.84); N casesets=188	1.27 (0.97, 1.65); N casesets=164	1.48 (1.08, 2.04); N casesets=106	1.45 (0.98, 2.16); N casesets=64	1.46 (1.03, 2.06); N casesets=92	0.876609
TNFSF13B	1.25 (1.03, 1.53); N casesets=245	1.47 (1.14, 1.89); N casesets=150	0.330413	1.40 (1.16, 1.68); N casesets=334	1.31 (1.12, 1.53); N casesets=395	0.586804	1.39 (1.14, 1.68); N casesets=233	1.33 (1.09, 1.64); N casesets=234	1.42 (1.15, 1.75); N casesets=262	0.917092	1.44 (1.24, 1.66); N casesets=488	1.27 (1.04, 1.55); N casesets=241	0.326373	1.36 (1.02, 1.82); N casesets=115	1.28 (1.02, 1.60); N casesets=188	1.29 (1.01, 1.65); N casesets=164	1.58 (1.16, 2.15); N casesets=106	1.32 (0.83, 2.09); N casesets=64	1.56 (1.15, 2.11); N casesets=92	0.840104
U-PAR	1.54 (1.20, 1.98); N casesets=245	1.32 (1.03, 1.69); N casesets=150	0.379367	1.67 (1.34, 2.10); N casesets=334	1.35 (1.14, 1.60); N casesets=395	0.135395	1.84 (1.43, 2.37); N casesets=233	1.26 (1.02, 1.55); N casesets=234	1.49 (1.17, 1.89); N casesets=262	0.0785347	1.58 (1.34, 1.88); N casesets=488	1.34 (1.07, 1.67); N casesets=241	0.233496	1.67 (1.20, 2.32); N casesets=115	1.80 (1.32, 2.45); N casesets=188	1.34 (1.03, 1.73); N casesets=164	1.46 (1.01, 2.10); N casesets=106	2.16 (1.06, 4.42); N casesets=64	1.17 (0.85, 1.60); N casesets=92	0.316708
VEGFA	1.31 (1.07, 1.60); N casesets=245	1.31 (1.01, 1.69); N casesets=150	0.987931	1.29 (1.08, 1.53); N casesets=334	1.43 (1.20, 1.70); N casesets=395	0.413443	1.78 (1.41, 2.24); N casesets=233	1.01 (0.82, 1.24); N casesets=234	1.41 (1.14, 1.74); N casesets=262	0.00117364	1.44 (1.24, 1.69); N casesets=488	1.20 (0.99, 1.47); N casesets=241	0.152624	1.25 (0.95, 1.64); N casesets=115	1.63 (1.21, 2.20); N casesets=188	1.47 (1.15, 1.89); N casesets=164	1.03 (0.77, 1.38); N casesets=106	1.63 (1.04, 2.54); N casesets=64	1.28 (0.92, 1.76); N casesets=92	0.278152
VWA1	1.46 (1.16, 1.84); N casesets=190	1.41 (1.06, 1.87); N casesets=116	0.838709	1.20 (1.01, 1.43); N casesets=270	1.78 (1.44, 2.19); N casesets=292	0.00518745	2.28 (1.66, 3.12); N casesets=167	1.19 (0.97, 1.45); N casesets=186	1.32 (1.07, 1.64); N casesets=209	0.00241554	1.52 (1.29, 1.79); N casesets=384	1.30 (1.05, 1.61); N casesets=178	0.253514	1.20 (0.92, 1.56); N casesets=115	1.47 (1.17, 1.86); N casesets=188	NA	1.23 (0.93, 1.61); N casesets=105	1.86 (1.17, 2.95); N casesets=64	1.95 (1.34, 2.85); N casesets=90	0.143638
WFDC2	1.73 (1.35, 2.22); N casesets=245	1.90 (1.40, 2.59); N casesets=150	0.63371	1.79 (1.46, 2.20); N casesets=334	1.92 (1.56, 2.35); N casesets=395	0.647851	2.01 (1.56, 2.59); N casesets=233	1.48 (1.17, 1.85); N casesets=234	2.30 (1.75, 3.03); N casesets=262	0.0364778	2.08 (1.72, 2.50); N casesets=488	1.58 (1.27, 1.98); N casesets=241	0.0683143	2.14 (1.44, 3.18); N casesets=115	2.15 (1.61, 2.87); N casesets=188	1.69 (1.24, 2.29); N casesets=164	1.47 (1.04, 2.07); N casesets=106	2.48 (1.37, 4.46); N casesets=64	1.70 (1.18, 2.46); N casesets=92	0.440496

## Sheet: Sup Data 9
Supplementary Data 9: Trends by lead time in the association between the 36 identified markers and lung cancer risk.
Protein	Estimate	p.trend.value	statistic
CFHR5	-0.21	0.17	-1.37
SPINT1	-0.16	0.301	-1.04
ALPP	0.25	0.0218	2.29
ANGPT2	0	0.975	-0.03
CASP-8	-0.19	0.027	-2.21
CDCP1	-0.03	0.722	-0.36
CEACAM5	-0.19	0.0743	-1.78
CHI3L1	-0.09	0.234	-1.19
CXCL13	-0.26	0.000838	-3.34
CXCL9	0.05	0.534	0.62
CXL17	0.09	0.335	0.96
EN-RAGE	-0.36	7.65e-06	-4.47
GDF-15	0.01	0.905	0.12
HGF	-0.28	0.000849	-3.34
IFI30	-0.02	0.772	-0.29
IGFBP-1	0.03	0.683	0.41
IGFBP-2	0.03	0.729	0.35
IL2-RA	0.04	0.621	0.49
IL6	-0.28	0.000597	-3.43
LAMP3	0.16	0.0418	2.04
MK	-0.1	0.179	-1.34
MMP12	-0.2	0.027	-2.21
MUC-16	-0.12	0.124	-1.54
OSM	-0.16	0.052	-1.94
S100A11	-0.3	0.000649	-3.41
SCF	0.09	0.24	1.18
SFTPA1	0	0.969	0.04
SYND1	-0.13	0.0808	-1.75
TFPI-2	-0.04	0.574	-0.56
TGF-alpha	-0.17	0.0379	-2.08
TNFRSF6B	-0.03	0.652	-0.45
TNFSF13B	0.01	0.88	0.15
U-PAR	-0.1	0.234	-1.19
VEGFA	-0.11	0.154	-1.42
VWA1	-0.22	0.0114	-2.53
WFDC2	0.06	0.51	0.66

[truncated: 4 more sheets: Sup Data 10, Sup Data 11, Sup Data 12, Sup Data 13]
