# Supplementary material for: The blood proteome of imminent lung cancer diagnosis
Source: Nat Commun. 2023 Jun 1;14:3042. doi: 10.1038/s41467-023-37979-8 (PMC10235023; doi:10.1038/s41467-023-37979-8)
Supplement: Supplementary file 5 — Source Data [file 41467_2023_37979_MOESM5_ESM.zip]

Archive with 4 entries (3 files):
- Source Data/
- Source Data/datasource_SupFig12_networkanalysis.cyjs
- Source Data/Source Data.xlsx
- Source Data/Source Data_Supplementary.xlsx
