# Supplementary material for: The blood proteome of imminent lung cancer diagnosis
Source: Nat Commun. 2023 Jun 1;14:3042. doi: 10.1038/s41467-023-37979-8 (PMC10235023; doi:10.1038/s41467-023-37979-8)
Supplement: Supplementary file 5 — Source Data [file 41467_2023_37979_MOESM5_ESM.zip › Source Data/datasource_SupFig12_networkanalysis.cyjs]

{
  "format_version" : "1.0",
  "generated_by" : "cytoscape-3.9.1",
  "target_cytoscapejs_version" : "~2.1",
  "data" : {
    "shared_name" : "Data Set 1",
    "__clusterAttribute" : "__mclCluster",
    "__clusterType" : "mcl",
    "__Annotations" : [ "edgeThickness=3.0|canvas=background|fillOpacity=35.0|rotation=0.0|type=org.cytoscape.view.presentation.annotations.ShapeAnnotation|uuid=703db076-c5ec-4b13-bc57-441ecef1a6c5|fillColor=-7482425|shapeType=ELLIPSE|edgeColor=-12566464|edgeOpacity=100.0|name=AutoAnnotate: Response to external stimulus|x=-646.0|width=281.67049870307414|y=114.0|z=0|height=198.22155037539426", "canvas=foreground|color=-16777216|rotation=0.0|type=org.cytoscape.view.presentation.annotations.TextAnnotation|fontStyle=0|uuid=630f5fcb-333a-4812-a80c-def168e27e09|fontFamily=Arial|name=AutoAnnotate: Response to external stimulus|x=-674.2147506484629|y=33.44|z=48|fontSize=35|text=Response to external\r", "edgeThickness=3.0|canvas=background|fillOpacity=35.0|rotation=0.0|type=org.cytoscape.view.presentation.annotations.ShapeAnnotation|uuid=9db06188-fdac-401d-b38d-e4033c1d9642|fillColor=-77|shapeType=ELLIPSE|edgeColor=-12566464|edgeOpacity=100.0|name=AutoAnnotate: pi3k akt signaling|x=440.0|width=163.65583530550015|y=1739.0|z=5|height=163.65583530550015", "canvas=foreground|color=-16777216|rotation=0.0|type=org.cytoscape.view.presentation.annotations.TextAnnotation|fontStyle=0|uuid=b0d4bb7b-7b99-4208-b377-0f74874822bb|fontFamily=Arial|name=AutoAnnotate: Lymphocyte regulation|x=1912.2662037108416|y=132.4|z=51|fontSize=35|text=regulation", "canvas=foreground|color=-16777216|rotation=0.0|type=org.cytoscape.view.presentation.annotations.TextAnnotation|fontStyle=0|uuid=bb089236-58d9-4fd1-bb19-433c2b194ac6|fontFamily=Arial|name=AutoAnnotate: Multicellular organismal production|x=-1225.7400796422426|y=-196.6|z=24|fontSize=35|text=production", "canvas=foreground|color=-16777216|rotation=0.0|type=org.cytoscape.view.presentation.annotations.TextAnnotation|fontStyle=0|uuid=7b32c8e6-1761-4d57-b977-950d1f0c23db|fontFamily=Arial|name=AutoAnnotate: Phosphorylation cascades (mapk)|x=-658.9694503702071|y=-596.6|z=58|fontSize=35|text=cascades (mapk)", "canvas=foreground|color=-16777216|rotation=0.0|type=org.cytoscape.view.presentation.annotations.TextAnnotation|fontStyle=0|uuid=68ff02e6-763f-4c86-ace4-1ff2ae0df2fb|fontFamily=Arial|name=AutoAnnotate: Peptidase & endopeptidase activity (3/3)|x=1270.142660634311|y=375.4|z=25|fontSize=35|text=activity", "canvas=foreground|color=-16777216|rotation=0.0|type=org.cytoscape.view.presentation.annotations.TextAnnotation|fontStyle=0|uuid=a01e983d-b6a3-4efe-8f48-f01d6974370b|fontFamily=Arial|name=AutoAnnotate: Cell surface (1/1)|x=-388.7932196401724|y=2183.4|z=0|fontSize=35|text=Cell surface", "canvas=foreground|color=-16777216|rotation=0.0|type=org.cytoscape.view.presentation.annotations.TextAnnotation|fontStyle=0|uuid=2e548c34-4874-485c-8963-2b928bb2f8dd|fontFamily=Arial|name=AutoAnnotate: External encapsulating structure|x=-442.7|y=1523.48|z=6|fontSize=35|text=External\r", "edgeThickness=3.0|canvas=background|fillOpacity=35.0|rotation=0.0|type=org.cytoscape.view.presentation.annotations.ShapeAnnotation|uuid=76cfb7cd-2ac0-49cb-b16d-0e5c462385c3|fillColor=-77|shapeType=ELLIPSE|edgeColor=-12566464|edgeOpacity=100.0|name=AutoAnnotate: Cell proliferation|x=2204.0|width=270.57731803680053|y=440.0|z=21|height=261.138061541815", "edgeThickness=3.0|canvas=background|fillOpacity=35.0|rotation=0.0|type=org.cytoscape.view.presentation.annotations.ShapeAnnotation|uuid=856e9f38-aa39-4881-bbc8-6ea4e7204700|fillColor=-4277542|shapeType=ELLIPSE|edgeColor=-12566464|edgeOpacity=100.0|name=AutoAnnotate: Angiogenesis and blood structure development|x=2245.0|width=319.49257471461056|y=-83.0|z=32|height=281.57237549985695", "canvas=foreground|color=-16777216|rotation=0.0|type=org.cytoscape.view.presentation.annotations.TextAnnotation|fontStyle=0|uuid=09cdf23e-ebe7-46b6-b0fd-4ae83e705c65|fontFamily=Arial|name=AutoAnnotate: Regulation of developmental processes (2/3)|x=-1562.0821094019618|y=-392.56000000000006|z=26|fontSize=35|text=developmental\r", "canvas=foreground|color=-16777216|rotation=0.0|type=org.cytoscape.view.presentation.annotations.TextAnnotation|fontStyle=0|uuid=153cf4cb-3445-48bc-b4cc-265e1aab59ac|fontFamily=Arial|name=AutoAnnotate: Intracellular signal transduction (2/2)|x=-632.0123836881954|y=-266.6|z=60|fontSize=35|text=transduction", "canvas=foreground|color=-16777216|rotation=0.0|type=org.cytoscape.view.presentation.annotations.TextAnnotation|fontStyle=0|uuid=d3a1f198-b2d2-40e3-9f70-b0e34cd823d8|fontFamily=Arial|name=AutoAnnotate: Response to chemical, organic, and cytokine stimuli|x=-231.6436697756215|y=-555.6|z=55|fontSize=35|text=and cytokine stimuli", "canvas=foreground|color=-16777216|rotation=0.0|type=org.cytoscape.view.presentation.annotations.TextAnnotation|fontStyle=0|uuid=eb212e50-0050-40dd-849e-793b5a9cb528|fontFamily=Arial|name=AutoAnnotate: Response to external stimulus|x=-569.5647506484629|y=70.4|z=54|fontSize=35|text=stimulus", "canvas=foreground|color=-16777216|rotation=0.0|type=org.cytoscape.view.presentation.annotations.TextAnnotation|fontStyle=0|uuid=d266b576-2297-467c-b4be-477b0af4c094|fontFamily=Arial|name=AutoAnnotate: Regulation of developmental processes (1/3)|x=-1562.0821094019618|y=-429.52000000000004|z=27|fontSize=35|text=Regulation of\r", "edgeThickness=3.0|canvas=background|fillOpacity=35.0|rotation=0.0|type=org.cytoscape.view.presentation.annotations.ShapeAnnotation|uuid=1d71347e-8a49-46bc-8e57-c649004a12c2|fillColor=-4989335|shapeType=ELLIPSE|edgeColor=-12566464|edgeOpacity=100.0|name=AutoAnnotate: Extracellular matrix|x=-194.0|width=193.6135607196552|y=1998.0|z=6|height=193.6135607196552", "edgeThickness=3.0|canvas=background|fillOpacity=35.0|rotation=0.0|type=org.cytoscape.view.presentation.annotations.ShapeAnnotation|uuid=8a5afb91-b30c-4bf4-bd21-b8d908cd6666|fillColor=-294798|shapeType=ELLIPSE|edgeColor=-12566464|edgeOpacity=100.0|name=AutoAnnotate: Regulation of biological processes|x=-1026.0|width=315.8112274309199|y=70.0|z=28|height=209.2618677855202", "canvas=foreground|color=-16777216|rotation=0.0|type=org.cytoscape.view.presentation.annotations.TextAnnotation|fontStyle=0|uuid=244ebd40-0fbf-47df-a617-58775e7f4c14|fontFamily=Arial|name=AutoAnnotate: Angiogenesis and blood structure development (2/3)|x=2275.946287357305|y=-163.56|z=62|fontSize=35|text=blood structure\r", "edgeThickness=3.0|canvas=background|fillOpacity=35.0|rotation=0.0|type=org.cytoscape.view.presentation.annotations.ShapeAnnotation|uuid=1be121ec-a6eb-419d-8b04-9cdf70a75d60|fillColor=-7482425|shapeType=ELLIPSE|edgeColor=-12566464|edgeOpacity=100.0|name=AutoAnnotate: Allograft rejection|x=409.0|width=101.52550000000005|y=2073.0|z=7|height=101.52550000000005", "canvas=foreground|color=-16777216|rotation=0.0|type=org.cytoscape.view.presentation.annotations.TextAnnotation|fontStyle=0|uuid=db1d73da-c755-4980-b46c-1de9ef2e54df|fontFamily=Arial|name=AutoAnnotate: External encapsulating structure|x=-442.7|y=1597.4|z=7|fontSize=35|text=structure", "canvas=foreground|color=-16777216|rotation=0.0|type=org.cytoscape.view.presentation.annotations.TextAnnotation|fontStyle=0|uuid=5c8eb3c9-1bf5-4a59-8630-634f3ba8b2c5|fontFamily=Arial|name=AutoAnnotate: Signaling immune system|x=1808.5279176527501|y=433.4|z=36|fontSize=35|text=system", "edgeThickness=3.0|canvas=background|fillOpacity=35.0|rotation=0.0|type=org.cytoscape.view.presentation.annotations.ShapeAnnotation|uuid=b6a85987-4afa-4608-961d-7dcafa1fcced|fillColor=-209435|shapeType=ELLIPSE|edgeColor=-12566464|edgeOpacity=100.0|name=AutoAnnotate: Phosphorylation cascades (mapk)|x=-756.0|width=435.5610992595857|y=-553.0|z=33|height=225.33310154949132", "canvas=foreground|color=-16777216|rotation=0.0|type=org.cytoscape.view.presentation.annotations.TextAnnotation|fontStyle=0|uuid=a63dddfc-894d-4b9a-b1d0-64523a90ca7f|fontFamily=Arial|name=AutoAnnotate: Response to wounding|x=160.80678035982763|y=-431.6|z=20|fontSize=35|text=Response to wounding", "canvas=foreground|color=-16777216|rotation=0.0|type=org.cytoscape.view.presentation.annotations.TextAnnotation|fontStyle=0|uuid=8cde47b4-a2ed-4255-b540-cd711596e387|fontFamily=Arial|name=AutoAnnotate: Extracellular matrix (1/1)|x=-258.1932196401724|y=1954.4|z=9|fontSize=35|text=Extracellular matrix", "edgeThickness=3.0|canvas=background|fillOpacity=35.0|rotation=0.0|type=org.cytoscape.view.presentation.annotations.ShapeAnnotation|uuid=cc73eadc-0419-4f9f-8dbe-f6e9d2e257e2|fillColor=-150430|shapeType=ELLIPSE|edgeColor=-12566464|edgeOpacity=100.0|name=AutoAnnotate: Response to chemical, organic, and cytokine stimuli|x=-265.0|width=388.71266044875694|y=-512.0|z=31|height=206.35042299002774", "canvas=foreground|color=-16777216|rotation=0.0|type=org.cytoscape.view.presentation.annotations.TextAnnotation|fontStyle=0|uuid=1b092193-e96b-4129-b0a9-094f007a6421|fontFamily=Arial|name=AutoAnnotate: Cell proliferation|x=2194.3886590184|y=396.4|z=37|fontSize=35|text=Cell proliferation", "edgeThickness=3.0|canvas=background|fillOpacity=35.0|rotation=0.0|type=org.cytoscape.view.presentation.annotations.ShapeAnnotation|uuid=ed3b225d-5f43-4358-ac50-f8416745bcdd|fillColor=-150430|shapeType=ELLIPSE|edgeColor=-12566464|edgeOpacity=100.0|name=AutoAnnotate: Receptor ligand activity|x=1240.0|width=313.67755707511117|y=-70.0|z=24|height=262.6665898690797", "canvas=foreground|color=-16777216|rotation=0.0|type=org.cytoscape.view.presentation.annotations.TextAnnotation|fontStyle=0|uuid=7bf38aa0-8fcb-43fc-b5cd-5607b230e18f|fontFamily=Arial|name=AutoAnnotate: Peptidyl tyrosine phosphorylation|x=171.33972025000003|y=1553.4|z=4|fontSize=35|text=phosphorylation", "edgeThickness=3.0|canvas=background|fillOpacity=35.0|rotation=0.0|type=org.cytoscape.view.presentation.annotations.ShapeAnnotation|uuid=b3281b35-5470-4fff-9c1b-2fb289bc258f|fillColor=-8343085|shapeType=ELLIPSE|edgeColor=-12566464|edgeOpacity=100.0|name=AutoAnnotate: Differentiation pathway|x=2564.0|width=94.20500000000004|y=311.0|z=13|height=94.20500000000004", "canvas=foreground|color=-16777216|rotation=0.0|type=org.cytoscape.view.presentation.annotations.TextAnnotation|fontStyle=0|uuid=47405f8c-e1b4-4333-8cb5-70606026efa5|fontFamily=Arial|name=AutoAnnotate: Defense and inflammatory response|x=-268.83411719486634|y=79.4|z=31|fontSize=35|text=response", "canvas=foreground|color=-16777216|rotation=0.0|type=org.cytoscape.view.presentation.annotations.TextAnnotation|fontStyle=0|uuid=31bc8a53-b8a1-44f1-a0b8-2914a7d13bde|fontFamily=Arial|name=AutoAnnotate: Regulation of developmental processes (3/3)|x=-1521.8321094019618|y=-355.6|z=28|fontSize=35|text=processes", "canvas=foreground|color=-16777216|rotation=0.0|type=org.cytoscape.view.presentation.annotations.TextAnnotation|fontStyle=0|uuid=af4fe3ae-c444-4616-b389-10ceb763bb76|fontFamily=Arial|name=AutoAnnotate: Cell death|x=-1257.9958083850677|y=164.4|z=53|fontSize=35|text=Cell death", "edgeThickness=3.0|canvas=background|fillOpacity=35.0|rotation=0.0|type=org.cytoscape.view.presentation.annotations.ShapeAnnotation|uuid=0faaa39e-64d5-47e1-8730-56f2fa6bee4e|fillColor=-77|shapeType=ELLIPSE|edgeColor=-12566464|edgeOpacity=100.0|name=AutoAnnotate: Response to wounding|x=225.0|width=193.6135607196552|y=-388.0|z=14|height=193.6135607196552", "edgeThickness=3.0|canvas=background|fillOpacity=35.0|rotation=0.0|type=org.cytoscape.view.presentation.annotations.ShapeAnnotation|uuid=db63b911-7c7a-45d3-a92f-8761f95898db|fillColor=-150430|shapeType=ELLIPSE|edgeColor=-12566464|edgeOpacity=100.0|name=AutoAnnotate: Peptidase & endopeptidase activity|x=1186.0|width=297.0853212686221|y=419.0|z=23|height=303.4027894348731", "canvas=foreground|color=-16777216|rotation=0.0|type=org.cytoscape.view.presentation.annotations.TextAnnotation|fontStyle=0|uuid=c40dcfec-7f31-41b0-a5e2-52dd86fec909|fontFamily=Arial|name=AutoAnnotate: Cytokine receptor binding|x=1558.098692275|y=685.4|z=44|fontSize=35|text=binding", "edgeThickness=3.0|canvas=background|fillOpacity=35.0|rotation=0.0|type=org.cytoscape.view.presentation.annotations.ShapeAnnotation|uuid=56a3f942-10fa-4aec-9007-7e3f5db5a444|fillColor=-294798|shapeType=ELLIPSE|edgeColor=-12566464|edgeOpacity=100.0|name=AutoAnnotate: Cytokine receptor binding|x=1545.0|width=138.8973845500001|y=729.0|z=26|height=138.8973845500001", "canvas=foreground|color=-16777216|rotation=0.0|type=org.cytoscape.view.presentation.annotations.TextAnnotation|fontStyle=0|uuid=ef7b8b53-9f01-48eb-a5f5-99d1f4329a4b|fontFamily=Arial|name=AutoAnnotate: Multicellular organismal production|x=-1233.7900796422425|y=-233.56|z=29|fontSize=35|text=organismal\r", "canvas=foreground|color=-16777216|rotation=0.0|type=org.cytoscape.view.presentation.annotations.TextAnnotation|fontStyle=0|uuid=786917af-c135-491b-841a-90d1d604f21f|fontFamily=Arial|name=AutoAnnotate: Phosphorylation cascades (mapk)|x=-667.0194503702071|y=-633.5600000000001|z=59|fontSize=35|text=Phosphorylation\r", "canvas=foreground|color=-16777216|rotation=0.0|type=org.cytoscape.view.presentation.annotations.TextAnnotation|fontStyle=0|uuid=d6e21df4-8610-4c13-9f4a-27046c2069d1|fontFamily=Arial|name=AutoAnnotate: Signaling immune system|x=1719.9779176527502|y=396.43999999999994|z=38|fontSize=35|text=Signaling immune\r", "edgeThickness=3.0|canvas=background|fillOpacity=35.0|rotation=0.0|type=org.cytoscape.view.presentation.annotations.ShapeAnnotation|uuid=864a168f-1348-4e34-8036-36447a13a766|fillColor=-150430|shapeType=ELLIPSE|edgeColor=-12566464|edgeOpacity=100.0|name=AutoAnnotate: External encapsulating structure|x=-411.0|width=81.50000000000001|y=1641.0|z=4|height=81.50000000000001", "canvas=foreground|color=-16777216|rotation=0.0|type=org.cytoscape.view.presentation.annotations.TextAnnotation|fontStyle=0|uuid=2836b02f-8a75-4d3c-8f36-621941ad6be3|fontFamily=Arial|name=AutoAnnotate: Peptidase & endopeptidase activity (1/3)|x=1237.942660634311|y=301.47999999999996|z=39|fontSize=35|text=Peptidase &\r", "edgeThickness=3.0|canvas=background|fillOpacity=35.0|rotation=0.0|type=org.cytoscape.view.presentation.annotations.ShapeAnnotation|uuid=ce296946-ee77-4961-9633-ad5ba49367b5|fillColor=-294798|shapeType=ELLIPSE|edgeColor=-12566464|edgeOpacity=100.0|name=AutoAnnotate: Extracellular space|x=-599.0|width=163.65583530550015|y=1956.0|z=8|height=328.39293757937236", "canvas=foreground|color=-16777216|rotation=0.0|type=org.cytoscape.view.presentation.annotations.TextAnnotation|fontStyle=0|uuid=d794cbd7-4029-40e7-a566-65d59886588c|fontFamily=Arial|name=AutoAnnotate: Cell adhesion|x=1776.5706661889062|y=-216.6|z=41|fontSize=35|text=Cell adhesion", "canvas=foreground|color=-16777216|rotation=0.0|type=org.cytoscape.view.presentation.annotations.TextAnnotation|fontStyle=0|uuid=00c511a1-6ef6-4bb5-b6f9-72976bc83d49|fontFamily=Arial|name=AutoAnnotate: Intracellular signal transduction (1/2)|x=-704.4623836881954|y=-303.56000000000006|z=61|fontSize=35|text=Intracellular signal\r", "edgeThickness=3.0|canvas=background|fillOpacity=35.0|rotation=0.0|type=org.cytoscape.view.presentation.annotations.ShapeAnnotation|uuid=e3f893cd-7207-4541-b818-f7a29cc065c3|fillColor=-77|shapeType=ELLIPSE|edgeColor=-12566464|edgeOpacity=100.0|name=AutoAnnotate: Intracellular signal transduction|x=-731.0|width=391.1752326236093|y=-223.0|z=34|height=253.644348124555", "canvas=foreground|color=-16777216|rotation=0.0|type=org.cytoscape.view.presentation.annotations.TextAnnotation|fontStyle=0|uuid=71836db6-c649-486e-a25a-280713574652|fontFamily=Arial|name=AutoAnnotate: Allograft rejection (1/1)|x=306.81275000000005|y=2029.4|z=10|fontSize=35|text=Allograft rejection", "edgeThickness=3.0|canvas=background|fillOpacity=35.0|rotation=0.0|type=org.cytoscape.view.presentation.annotations.ShapeAnnotation|uuid=3ab7ba32-a8b2-4830-96d4-67fdcb6bfb7a|fillColor=-77|shapeType=ELLIPSE|edgeColor=-12566464|edgeOpacity=100.0|name=AutoAnnotate: Immune system process|x=-292.0|width=286.45140161339896|y=-201.0|z=19|height=190.68255174756152", "edgeThickness=3.0|canvas=background|fillOpacity=35.0|rotation=0.0|type=org.cytoscape.view.presentation.annotations.ShapeAnnotation|uuid=a925cd85-9d9f-46d0-9e3b-5cdbde17ced4|fillColor=-7482425|shapeType=ELLIPSE|edgeColor=-12566464|edgeOpacity=100.0|name=AutoAnnotate: Defense and inflammatory response|x=-341.0|width=273.1317656102673|y=123.0|z=20|height=187.89771880299415", "canvas=foreground|color=-16777216|rotation=0.0|type=org.cytoscape.view.presentation.annotations.TextAnnotation|fontStyle=0|uuid=49364b9f-11f0-4b8e-8176-ef21f5d37b01|fontFamily=Arial|name=AutoAnnotate: Multicellular organismal production|x=-1257.9400796422426|y=-270.52|z=30|fontSize=35|text=Multicellular\r", "canvas=foreground|color=-16777216|rotation=0.0|type=org.cytoscape.view.presentation.annotations.TextAnnotation|fontStyle=0|uuid=f0a1db1b-f414-4cac-9bd7-06b29ad64983|fontFamily=Arial|name=AutoAnnotate: Extracellular space (1/1)|x=-670.12208234725|y=1912.4|z=11|fontSize=35|text=Extracellular space", "canvas=foreground|color=-16777216|rotation=0.0|type=org.cytoscape.view.presentation.annotations.TextAnnotation|fontStyle=0|uuid=772f5c59-2d04-449a-877c-44e2c2d3c671|fontFamily=Arial|name=AutoAnnotate: Receptor ligand activity|x=1332.4387785375554|y=-113.6|z=42|fontSize=35|text=activity", "edgeThickness=3.0|canvas=background|fillOpacity=35.0|rotation=0.0|type=org.cytoscape.view.presentation.annotations.ShapeAnnotation|uuid=829050ed-dd32-41ca-b832-90202bdef426|fillColor=-4277542|shapeType=ELLIPSE|edgeColor=-12566464|edgeOpacity=100.0|name=AutoAnnotate: Lymphocyte regulation|x=1918.0|width=149.53240742168333|y=176.0|z=29|height=184.35503143091287", "canvas=foreground|color=-16777216|rotation=0.0|type=org.cytoscape.view.presentation.annotations.TextAnnotation|fontStyle=0|uuid=661c0447-1828-4e7f-a01e-ac75e7925e26|fontFamily=Arial|name=AutoAnnotate: Lung fibrosis (1/1)|x=847.4525|y=1970.4|z=12|fontSize=35|text=Lung fibrosis", "canvas=foreground|color=-16777216|rotation=0.0|type=org.cytoscape.view.presentation.annotations.TextAnnotation|fontStyle=0|uuid=0e38500b-e96b-4195-a69c-4ffb4230c8c0|fontFamily=Arial|name=AutoAnnotate: Response to chemical, organic, and cytokine stimuli|x=-223.59366977562152|y=-592.5600000000001|z=56|fontSize=35|text=chemical, organic,\r", "canvas=foreground|color=-16777216|rotation=0.0|type=org.cytoscape.view.presentation.annotations.TextAnnotation|fontStyle=0|uuid=a28e59f5-8042-4c30-8aa3-caaaf5724f69|fontFamily=Arial|name=AutoAnnotate: Immune system process|x=-261.4742991933005|y=-281.56|z=32|fontSize=35|text=Immune system\r", "canvas=foreground|color=-16777216|rotation=0.0|type=org.cytoscape.view.presentation.annotations.TextAnnotation|fontStyle=0|uuid=8924cf05-73b7-4bf3-941f-5a87c16dcafb|fontFamily=Arial|name=AutoAnnotate: Defense and inflammatory response|x=-309.08411719486634|y=42.44|z=33|fontSize=35|text=inflammatory\r", "canvas=foreground|color=-16777216|rotation=0.0|type=org.cytoscape.view.presentation.annotations.TextAnnotation|fontStyle=0|uuid=0b54645f-bd18-4385-a373-57985e771671|fontFamily=Arial|name=AutoAnnotate: Regulation of cellular component (2/2)|x=-1047.1438817943067|y=-386.6|z=46|fontSize=35|text=cellular component", "canvas=foreground|color=-16777216|rotation=0.0|type=org.cytoscape.view.presentation.annotations.TextAnnotation|fontStyle=0|uuid=d5252200-6a3d-4965-8157-3b4980c83e45|fontFamily=Arial|name=AutoAnnotate: Defense and inflammatory response|x=-301.0341171948663|y=5.47999999999999|z=34|fontSize=35|text=Defense and\r", "canvas=foreground|color=-16777216|rotation=0.0|type=org.cytoscape.view.presentation.annotations.TextAnnotation|fontStyle=0|uuid=ec7f9f98-f3ac-470c-9786-15521de7ec9a|fontFamily=Arial|name=AutoAnnotate: Lymphocyte regulation|x=1904.2162037108417|y=95.44|z=52|fontSize=35|text=Lymphocyte\r", "canvas=foreground|color=-16777216|rotation=0.0|type=org.cytoscape.view.presentation.annotations.TextAnnotation|fontStyle=0|uuid=2aa8c383-89d5-4e9e-90ec-fd79a1c2bc4e|fontFamily=Arial|name=AutoAnnotate: Regulation of biological processes|x=-980.79438628454|y=-10.56000000000001|z=49|fontSize=35|text=Regulation of\r", "canvas=foreground|color=-16777216|rotation=0.0|type=org.cytoscape.view.presentation.annotations.TextAnnotation|fontStyle=0|uuid=2e0deb00-532e-4c48-a983-d485015f425e|fontFamily=Arial|name=AutoAnnotate: Peptidase & endopeptidase activity (2/3)|x=1221.842660634311|y=338.43999999999994|z=40|fontSize=35|text=endopeptidase\r", "edgeThickness=3.0|canvas=background|fillOpacity=35.0|rotation=0.0|type=org.cytoscape.view.presentation.annotations.ShapeAnnotation|uuid=d8aa17a1-07d7-43be-87de-0ba3149a826d|fillColor=-294798|shapeType=ELLIPSE|edgeColor=-12566464|edgeOpacity=100.0|name=AutoAnnotate: Multicellular organismal production|x=-1258.0|width=225.519840715515|y=-153.0|z=17|height=193.6135607196552", "canvas=foreground|color=-16777216|rotation=0.0|type=org.cytoscape.view.presentation.annotations.TextAnnotation|fontStyle=0|uuid=36ca3820-b953-4ebe-8644-ff99581099c6|fontFamily=Arial|name=AutoAnnotate: Cell periphery (1/1)|x=-931.8932196401724|y=1750.4|z=13|fontSize=35|text=Cell periphery", "edgeThickness=3.0|canvas=background|fillOpacity=35.0|rotation=0.0|type=org.cytoscape.view.presentation.annotations.ShapeAnnotation|uuid=b0112abc-365e-417c-9ba8-9823245ff0aa|fillColor=-8343085|shapeType=ELLIPSE|edgeColor=-12566464|edgeOpacity=100.0|name=AutoAnnotate: Regulation of cellular component|x=-1028.0|width=251.51223641138677|y=-343.0|z=27|height=200.7408963549473", "canvas=foreground|color=-16777216|rotation=0.0|type=org.cytoscape.view.presentation.annotations.TextAnnotation|fontStyle=0|uuid=b8b048f7-9dcb-4577-adb5-86ea66e34eb7|fontFamily=Arial|name=AutoAnnotate: Differentiation pathway|x=2482.3025|y=230.43999999999997|z=18|fontSize=35|text=Differentiation\r", "canvas=foreground|color=-16777216|rotation=0.0|type=org.cytoscape.view.presentation.annotations.TextAnnotation|fontStyle=0|uuid=44f812a8-d866-4606-8b32-60ba68844ace|fontFamily=Arial|name=AutoAnnotate: Induced photodynamic therapy (1/2)|x=575.725|y=2137.44|z=14|fontSize=35|text=Induced photodynamic\r", "canvas=foreground|color=-16777216|rotation=0.0|type=org.cytoscape.view.presentation.annotations.TextAnnotation|fontStyle=0|uuid=d4d7343a-faf9-4774-b77c-28977f23e0ca|fontFamily=Arial|name=AutoAnnotate: Differentiation pathway|x=2554.7525|y=267.4|z=19|fontSize=35|text=pathway", "edgeThickness=3.0|canvas=background|fillOpacity=35.0|rotation=0.0|type=org.cytoscape.view.presentation.annotations.ShapeAnnotation|uuid=7e931736-aa9e-4af6-8d02-bd49154914c9|fillColor=-209435|shapeType=ELLIPSE|edgeColor=-12566464|edgeOpacity=100.0|name=AutoAnnotate: Cell death|x=-1320.0|width=285.0083832298647|y=208.0|z=30|height=230.37821331807302", "canvas=foreground|color=-16777216|rotation=0.0|type=org.cytoscape.view.presentation.annotations.TextAnnotation|fontStyle=0|uuid=27183a38-7462-4df8-affd-e5d5662b9dba|fontFamily=Arial|name=AutoAnnotate: Response to chemical, organic, and cytokine stimuli|x=-167.24366977562153|y=-629.52|z=57|fontSize=35|text=Response to\r", "edgeThickness=3.0|canvas=background|fillOpacity=35.0|rotation=0.0|type=org.cytoscape.view.presentation.annotations.ShapeAnnotation|uuid=88bb1866-af86-4d27-900d-dc6691a076a0|fillColor=-8343085|shapeType=ELLIPSE|edgeColor=-12566464|edgeOpacity=100.0|name=AutoAnnotate: Regulation of developmental processes|x=-1573.0|width=247.23578119607646|y=-312.0|z=18|height=239.88507741837526", "edgeThickness=3.0|canvas=background|fillOpacity=35.0|rotation=0.0|type=org.cytoscape.view.presentation.annotations.ShapeAnnotation|uuid=6ee5ee0b-cbf9-4eee-a13f-40bc8320f541|fillColor=-209435|shapeType=ELLIPSE|edgeColor=-12566464|edgeOpacity=100.0|name=AutoAnnotate: Cell adhesion|x=1715.0|width=332.4413323778126|y=-173.0|z=25|height=261.5713943539456", "edgeThickness=3.0|canvas=background|fillOpacity=35.0|rotation=0.0|type=org.cytoscape.view.presentation.annotations.ShapeAnnotation|uuid=f8e59248-aeed-4d67-abb8-8cc7d1c2b505|fillColor=-7482425|shapeType=ELLIPSE|edgeColor=-12566464|edgeOpacity=100.0|name=AutoAnnotate: Signaling immune system|x=1775.0|width=163.65583530550015|y=477.0|z=22|height=328.39293757937264", "canvas=foreground|color=-16777216|rotation=0.0|type=org.cytoscape.view.presentation.annotations.TextAnnotation|fontStyle=0|uuid=55cc5211-49b8-4d16-b83b-2c7e79845a1a|fontFamily=Arial|name=AutoAnnotate: Angiogenesis and blood structure development (1/3)|x=2267.8962873573055|y=-200.52|z=63|fontSize=35|text=Angiogenesis and\r", "canvas=foreground|color=-16777216|rotation=0.0|type=org.cytoscape.view.presentation.annotations.TextAnnotation|fontStyle=0|uuid=611044ea-e453-493c-b7e0-73554e8097b8|fontFamily=Arial|name=AutoAnnotate: Peptidyl tyrosine phosphorylation|x=147.18972025000005|y=1516.44|z=5|fontSize=35|text=Peptidyl tyrosine\r", "canvas=foreground|color=-16777216|rotation=0.0|type=org.cytoscape.view.presentation.annotations.TextAnnotation|fontStyle=0|uuid=a36041de-9c89-4915-90a2-f1f7146e1379|fontFamily=Arial|name=AutoAnnotate: pi3k akt signaling (1/1)|x=376.9279176527501|y=1695.4|z=15|fontSize=35|text=pi3k akt signaling", "edgeThickness=3.0|canvas=background|fillOpacity=35.0|rotation=0.0|type=org.cytoscape.view.presentation.annotations.ShapeAnnotation|uuid=a844583d-5d7e-45d1-8f46-27b720ad7a0a|fillColor=-209435|shapeType=ELLIPSE|edgeColor=-12566464|edgeOpacity=100.0|name=AutoAnnotate: Lung fibrosis|x=905.0|width=94.20500000000004|y=2014.0|z=9|height=94.20500000000004", "canvas=foreground|color=-16777216|rotation=0.0|type=org.cytoscape.view.presentation.annotations.TextAnnotation|fontStyle=0|uuid=38b60eb1-9831-42ee-b723-f43ae06ed438|fontFamily=Arial|name=AutoAnnotate: Induced photodynamic therapy (2/2)|x=688.425|y=2174.4|z=16|fontSize=35|text=therapy", "canvas=foreground|color=-16777216|rotation=0.0|type=org.cytoscape.view.presentation.annotations.TextAnnotation|fontStyle=0|uuid=372efda8-dd86-48ab-bbca-793ebf09d0c0|fontFamily=Arial|name=AutoAnnotate: Cytokine receptor binding|x=1469.5486922750001|y=648.4399999999999|z=45|fontSize=35|text=Cytokine receptor\r", "edgeThickness=3.0|canvas=background|fillOpacity=35.0|rotation=0.0|type=org.cytoscape.view.presentation.annotations.ShapeAnnotation|uuid=6ca7a7fc-c1ab-47b4-a1e6-8ca4d72fc680|fillColor=-77|shapeType=ELLIPSE|edgeColor=-12566464|edgeOpacity=100.0|name=AutoAnnotate: Cell periphery|x=-916.0|width=193.6135607196552|y=1794.0|z=10|height=193.6135607196552", "canvas=foreground|color=-16777216|rotation=0.0|type=org.cytoscape.view.presentation.annotations.TextAnnotation|fontStyle=0|uuid=848ed875-2b29-48bd-b4c5-ef7d385e7a90|fontFamily=Arial|name=AutoAnnotate: Immune system process|x=-205.12429919330052|y=-244.6|z=35|fontSize=35|text=process", "edgeThickness=3.0|canvas=background|fillOpacity=35.0|rotation=0.0|type=org.cytoscape.view.presentation.annotations.ShapeAnnotation|uuid=778271a4-89ca-44fc-b9fe-489a8f62edbb|fillColor=-209435|shapeType=ELLIPSE|edgeColor=-12566464|edgeOpacity=100.0|name=AutoAnnotate: Induced photodynamic therapy|x=701.0|width=87.55000000000003|y=2218.0|z=11|height=87.55000000000003", "edgeThickness=3.0|canvas=background|fillOpacity=35.0|rotation=0.0|type=org.cytoscape.view.presentation.annotations.ShapeAnnotation|uuid=54f29b8a-fff8-46c0-8781-c4ab4d8724d3|fillColor=-294798|shapeType=ELLIPSE|edgeColor=-12566464|edgeOpacity=100.0|name=AutoAnnotate: Peptidyl tyrosine phosphorylation|x=228.0|width=128.1794405000001|y=1597.0|z=3|height=251.94886369599715", "canvas=foreground|color=-16777216|rotation=0.0|type=org.cytoscape.view.presentation.annotations.TextAnnotation|fontStyle=0|uuid=c182877f-cec4-434d-b1a4-856b1d1e1002|fontFamily=Arial|name=AutoAnnotate: Angiogenesis and blood structure development (3/3)|x=2316.196287357305|y=-126.6|z=64|fontSize=35|text=development", "canvas=foreground|color=-16777216|rotation=0.0|type=org.cytoscape.view.presentation.annotations.TextAnnotation|fontStyle=0|uuid=ca282a6c-82cd-4d2c-8403-ba0ea30c6603|fontFamily=Arial|name=AutoAnnotate: Regulation of biological processes|x=-1029.09438628454|y=26.4|z=50|fontSize=35|text=biological processes", "canvas=foreground|color=-16777216|rotation=0.0|type=org.cytoscape.view.presentation.annotations.TextAnnotation|fontStyle=0|uuid=bd0fa608-e506-4cf3-a7ac-c93e53c3aa15|fontFamily=Arial|name=AutoAnnotate: Receptor ligand activity|x=1268.0387785375556|y=-150.56|z=43|fontSize=35|text=Receptor ligand\r", "canvas=foreground|color=-16777216|rotation=0.0|type=org.cytoscape.view.presentation.annotations.TextAnnotation|fontStyle=0|uuid=f6c79986-42d6-40ce-ac30-f770ae7805c9|fontFamily=Arial|name=AutoAnnotate: Regulation of cellular component (1/2)|x=-1014.9438817943067|y=-423.56000000000006|z=47|fontSize=35|text=Regulation of\r", "canvas=foreground|color=-16777216|rotation=0.0|type=org.cytoscape.view.presentation.annotations.TextAnnotation|fontStyle=0|uuid=fa10a5df-d452-4c8d-aea5-a2344d81f5bf|fontFamily=Arial|name=AutoAnnotate: External encapsulating structure|x=-482.95|y=1560.44|z=8|fontSize=35|text=encapsulating\r", "edgeThickness=3.0|canvas=background|fillOpacity=35.0|rotation=0.0|type=org.cytoscape.view.presentation.annotations.ShapeAnnotation|uuid=f65fdb60-22df-47b7-a3d5-30bcd24c4743|fillColor=-4277542|shapeType=ELLIPSE|edgeColor=-12566464|edgeOpacity=100.0|name=AutoAnnotate: Cell surface|x=-389.0|width=193.6135607196552|y=2227.0|z=12|height=193.6135607196552" ],
    "Cloud_Counter" : 1,
    "Use_Stemming" : false,
    "name" : "Data Set 1",
    "__MCLGroups_SUID" : [ ],
    "__clusterParams" : [ "adjustLoops", "edgeCutOff=0.6006640351959213", "undirectedEdges", "converter=None", "dataAttribute=EnrichmentMap::similarity_coefficient" ],
    "SUID" : 2554,
    "Cloud_Network_UID" : 2,
    "selected" : true
  },
  "elements" : {
    "nodes" : [ {
      "data" : {
        "id" : "2705",
        "EnrichmentMap_fdr_qvalue_Data_Set_1_" : 7.462506201306255E-6,
        "EnrichmentMap_Name" : "GO:0005126",
        "EnrichmentMap_GS_DESCR" : "cytokine receptor binding",
        "EnrichmentMap_GS_Type" : "ENR",
        "shared_name" : "GO:0005126",
        "EnrichmentMap_pvalue_Data_Set_1_" : 7.462506201306255E-6,
        "EnrichmentMap_gs_size" : 264,
        "diffusion_output_heat" : 0.0,
        "EnrichmentMap_NES_Data_Set_1_" : 1.0,
        "EnrichmentMap_Colouring_Data_Set_1_" : 0.9999925374937987,
        "diffusion_input" : 0.0,
        "EnrichmentMap_Genes" : [ "LIF", "RNF41", "BID", "CXCL10", "ITGB3", "CFLAR", "CCL2", "CDH5", "RHEX", "IL15", "VEGFA", "SNX6", "ERAP1", "CSF2", "DEFB130A", "IL12B", "DEFB130B", "JAK2", "IL12RB1", "SPRED2", "IL4", "EPO", "LIFR", "TGFBR3", "SYK", "TLR9", "MIF", "GH1", "VEGFD", "CCL5", "PIK3R1", "CCL23", "USP15", "CCL16", "IL36A", "CCL4", "IL36RN", "LEFTY1", "CCL18", "TOLLIP", "CCL15-CCL14", "CCL15", "CCL4L2", "CCL3L3", "TRAF3", "CCL14", "CCRL2", "CCL3", "KITLG", "BAMBI", "TNFSF4", "IL25", "IL7", "TNFSF13", "EBI3", "BEX3", "CLCF1", "CCDC88A", "STAP1", "TNFSF8", "STAT1", "SIVA1", "CXCL12", "PF4V1", "CXCL14", "CX3CL1", "IL23A", "SMAD3", "CCL26", "S100A14", "NTF3", "CRLF1", "NARS1", "YARS1", "TRAF1", "CXCL2", "IL37", "IFNA6", "IFNA8", "IL36G", "IL1F10", "TGFB2", "SMAD7", "TNFSF18", "CXCL3", "CXCL5", "CXCL11", "TRAF4", "NGF", "FADD", "VEGFC", "CXCL6", "TRAF5", "TNFSF9", "IL6ST", "CD70", "IL17F", "TNFSF13B", "IFNA2", "CASP3", "IL11", "TRADD", "IFNG", "DDT", "OSM", "DEFB1", "STAT3", "CASP8", "IL13", "CD40LG", "IL12A", "DEFB106A", "CCL22", "CCL17", "DEFB106B", "IL1RAP", "TMBIM1", "C10ORF99", "AMH", "IL36B", "IFNA21", "PYCARD", "TGFB1", "IL21", "FRS2", "CCL24", "C5", "IL31", "CCL7", "CCL8", "CCL1", "MADD", "ECM1", "CCL27", "SH2B3", "TSLP", "MSMP", "CKLF", "TGFB3", "IFNA5", "TGFBRAP1", "IFNA16", "FEM1B", "IFNK", "GATA3", "TRIM37", "IL5", "TNFSF12-TNFSF13", "CCL20", "PDCL3", "CCR2", "IL22", "TNFSF11", "FASLG", "TIMM50", "IL23R", "IL10", "AC093012.1", "DEFB4A", "DEFB103A", "TYK2", "DEFB103B", "CD2AP", "DEFB4B", "PPBP", "CXCL1", "CXCL13", "CCL25", "NTRK1", "PF4", "TNFSF10", "IL1A", "CXCL8", "LRG1", "IL6", "RIPK1", "IFNB1", "CCL21", "SDCBP", "VEGFB", "CADM4", "CSF3", "SNX25", "BABAM2", "PGF", "PRL", "DAB2IP", "IL33", "TGFBR1", "SMAD6", "ENG", "GH2", "XCL1", "CSH1", "XCL2", "GREM1", "LEFTY2", "PIBF1", "CTF1", "IFNL1", "PLCG1", "IL34", "IFNE", "IL20", "IL18", "CD300LF", "ITCH", "IFNA10", "IL6R", "TNFSF12", "INHBC", "IL1B", "SHC1", "TFF2", "TNFSF15", "IL27", "RASL11B", "IFNA1", "CSHL1", "CSH2", "ITGA5", "SMURF2", "CSF1", "IL3", "TRAF6", "SOCS2", "IL2", "SPRED1", "EFNA5", "JAK1", "SMAD2", "IL9", "CNIH4", "EDA", "TRIP6", "LTA", "TLR5", "LTB", "CXCL16", "TNF", "TRAP1", "CCL28", "PXDN", "IL1RN", "IFNA7", "IFNW1", "FKBP1A", "CCL11", "IFNA14", "CCL19", "TRAF2", "MYD88", "CNTF", "IFNA13", "PIDD1", "TGFBR2", "IFNA17", "IFNA4", "GRB2", "NOL3", "ADAM17", "TNFSF14", "CXCL9", "CCL13" ],
        "name" : "GO:0005126",
        "SUID" : 2705,
        "diffusion_output_rank" : 73,
        "selected" : false
      },
      "position" : {
        "x" : 1615.0,
        "y" : 799.0
      },
      "selected" : false
    }, {
      "data" : {
        "id" : "2942",
        "EnrichmentMap_fdr_qvalue_Data_Set_1_" : 0.0011296849915745887,
        "EnrichmentMap_Name" : "WP:WP2848",
        "EnrichmentMap_GS_DESCR" : "Differentiation Pathway",
        "EnrichmentMap_GS_Type" : "ENR",
        "shared_name" : "WP:WP2848",
        "EnrichmentMap_pvalue_Data_Set_1_" : 0.0011296849915745887,
        "EnrichmentMap_gs_size" : 48,
        "diffusion_output_heat" : 0.0,
        "EnrichmentMap_NES_Data_Set_1_" : 1.0,
        "EnrichmentMap_Colouring_Data_Set_1_" : 0.9988703150084254,
        "diffusion_input" : 0.0,
        "EnrichmentMap_Genes" : [ "TF", "CSF1R", "NT5E", "INS", "TGFB3", "IL6R", "DKK1", "FGF2", "NTF4", "IL6", "FLT3LG", "FGF8", "KIT", "LEFTY1", "TPO", "WNT2B", "WNT7B", "IL11", "FST", "NOTCH1", "SHH", "VEGFA", "EGF", "IGF1", "ALK", "PDGFB", "HGF", "BMP4", "KITLG", "TNFSF11", "WNT1", "NOG", "GDF5", "PDGFA", "CNTF", "CSF1", "CXCR1", "TGFB1", "IL3", "EPO", "WNT3A", "FGF1", "INHBA", "FGF10", "FGF4", "WNT2", "WNT5A", "NODAL" ],
        "name" : "WP:WP2848",
        "SUID" : 2942,
        "diffusion_output_rank" : 78,
        "selected" : false
      },
      "position" : {
        "x" : 2611.0,
        "y" : 355.0
      },
      "selected" : false
    }, {
      "data" : {
        "id" : "2831",
        "EnrichmentMap_fdr_qvalue_Data_Set_1_" : 0.005021853331205074,
        "EnrichmentMap_Name" : "GO:2000147",
        "EnrichmentMap_GS_DESCR" : "positive regulation of cell motility",
        "EnrichmentMap_GS_Type" : "ENR",
        "shared_name" : "GO:2000147",
        "EnrichmentMap_pvalue_Data_Set_1_" : 0.005021853331205074,
        "EnrichmentMap_gs_size" : 584,
        "diffusion_output_heat" : 0.9995538821463202,
        "EnrichmentMap_NES_Data_Set_1_" : 1.0,
        "EnrichmentMap_Colouring_Data_Set_1_" : 0.9949781466687949,
        "diffusion_input" : 1.0,
        "EnrichmentMap_Genes" : [ "NEDD9", "CARMIL2", "MSTN", "CSF1R", "ARHGEF39", "MAPK14", "CXCL10", "GAS6", "ZNF609", "TMSB15B", "CALR", "HYAL1", "IRS2", "DUOX2", "LRRC15", "CDH5", "FGR", "FAM89B", "SEMA3F", "VEGFA", "FAM83H", "GPNMB", "C1QTNF8", "RDX", "FAM110C", "CX3CR1", "CXCL17", "CXCR2", "ITGA3", "FGF16", "ITGA2B", "CLEC7A", "C5AR1", "MIR1290", "SEMA3G", "PDGFA", "SEMA3B", "RUFY3", "FAM107A", "WASHC1", "SMIM22", "LPAR1", "DOCK4", "MIR126", "SPAG9", "AGER", "LAMC2", "MIR23B", "MIR181D", "FGF1", "MIR181A2", "MIR181B2", "NTN1", "MIR181A1", "MIR27A", "MIR132", "MIR27B", "MIR181B1", "MIR26A1", "MIR23A", "PDGFRB", "SELENOK", "AIF1", "TDGF1", "PIK3C2A", "MIR222", "INS", "MIR590", "SELE", "MIR26A2", "CCL5", "MIR30A", "CARMIL1", "MIR221", "PIK3R1", "COL18A1", "CCL4", "GNAI2", "MIR29B1", "PRDM14", "SSH1", "SSH2", "MIR29A", "CPNE3", "CEACAM6", "MIR29B2", "CASS4", "MIR145", "IGF1", "MIR451A", "CCL3", "HGF", "CLASP1", "MIR20A", "SEMA4G", "MAPRE1", "EGFR", "EPHA1", "ACTG1", "CORO1A", "ITGA4", "ADAMTS1", "WNT7A", "FOXO4", "GRN", "RTN4", "MAP2K3", "CBLL1", "FN1", "VSIR", "FLT4", "CXCL12", "CIB1", "IL23A", "FGFR1OP", "SP1", "NOTCH1", "SEMA5A", "S100A14", "SPARC", "NFE2L2", "NTF3", "HSPA5", "NOX4", "EDN2", "PAK1", "ATM", "ARHGEF2", "DOCK7", "CD274", "BCAR1", "TNFSF18", "RIPOR1", "NCKAP1L", "FERMT3", "PREX1", "ITGB1", "SYNE2", "RARRES2", "RHOJ", "ATP8A1", "PLAA", "ADRA2A", "VEGFC", "SEMA4D", "VIL1", "DOCK1", "RAC2", "F7", "F3", "NIPBL", "ZP3", "WNK1", "CCAR1", "HDAC7", "FER", "SNAI2", "LBP", "MOSPD2", "HDAC9", "RAB25", "DEFB1", "ADAM8", "SWAP70", "LGR6", "POSTN", "NRP2", "HMGB1", "MGAT5", "SEMA4F", "SEMA4A", "ATP5F1A", "ZNF268", "ENPP2", "KARS1", "MYLK", "ITGB1BP1", "ADGRA2", "FOXF1", "TRIM32", "MCAM", "ANGPT4", "RHOA", "NUS1", "FLNA", "SEMA6C", "SRPX2", "PRKCA", "LGALS9", "HSPB1", "HDAC4", "MIA3", "ROR2", "EPCAM", "SRC", "THBS4", "PIK3R3", "JAM2", "TACR3", "CCR2", "TNFRSF14", "AAMP", "SPN", "DOCK5", "ANGPTL3", "ELANE", "CFAP20", "FGFBP1", "MYO1C", "PLCG2", "NR4A3", "PTK2B", "ANXA3", "S100A11", "ITGAX", "MCU", "PDPK1", "SEMA3D", "THY1", "CXCL13", "TIAM1", "IQCF1", "CXCR4", "SMO", "STK39", "CXCL8", "C3AR1", "PTGS2", "MMP14", "PDPN", "KIT", "VEGFB", "TWIST1", "PLAU", "SEMA3A", "CCBE1", "MTOR", "SEMA3C", "TAC4", "DAB2IP", "CLDN3", "BCAS3", "MIR101-2", "MIRLET7F1", "SELP", "MAP3K3", "MIR342", "MIR101-1", "LRP1", "NSMF", "MIR31", "DMTN", "SEMA6B", "AGO2", "GATA2", "MIR10B", "MIR487B", "SEMA3E", "FGFR1", "PLCG1", "SLC26A5", "MIR150", "SNAI1", "PIK3CD", "FUT7", "EDN1", "CLASP2", "MIRLET7F2", "TNFRSF18", "RACK1", "MIR10A", "MIR296", "MAPRE2", "MIR143", "RREB1", "RNASE10", "MIR939", "MIR1908", "BMP4", "MYADM", "SRGAP2C", "ITGA5", "BDKRB1", "CSF1", "SEMA4B", "DRD1", "BMP2", "SHTN1", "PLPP3", "RELN", "TRIP6", "F10", "CXCL16", "STAT5A", "TNF", "DNM1L", "INSM1", "CLDN4", "CLDN1", "FOXC2", "TGFBR2", "PECAM1", "PDCD6", "LYN", "KDR", "LAMB1", "ELP6", "BMPR2", "ITGA6", "ZC3H12A", "TF", "RIN2", "PODXL", "ITGB3", "HDAC6", "CD99", "ITGA2", "DAPK2", "PGAM4", "TERT", "SIRT1", "JAK2", "ABL1", "NRP1", "AKT3", "ACTN4", "MADCAM1", "INSL3", "NOS3", "APELA", "CD99L2", "IL1R1", "CRKL", "TAC1", "WNT11", "MAPK1", "CREB3", "VEGFD", "XBP1", "AKAP12", "WNT5B", "LGMN", "MIR21", "PDGFB", "XG", "RET", "KITLG", "SMOC2", "AMOTL1", "PTPRC", "DIAPH1", "CD40", "SPRY2", "KIF20B", "AC005261.1", "ILK", "CDH13", "FGF10", "LGALS3", "RHOB", "HIF1A", "RHOC", "TACR2", "DAPK3", "CXCL14", "CX3CL1", "MMP9", "SMAD3", "PLA2G7", "CCL26", "STK4", "CD74", "CRK", "MIR182", "MYOC", "SERPINE1", "GPSM3", "ICAM1", "SERPINB3", "TGFB2", "NUMB", "MAP4K4", "ELP3", "CCN4", "PAK3", "SUN2", "HMOX1", "FADD", "AKIRIN1", "ZNF703", "SOD2", "ROCK2", "GPLD1", "BMP7", "ARHGEF7", "FOXP1", "SEMA6A", "TRADD", "IFNG", "TREM2", "MAPK3", "CAMK1D", "PDGFRA", "STAT3", "FGF9", "ADAM9", "ETS1", "IL12A", "FLT1", "APC", "SLC8A1", "FBXO31", "CTSH", "FUT4", "SYDE1", "PRKD2", "ONECUT2", "PYCARD", "ZNF580", "MAZ", "TGFB1", "STX4", "CCL24", "CFAP69", "MIR199B", "MIR199A1", "MIR199A2", "PTN", "PTK2", "RAB11A", "CCL7", "DYSF", "PTAFR", "CCL8", "MDM2", "TJP1", "CCL1", "AGT", "RAPGEF2", "CCL27", "GCNT2", "SASH1", "ATP7A", "ONECUT1", "HBEGF", "GATA3", "PDCD10", "CCL20", "ELP5", "DUOX1", "DUOXA2", "RAC1", "SCARB1", "MIR210", "MDK", "EPB41L4B", "TEK", "PPM1F", "GPI", "ALOX12", "GLIPR2", "FBXO5", "EDN3", "CAPN7", "AKT2", "IQSEC1", "CCR6", "BAG4", "HAS2", "CCR7", "S1PR1", "RRAS", "ARF6", "INSR", "ATOH8", "P2RY12", "PLVAP", "CMKLR1", "ANO6", "WNT5A", "MIR135B", "TMSB4X", "MIR200A", "ACVR1", "MIR499A", "TACR1", "IGFBP5", "MYC", "BCL2", "CAV1", "TCAF2", "MET", "IL6", "CCL21", "SDCBP", "CEMIP", "DDRGK1", "EGF", "MAPK8IP3", "PGF", "THBS1", "FGF7", "NTRK3", "TGFBR1", "SEMA6D", "DOCK8", "XCL1", "XCL2", "S100A7", "ACKR3", "OXSR1", "PDGFC", "CAVIN1", "PHPT1", "RHOD", "RRAS2", "TNFAIP6", "TIRAP", "ITGAV", "SEMA7A", "ANGPT1", "IL6R", "FGF2", "DDR2", "FGF18", "SH3RF2", "SOX9", "LEF1", "PPP3CA", "IL1B", "TMEM102", "PRKD1", "PFN1", "C1QBP", "EMC10", "EPB41L5", "TWIST2", "COL1A1", "GTSE1", "HRAS", "SMURF2", "CCR1", "VTN", "F2RL1", "PROX1", "GPER1", "GAB1", "MIEN1", "JCAD", "IGF1R", "FSHB", "IQGAP1", "PLK2", "SPOCK2", "SEMA4C", "CLDN7", "PLET1", "PDGFD", "FPR2", "ANXA1", "PRKCE", "ATP5F1B", "P2RY6", "CGA", "TRPV4", "CCL11", "PTP4A1", "CCL19", "ACVR1B", "GRB7", "MIR146A", "JUN", "CD151", "APP", "AKT1", "SPHK1", "ADAM17", "DAB2", "RIPOR2", "P2RX4", "TNFSF14", "ADAM10", "CCN1", "F2R" ],
        "name" : "GO:2000147",
        "SUID" : 2831,
        "diffusion_output_rank" : 3,
        "__mclCluster" : 8,
        "selected" : false
      },
      "position" : {
        "x" : -491.42194208425985,
        "y" : 432.6570011848725
      },
      "selected" : false
    }, {
      "data" : {
        "id" : "2897",
        "EnrichmentMap_fdr_qvalue_Data_Set_1_" : 0.003464881037715177,
        "EnrichmentMap_Name" : "GO:0030335",
        "EnrichmentMap_GS_DESCR" : "positive regulation of cell migration",
        "EnrichmentMap_GS_Type" : "ENR",
        "shared_name" : "GO:0030335",
        "EnrichmentMap_pvalue_Data_Set_1_" : 0.003464881037715177,
        "EnrichmentMap_gs_size" : 560,
        "diffusion_output_heat" : 0.9995538821463202,
        "EnrichmentMap_NES_Data_Set_1_" : 1.0,
        "EnrichmentMap_Colouring_Data_Set_1_" : 0.9965351189622849,
        "diffusion_input" : 1.0,
        "EnrichmentMap_Genes" : [ "NEDD9", "CARMIL2", "MSTN", "CSF1R", "ARHGEF39", "MAPK14", "CXCL10", "GAS6", "ZNF609", "TMSB15B", "CALR", "HYAL1", "IRS2", "LRRC15", "CDH5", "FGR", "FAM89B", "SEMA3F", "VEGFA", "FAM83H", "GPNMB", "RDX", "FAM110C", "CX3CR1", "CXCL17", "CXCR2", "ITGA3", "FGF16", "ITGA2B", "CLEC7A", "C5AR1", "MIR1290", "SEMA3G", "PDGFA", "SEMA3B", "RUFY3", "FAM107A", "WASHC1", "SMIM22", "LPAR1", "DOCK4", "MIR126", "SPAG9", "AGER", "LAMC2", "MIR23B", "MIR181D", "FGF1", "MIR181A2", "MIR181B2", "MIR181A1", "MIR27A", "MIR132", "MIR27B", "MIR181B1", "MIR26A1", "MIR23A", "PDGFRB", "SELENOK", "AIF1", "TDGF1", "PIK3C2A", "MIR222", "INS", "MIR590", "SELE", "MIR26A2", "CCL5", "MIR30A", "CARMIL1", "MIR221", "PIK3R1", "COL18A1", "CCL4", "GNAI2", "MIR29B1", "SSH1", "SSH2", "MIR29A", "CPNE3", "CEACAM6", "MIR29B2", "CASS4", "MIR145", "IGF1", "MIR451A", "CCL3", "HGF", "CLASP1", "MIR20A", "SEMA4G", "MAPRE1", "EGFR", "EPHA1", "ACTG1", "CORO1A", "ITGA4", "ADAMTS1", "WNT7A", "FOXO4", "GRN", "RTN4", "MAP2K3", "CBLL1", "FN1", "VSIR", "FLT4", "CXCL12", "CIB1", "IL23A", "FGFR1OP", "SP1", "NOTCH1", "SEMA5A", "S100A14", "SPARC", "NFE2L2", "NTF3", "HSPA5", "NOX4", "EDN2", "PAK1", "ATM", "ARHGEF2", "DOCK7", "CD274", "BCAR1", "TNFSF18", "RIPOR1", "NCKAP1L", "FERMT3", "PREX1", "ITGB1", "SYNE2", "RARRES2", "RHOJ", "ATP8A1", "PLAA", "ADRA2A", "VEGFC", "SEMA4D", "VIL1", "DOCK1", "RAC2", "F7", "F3", "NIPBL", "ZP3", "WNK1", "CCAR1", "HDAC7", "FER", "SNAI2", "LBP", "MOSPD2", "HDAC9", "RAB25", "ADAM8", "SWAP70", "LGR6", "POSTN", "NRP2", "HMGB1", "MGAT5", "SEMA4F", "SEMA4A", "ATP5F1A", "ZNF268", "ENPP2", "KARS1", "MYLK", "ITGB1BP1", "ADGRA2", "FOXF1", "TRIM32", "MCAM", "ANGPT4", "RHOA", "NUS1", "FLNA", "SEMA6C", "SRPX2", "PRKCA", "LGALS9", "HSPB1", "HDAC4", "MIA3", "ROR2", "SRC", "THBS4", "PIK3R3", "JAM2", "CCR2", "TNFRSF14", "AAMP", "SPN", "DOCK5", "ANGPTL3", "ELANE", "FGFBP1", "MYO1C", "PLCG2", "NR4A3", "PTK2B", "ANXA3", "S100A11", "ITGAX", "MCU", "PDPK1", "SEMA3D", "THY1", "CXCL13", "TIAM1", "CXCR4", "SMO", "STK39", "CXCL8", "C3AR1", "PTGS2", "MMP14", "PDPN", "KIT", "VEGFB", "PLAU", "SEMA3A", "CCBE1", "MTOR", "SEMA3C", "DAB2IP", "CLDN3", "BCAS3", "MIR101-2", "MIRLET7F1", "SELP", "MAP3K3", "MIR342", "MIR101-1", "LRP1", "NSMF", "MIR31", "DMTN", "SEMA6B", "AGO2", "GATA2", "MIR10B", "MIR487B", "SEMA3E", "FGFR1", "PLCG1", "MIR150", "SNAI1", "PIK3CD", "FUT7", "EDN1", "CLASP2", "MIRLET7F2", "TNFRSF18", "RACK1", "MIR10A", "MIR296", "MAPRE2", "MIR143", "RREB1", "MIR939", "MIR1908", "BMP4", "MYADM", "SRGAP2C", "ITGA5", "BDKRB1", "CSF1", "SEMA4B", "DRD1", "BMP2", "SHTN1", "PLPP3", "RELN", "TRIP6", "F10", "CXCL16", "STAT5A", "TNF", "DNM1L", "INSM1", "CLDN4", "CLDN1", "FOXC2", "TGFBR2", "PECAM1", "PDCD6", "LYN", "KDR", "LAMB1", "ELP6", "BMPR2", "ITGA6", "ZC3H12A", "RIN2", "PODXL", "ITGB3", "HDAC6", "CD99", "ITGA2", "DAPK2", "TERT", "SIRT1", "JAK2", "ABL1", "NRP1", "AKT3", "ACTN4", "MADCAM1", "INSL3", "NOS3", "APELA", "CD99L2", "IL1R1", "CRKL", "TAC1", "WNT11", "MAPK1", "CREB3", "VEGFD", "XBP1", "AKAP12", "WNT5B", "LGMN", "MIR21", "PDGFB", "XG", "RET", "KITLG", "SMOC2", "AMOTL1", "PTPRC", "DIAPH1", "CD40", "SPRY2", "KIF20B", "AC005261.1", "ILK", "CDH13", "FGF10", "LGALS3", "RHOB", "HIF1A", "RHOC", "DAPK3", "CXCL14", "CX3CL1", "MMP9", "SMAD3", "PLA2G7", "CCL26", "STK4", "CD74", "CRK", "MIR182", "MYOC", "SERPINE1", "GPSM3", "ICAM1", "SERPINB3", "TGFB2", "NUMB", "MAP4K4", "ELP3", "CCN4", "PAK3", "SUN2", "HMOX1", "FADD", "AKIRIN1", "ZNF703", "SOD2", "ROCK2", "GPLD1", "BMP7", "ARHGEF7", "FOXP1", "SEMA6A", "TRADD", "IFNG", "TREM2", "MAPK3", "CAMK1D", "PDGFRA", "STAT3", "FGF9", "ADAM9", "ETS1", "IL12A", "FLT1", "APC", "SLC8A1", "FBXO31", "CTSH", "FUT4", "SYDE1", "PRKD2", "ONECUT2", "PYCARD", "ZNF580", "MAZ", "TGFB1", "STX4", "CCL24", "MIR199B", "MIR199A1", "MIR199A2", "PTN", "PTK2", "RAB11A", "CCL7", "DYSF", "PTAFR", "CCL8", "MDM2", "TJP1", "CCL1", "AGT", "RAPGEF2", "CCL27", "GCNT2", "SASH1", "ATP7A", "ONECUT1", "HBEGF", "GATA3", "PDCD10", "CCL20", "ELP5", "RAC1", "SCARB1", "MIR210", "MDK", "EPB41L4B", "TEK", "PPM1F", "GPI", "ALOX12", "GLIPR2", "FBXO5", "EDN3", "CAPN7", "AKT2", "IQSEC1", "CCR6", "BAG4", "HAS2", "CCR7", "S1PR1", "RRAS", "ARF6", "INSR", "ATOH8", "P2RY12", "PLVAP", "CMKLR1", "ANO6", "WNT5A", "MIR135B", "TMSB4X", "MIR200A", "ACVR1", "MIR499A", "IGFBP5", "MYC", "BCL2", "CAV1", "TCAF2", "MET", "IL6", "CCL21", "SDCBP", "CEMIP", "DDRGK1", "EGF", "MAPK8IP3", "PGF", "THBS1", "FGF7", "NTRK3", "TGFBR1", "SEMA6D", "DOCK8", "XCL1", "XCL2", "S100A7", "ACKR3", "OXSR1", "PDGFC", "RHOD", "RRAS2", "TNFAIP6", "TIRAP", "ITGAV", "SEMA7A", "ANGPT1", "IL6R", "FGF2", "DDR2", "FGF18", "SH3RF2", "SOX9", "LEF1", "PPP3CA", "IL1B", "TMEM102", "PRKD1", "PFN1", "C1QBP", "EMC10", "EPB41L5", "TWIST2", "COL1A1", "GTSE1", "HRAS", "SMURF2", "CCR1", "VTN", "F2RL1", "PROX1", "GPER1", "GAB1", "MIEN1", "JCAD", "IGF1R", "FSHB", "IQGAP1", "PLK2", "SEMA4C", "PLET1", "PDGFD", "FPR2", "ANXA1", "PRKCE", "ATP5F1B", "P2RY6", "CGA", "TRPV4", "CCL11", "PTP4A1", "CCL19", "ACVR1B", "GRB7", "MIR146A", "JUN", "CD151", "APP", "AKT1", "SPHK1", "ADAM17", "DAB2", "RIPOR2", "P2RX4", "TNFSF14", "ADAM10", "CCN1", "F2R" ],
        "name" : "GO:0030335",
        "SUID" : 2897,
        "diffusion_output_rank" : 4,
        "__mclCluster" : 8,
        "selected" : false
      },
      "position" : {
        "x" : -731.4998566231261,
        "y" : 428.97553175727563
      },
      "selected" : false
    }, {
      "data" : {
        "id" : "2837",
        "EnrichmentMap_fdr_qvalue_Data_Set_1_" : 8.087082745416528E-5,
        "EnrichmentMap_Name" : "GO:0042330",
        "EnrichmentMap_GS_DESCR" : "taxis",
        "EnrichmentMap_GS_Type" : "ENR",
        "shared_name" : "Cell mobility",
        "EnrichmentMap_pvalue_Data_Set_1_" : 8.087082745416528E-5,
        "EnrichmentMap_gs_size" : 651,
        "diffusion_output_heat" : 0.9270472069303696,
        "EnrichmentMap_NES_Data_Set_1_" : 1.0,
        "EnrichmentMap_Colouring_Data_Set_1_" : 0.9999191291725459,
        "diffusion_input" : 1.0,
        "EnrichmentMap_Genes" : [ "MSTN", "CSF1R", "MIR15A", "MAPK14", "BMPR1B", "CXCL10", "GAS6", "CCL2", "CCR4", "PLXND1", "CALR", "PTPN11", "IRS2", "ID2", "NRXN1", "SEMA3F", "VEGFA", "GPNMB", "MYCBP2", "RAB13", "S100A8", "ETV1", "CX3CR1", "CXCL17", "CXCR2", "TRPM2", "SCRIB", "FGF16", "AZU1", "CELSR3", "C5AR1", "SEMA3G", "PDGFA", "DEFB130A", "LYPLA2", "LHX9", "DEFB130B", "SEMA3B", "SAA2-SAA4", "LPAR1", "PAX6", "NRXN3", "CMTM1", "GAB2", "CMTM2", "TRIO", "PDE4D", "CMTM5", "CMTM8", "MACO1", "GDF7", "PIP5K1C", "DOCK4", "CYFIP2", "AGER", "LAMC2", "SLIT2", "FGF1", "GPC1", "ITGA9", "NTN1", "RANBP9", "EXT1", "NEO1", "PLA2G10", "PDGFRB", "FYN", "AIF1", "ANOS1", "NTN4", "MIF", "PLAUR", "RAP1GAP", "CCL5", "OPHN1", "EPHA6", "PIK3R1", "CCL23", "CCL16", "CCL4", "SEMA5B", "CCL18", "CCL15-CCL14", "CCL15", "IGSF9", "CCL4L2", "CCL3L3", "CCL14", "RALBP1", "POU4F3", "PLXNA1", "CCL3", "NRCAM", "GFRA3", "HGF", "SLC8B1", "DPYSL2", "MIR424", "SEMA4G", "EFNA2", "POU4F2", "CHGA", "RPS6KA5", "ABCC1", "LAMA1", "EPHA1", "CNR2", "SH3KBP1", "CORO1A", "CXADR", "PDE4B", "MEGF8", "SCN1B", "DLX5", "STAP1", "LHX2", "CXCL12", "PF4V1", "EFNB3", "BST1", "SHC3", "BIN2", "IL23A", "SOS1", "AC020929.1", "NOTCH1", "SEMA5A", "S100A14", "NTF3", "UNC5A", "PTCH1", "EDN2", "DOK1", "TNR", "CXCL2", "BCAR1", "MYOT", "FEZ1", "PROK2", "EGR2", "NCKAP1L", "PREX1", "CXCL3", "CXCL5", "CXCL11", "EFNB2", "RARRES2", "BCL11B", "VEGFC", "SEMA4D", "CXCL6", "ARTN", "GPR18", "RAC2", "RNF165", "ARX", "F7", "CHN1", "F3", "PALLD", "ADGRE2", "RHOBTB3", "WNK1", "ZSWIM6", "ISL1", "FER", "ZSWIM4", "LBP", "SHH", "MOSPD2", "MATN2", "VSTM2L", "DEFB1", "SFTPD", "ADAM8", "APOA1", "SWAP70", "LGR6", "NGFR", "NRP2", "CNTN6", "HMGB1", "CREB1", "CHL1", "SEMA4F", "SEMA4A", "JAM3", "NIBAN2", "ENPP2", "KARS1", "MYPN", "FRS2", "SIAH1", "PLP2", "ADGRA2", "NTN5", "CSF3R", "RHOA", "HOXA2", "SEMA6C", "ROBO4", "EFNA3", "PRKCA", "LGALS9", "HSPB1", "TMEFF2", "ENAH", "CNTN4", "SRC", "EPHA3", "THBS4", "LRTM1", "CMTM7", "BOC", "EPHA5", "CCR2", "NR4A1", "SLAMF8", "DOK2", "SPN", "VLDLR", "ELANE", "DPP4", "SPTAN1", "VAV3", "PARVA", "JAML", "YTHDF1", "KLF7", "NR4A3", "PTK2B", "PTPRO", "DPYSL4", "KIF5A", "MCU", "CXCR1", "SEMA3D", "AGTR1", "ROBO3", "PPBP", "CXCL1", "CXCL13", "TIAM1", "DPYSL5", "CYP7B1", "NTRK1", "PF4", "NBL1", "PIK3CA", "UNC5D", "ISL2", "ARHGAP35", "CXCR4", "CRMP1", "MST1", "SMO", "FEZF1", "STK39", "NTN3", "CXCL8", "ZSWIM5", "NRG1", "C3AR1", "SBDS", "DRAXIN", "RNASE2", "KIT", "NEXN", "VEGFB", "LMX1A", "PLAU", "FOSL1", "EGR3", "SEMA3A", "NFASC", "SEMA3C", "CCR3", "APBB2", "EGFLAM", "CXCR3", "TBR1", "PLD1", "GBX1", "CCR9", "OTX2", "PLXNA2", "DRGX", "L1CAM", "LRP1", "LRTM2", "FCER1G", "GREM1", "IL17RA", "SEMA6B", "USP33", "WNT3A", "GBX2", "ALCAM", "SEMA3E", "FGFR1", "PLCG1", "EMB", "OR10A4", "DSCAM", "PIK3CD", "EDN1", "GAP43", "ATOH1", "CORO1B", "NFIB", "DAB1", "ECSCR", "PTPRM", "VAX1", "ITGB2", "SHC1", "FEZF2", "BDNF", "DSCAML1", "RHOG", "CDH4", "PTGDR2", "BMP4", "NUP85", "SUCNR1", "UNC5C", "NOG", "EPHB3", "EPHA10", "OR1D2", "SLIT3", "VASP", "KLRK1", "CSF1", "PLA2G6", "SEMA4B", "FLRT2", "ITGA1", "FLRT3", "SLIT1", "FES", "ROBO2", "DCC", "CNTN2", "EFNA5", "AGRN", "ELMO2", "RELN", "AMOT", "PLXNA4", "EVL", "EFNA1", "LAMA2", "PLXNB2", "PDLIM7", "VANGL2", "CXCL16", "AC092143.1", "DNM1L", "PLXNB3", "NRG3", "S100A9", "DOK6", "ZSWIM8", "CRPPA", "TMEFF1", "EFNA4", "LYST", "AL691442.2", "MSANTD3-TMEFF1", "FOXD1", "DEFA1", "DEFA1B", "MIR16-2", "EFNB1", "LYN", "KDR", "BMPR2", "CXCR5", "FPR3", "PLGRKT", "PRKCD", "TUBB3", "ITGB3", "AIMP1", "PLXNB1", "MIR16-1", "HMGB2", "SLC37A4", "EZR", "ITGA2", "DAPK2", "SLC12A2", "CYFIP1", "TYMP", "NRP1", "B3GNT2", "HSD3B7", "CDK5", "USP14", "SERPIND1", "CRKL", "SYK", "MAPK1", "CREB3", "PLXNA3", "MPP1", "VEGFD", "LHX1", "TTC8", "LGMN", "CCRL2", "PDGFB", "FZD3", "KIF3A", "GBF1", "RET", "SMOC2", "FFAR2", "ACKR4", "MTUS1", "EP300", "IL17RC", "CDH13", "FGF10", "LGALS3", "CH25H", "GLI2", "ACKR2", "STX3", "CXCL14", "CX3CL1", "SMAD3", "PTPRA", "PLA2G7", "CCL26", "CD74", "CRK", "MYH10", "SERPINE1", "CASR", "GPSM3", "ARHGEF5", "TAFA4", "PIK3CB", "ANGPT2", "SPTB", "TGFB2", "EPHA8", "CD300H", "CXCR6", "IL16", "FGF4", "CYSLTR1", "XCR1", "AKIRIN1", "ALKBH1", "GSTP1", "DEFB104A", "RALA", "DEFB104B", "KIF5C", "LOX", "BMP7", "CCR8", "SEMA6A", "DOCK2", "TREM2", "MAPK3", "DDT", "HRG", "CAMK1D", "COLEC10", "CCR10", "DOK5", "PDGFRA", "IL12A", "FLT1", "CCL22", "CCL17", "TSC2", "C10ORF99", "MAP2K1", "HRH1", "PRKD2", "ZNF580", "STX4", "PIK3CG", "GRB10", "MIR34A", "CCL24", "C5", "PTN", "PTK2", "CCL7", "DYSF", "PTAFR", "CCL8", "CCL1", "DUSP3", "CCL27", "MSMP", "LECT2", "CKLF", "LHX3", "HBEGF", "GATA3", "FGF8", "PLXNC1", "CCL20", "WNT3", "SPTBN1", "MMP28", "EPHA4", "SAA2", "RAC1", "MDK", "SAA4", "CALCA", "PPM1F", "TNFSF11", "KIF5B", "EDN3", "DOK4", "IL10", "PIP5K1A", "CCR6", "PSPN", "GFRA4", "HOXB9", "CCR7", "S1PR1", "DEFB4A", "RPS19", "DEFB103A", "DEFB103B", "DEFB4B", "P2RY12", "PLEKHG5", "CMKLR1", "ANO6", "WNT5A", "CCL25", "EPHB2", "TMSB4X", "C5AR2", "CCN3", "LTB4R2", "EPHA7", "FEZ2", "PADI2", "MET", "IL6", "CCL21", "TUBB2B", "SPTBN5", "SCG2", "LAMB2", "MAPK8IP3", "GLI3", "PGF", "THBS1", "FGF7", "NTRK3", "BSG", "DUSP1", "SEMA6D", "LHX4", "XCL1", "XCL2", "S100A7", "ACKR3", "DVL1", "OXSR1", "TRPM4", "PTPRJ", "NCAM1", "UNC5B", "TIRAP", "ITGAV", "GFRA1", "DAG1", "SEMA7A", "ANGPT1", "IL6R", "FGF2", "EPHB1", "FGF18", "LGI1", "LEF1", "NPTN", "IL1B", "TMEM102", "CCR5", "PRKD1", "C1QBP", "S100A12", "HRAS", "SPTA1", "PRKCQ", "RYK", "ARHGEF16", "CCR1", "F2RL1", "PIK3C2G", "CMTM3", "GAB1", "MAPK7", "PTPN2", "GFRA2", "GDNF", "SEMA4C", "GPR183", "ROBO1", "MIR223", "NECTIN1", "CCL28", "FOXG1", "PLA2G1B", "PDGFD", "ARRB2", "FPR2", "FPR1", "NRTN", "ANXA1", "TRPV4", "SMAD4", "CCL11", "TNFRSF11A", "CCL19", "ERBB2", "GRB7", "SAA1", "EDNRB", "NKX2-1", "SPTBN2", "VAV1", "APP", "HMGB4", "GRB2", "ADAM17", "RIPOR2", "P2RX4", "EPHA2", "TNFSF14", "CDK5R1", "ADAM10", "CYP19A1", "CXCL9", "CCN1", "CCL13" ],
        "name" : "Cell mobility",
        "SUID" : 2837,
        "diffusion_output_rank" : 19,
        "__mclCluster" : 19,
        "selected" : false
      },
      "position" : {
        "x" : -752.5963337693505,
        "y" : 364.88285096976176
      },
      "selected" : false
    }, {
      "data" : {
        "id" : "2870",
        "EnrichmentMap_fdr_qvalue_Data_Set_1_" : 0.0010514981526990746,
        "EnrichmentMap_Name" : "GO:0002690",
        "EnrichmentMap_GS_DESCR" : "positive regulation of leukocyte chemotaxis",
        "EnrichmentMap_GS_Type" : "ENR",
        "shared_name" : "GO:0002690",
        "EnrichmentMap_pvalue_Data_Set_1_" : 0.0010514981526990746,
        "EnrichmentMap_gs_size" : 89,
        "diffusion_output_heat" : 0.9958446032306526,
        "EnrichmentMap_NES_Data_Set_1_" : 1.0,
        "EnrichmentMap_Colouring_Data_Set_1_" : 0.9989485018473009,
        "diffusion_input" : 1.0,
        "EnrichmentMap_Genes" : [ "TIRAP", "CCL27", "EDN1", "MSTN", "MAPK14", "CXCL10", "GAS6", "CXCL12", "IL6R", "LGALS9", "CALR", "CXCL14", "IL23A", "THBS4", "PLA2G7", "TMEM102", "VEGFA", "CCR2", "S100A14", "RAC1", "DAPK2", "C1QBP", "CD74", "MDK", "CXCL17", "SERPINE1", "CXCR2", "EDN2", "GPSM3", "C5AR1", "EDN3", "PTK2B", "CCR1", "CCR6", "F2RL1", "CSF1", "MCU", "CCR7", "NCKAP1L", "CXCL13", "CMKLR1", "ANO6", "WNT5A", "RARRES2", "AIF1", "VEGFC", "AKIRIN1", "CREB3", "RAC2", "F7", "STK39", "CXCL8", "VEGFD", "CCL5", "IL6", "C3AR1", "WNK1", "CCL21", "CCL4", "VEGFB", "LBP", "MAPK3", "DNM1L", "MOSPD2", "LGMN", "FPR2", "CAMK1D", "CCL3", "PGF", "SWAP70", "THBS1", "TRPV4", "IL12A", "CCL19", "HMGB1", "XCL1", "XCL2", "ZNF580", "KARS1", "S100A7", "ADAM17", "RIPOR2", "OXSR1", "TNFSF14", "PTN", "CCL7", "DYSF", "ADAM10", "CCL1" ],
        "name" : "GO:0002690",
        "SUID" : 2870,
        "diffusion_output_rank" : 12,
        "__mclCluster" : 10,
        "selected" : false
      },
      "position" : {
        "x" : -881.9032774402488,
        "y" : 568.5523001788872
      },
      "selected" : false
    }, {
      "data" : {
        "id" : "2678",
        "EnrichmentMap_fdr_qvalue_Data_Set_1_" : 8.362281073014066E-6,
        "EnrichmentMap_Name" : "GO:0097529",
        "EnrichmentMap_GS_DESCR" : "myeloid leukocyte migration",
        "EnrichmentMap_GS_Type" : "ENR",
        "shared_name" : "GO:0097529",
        "EnrichmentMap_pvalue_Data_Set_1_" : 8.362281073014066E-6,
        "EnrichmentMap_gs_size" : 211,
        "diffusion_output_heat" : 0.999432709241397,
        "EnrichmentMap_NES_Data_Set_1_" : 1.0,
        "EnrichmentMap_Colouring_Data_Set_1_" : 0.999991637718927,
        "diffusion_input" : 1.0,
        "EnrichmentMap_Genes" : [ "MSTN", "MAPK14", "CXCL10", "CCL2", "SLC37A4", "CD99", "VEGFA", "DAPK2", "S100A8", "CX3CR1", "CXCL17", "CXCR2", "AZU1", "C5AR1", "SIRPA", "PDE4D", "PIP5K1C", "AGER", "SLIT2", "ITGA9", "CD9", "CD99L2", "IL1R1", "WDR1", "AIF1", "SYK", "MIF", "CREB3", "PLCB1", "MPP1", "VEGFD", "CCL5", "CCL23", "CCL16", "CCL4", "CCL18", "CCL15-CCL14", "CCL15", "CCL4L2", "CCL3L3", "LGMN", "CCL14", "CCL3", "PDGFB", "GBF1", "MCOLN2", "CD200", "XG", "MIR24-2", "MIR24-1", "CHGA", "MTUS1", "CD200R1", "IL17RC", "CXADR", "LGALS3", "PDE4B", "STAP1", "CXCL12", "PF4V1", "BST1", "CX3CL1", "IL23A", "PLA2G7", "CCL26", "IL17A", "S100A14", "CD74", "SERPINE1", "EDN2", "ARHGEF5", "TAFA4", "CXCL2", "TGFB2", "EPX", "NCKAP1L", "PREX1", "CXCL3", "CD300H", "CXCL5", "UMOD", "CXCL11", "RARRES2", "VEGFC", "AKIRIN1", "CXCL6", "RAC2", "DEFB104A", "DEFB104B", "ADGRE2", "LBP", "TREM2", "MAPK3", "DDT", "MOSPD2", "CAMK1D", "SFTPD", "ADAM8", "SWAP70", "FLT1", "HMGB1", "CCL22", "CCL17", "JAM3", "HRH1", "KARS1", "PIK3CG", "CCL24", "C5", "CCL7", "DYSF", "CCL8", "CCL1", "CD47", "MSMP", "CSF3R", "CKLF", "ROR2", "THBS4", "CCL20", "MMP28", "CCR2", "RAC1", "SLAMF8", "MDK", "CALCA", "TNFSF11", "DPP4", "VAV3", "JAML", "EDN3", "PTK2B", "PTPRO", "AC093012.1", "MCU", "CXCR1", "CCR7", "RPS19", "PPBP", "P2RY12", "CXCL1", "CXCL13", "CMKLR1", "ANO6", "CCL25", "PF4", "NBL1", "C5AR2", "MST1", "CCN3", "CXCL8", "IL6", "C3AR1", "CCL21", "MMP14", "KIT", "VEGFB", "SCG2", "PGF", "THBS1", "DUSP1", "XCL1", "FCER1G", "XCL2", "GREM1", "IL17RA", "EMILIN1", "S100A7", "TIRAP", "PIK3CD", "FUT7", "EDN1", "IL6R", "STAT5B", "ITGB2", "JAGN1", "IL1B", "PRTN3", "RHOG", "C1QBP", "NUP85", "S100A12", "CCR1", "CD177", "CSF1", "ITGA1", "CD300A", "MIR223", "CD81", "PLA2G1B", "DNM1L", "PDGFD", "FPR2", "ANXA1", "PTGER4", "S100A9", "TRPV4", "CCL11", "TNFRSF11A", "CCL19", "MYD88", "SAA1", "EDNRB", "VAV1", "PECAM1", "RIPOR2", "P2RX4", "LYN", "CYP19A1", "CXCL9", "CCL13" ],
        "name" : "GO:0097529",
        "SUID" : 2678,
        "diffusion_output_rank" : 7,
        "__mclCluster" : 7,
        "selected" : false
      },
      "position" : {
        "x" : -561.911543983584,
        "y" : 559.6664516763324
      },
      "selected" : false
    }, {
      "data" : {
        "id" : "2711",
        "EnrichmentMap_fdr_qvalue_Data_Set_1_" : 4.3462122943046134E-4,
        "EnrichmentMap_Name" : "GO:0097530",
        "EnrichmentMap_GS_DESCR" : "granulocyte migration",
        "EnrichmentMap_GS_Type" : "ENR",
        "shared_name" : "GO:0097530",
        "EnrichmentMap_pvalue_Data_Set_1_" : 4.3462122943046134E-4,
        "EnrichmentMap_gs_size" : 141,
        "diffusion_output_heat" : 0.999432709241397,
        "EnrichmentMap_NES_Data_Set_1_" : 1.0,
        "EnrichmentMap_Colouring_Data_Set_1_" : 0.9995653787705695,
        "diffusion_input" : 1.0,
        "EnrichmentMap_Genes" : [ "MSTN", "MAPK14", "CSF3R", "CXCL10", "CKLF", "CCL2", "THBS4", "CCL20", "SLC37A4", "CD99", "RAC1", "DAPK2", "S100A8", "SLAMF8", "MDK", "CXCL17", "CXCR2", "DPP4", "VAV3", "JAML", "C5AR1", "EDN3", "PDE4D", "AC093012.1", "MCU", "CXCR1", "PIP5K1C", "CCR7", "SLIT2", "PPBP", "CXCL1", "CXCL13", "ITGA9", "CMKLR1", "CCL25", "CD99L2", "IL1R1", "PF4", "WDR1", "SYK", "C5AR2", "CXCL8", "MPP1", "CCL5", "C3AR1", "CCL23", "CCL21", "CCL16", "CCL4", "CCL18", "CCL15-CCL14", "CCL15", "SCG2", "CCL4L2", "CCL3L3", "CCL14", "CCL3", "GBF1", "MCOLN2", "THBS1", "XG", "IL17RC", "XCL1", "FCER1G", "XCL2", "IL17RA", "S100A7", "CXADR", "LGALS3", "PDE4B", "TIRAP", "PIK3CD", "FUT7", "EDN1", "PF4V1", "BST1", "ITGB2", "JAGN1", "CX3CL1", "IL23A", "CCL26", "IL1B", "IL17A", "PRTN3", "S100A14", "RHOG", "C1QBP", "CD74", "EDN2", "S100A12", "CXCL2", "CD177", "CSF1", "ITGA1", "TGFB2", "EPX", "NCKAP1L", "PREX1", "CXCL3", "CD300H", "CXCL5", "UMOD", "CXCL11", "RARRES2", "CD300A", "AKIRIN1", "CXCL6", "RAC2", "ADGRE2", "MIR223", "LBP", "PLA2G1B", "MAPK3", "DNM1L", "MOSPD2", "CAMK1D", "ANXA1", "ADAM8", "PTGER4", "S100A9", "TRPV4", "CCL11", "CCL19", "CCL22", "MYD88", "CCL17", "SAA1", "VAV1", "JAM3", "HRH1", "KARS1", "PECAM1", "PIK3CG", "CCL24", "RIPOR2", "CCL7", "DYSF", "CCL8", "CCL1", "CXCL9", "CCL13" ],
        "name" : "GO:0097530",
        "SUID" : 2711,
        "diffusion_output_rank" : 6,
        "__mclCluster" : 7,
        "selected" : false
      },
      "position" : {
        "x" : -472.2506260669325,
        "y" : 550.6348654459305
      },
      "selected" : false
    }, {
      "data" : {
        "id" : "2777",
        "EnrichmentMap_fdr_qvalue_Data_Set_1_" : 6.915013506985872E-4,
        "EnrichmentMap_Name" : "GO:0016477",
        "EnrichmentMap_GS_DESCR" : "cell migration",
        "EnrichmentMap_GS_Type" : "ENR",
        "shared_name" : "GO:0016477",
        "EnrichmentMap_pvalue_Data_Set_1_" : 6.915013506985872E-4,
        "EnrichmentMap_gs_size" : 1619,
        "diffusion_output_heat" : 0.9996427382063864,
        "EnrichmentMap_NES_Data_Set_1_" : 1.0,
        "EnrichmentMap_Colouring_Data_Set_1_" : 0.9993084986493014,
        "diffusion_input" : 1.0,
        "EnrichmentMap_Genes" : [ "TNS3", "ARPC5L", "MSTN", "ARHGEF39", "KRIT1", "SINHCAF", "TSPAN3", "TMEM18", "PSTPIP2", "TMSB4Y", "TMSB15A", "TMSB15B", "PLXND1", "HTR6", "CORO6", "ABHD2", "FRMD5", "LRRC15", "PODN", "FAM89B", "FAM83H", "SPATA13", "CEND1", "FAM110C", "CX3CR1", "SRGAP3", "SRGAP2B", "ITGA3", "TRPM2", "SRGAP1", "ITGA2B", "CLEC7A", "ITGBL1", "MIR491", "MIR1290", "CD34", "DEFB130A", "MCTP1", "DEFB130B", "SAA2-SAA4", "SMIM22", "MIR338", "PAX6", "AGTR2", "PIP5K1C", "SPAG9", "SLIT2", "SFRP2", "MIR212", "MIR132", "CD9", "FYN", "SLC9A1", "H2BC1", "PIK3C2A", "GNRH1", "IGF1", "HGF", "CLDN19", "ARID5B", "ABCC1", "GJA1", "STRAP", "CNR2", "MERTK", "MIR1-1", "CD44", "CXADR", "ADAMTS1", "WNT7A", "MIR1-2", "GRN", "NODAL", "MAP2K3", "CBLL1", "VCL", "STAP1", "CUL3", "FLT4", "STC1", "CDH1", "HSPA5", "WNT4", "EDN2", "NARS1", "MIR204", "HEXB", "BCAR1", "LAMA3", "GPC4", "SYNE2", "RARRES2", "F7", "NIPBL", "WNK1", "CCAR1", "HDAC7", "CITED2", "NCKAP1", "TBXT", "SHH", "SDC3", "SOX17", "SUN1", "GPC5", "GPC6", "PRSS37", "JAM3", "GPC2", "KARS1", "SGPL1", "MYLK", "TBXA2R", "ADGRA2", "MCAM", "APOH", "CARD10", "ANGPT4", "RHOA", "PRKCZ", "SRPX2", "ROCK1", "LGALS9", "HSPB1", "HDAC4", "ROR2", "MEOX2", "PDILT", "ADTRP", "CLIC4", "THBS4", "PIK3R3", "CCR2", "P2RY1", "NR4A1", "AAMP", "ANGPTL3", "STARD13", "PFN2", "VAV3", "FGFBP1", "PRCP", "CAMK2A", "ANXA3", "ENPEP", "CDC42", "ITGAX", "PDPK1", "AGTR1", "CXCL13", "VAV2", "FUT10", "CYP7B1", "ADAMTS9", "PF4", "MARK2", "MST1", "CXCL8", "C3AR1", "LEP", "PTGS2", "MMRN2", "NDNF", "VEGFB", "CLEC14A", "EGR3", "SEMA3A", "CCBE1", "SEMA3C", "CCR3", "PRKX", "ADD2", "CLDN5", "CXCR3", "MIR494", "EPHB4", "MIR361", "MIR101-2", "MIRLET7F1", "PLXNA2", "MIR342", "MIR410", "MIR101-1", "MIRLET7G", "MIR31", "MIR146B", "TOP2B", "THBD", "MIR206", "USP33", "MIR505", "MIR200B", "GATA2", "MIR10B", "MIR487B", "ALOX15B", "MIR329-1", "MIR329-2", "FGFR1", "MIR188", "MIR150", "MIR483", "MIR196A2", "FUT7", "EDN1", "PCM1", "MAPK15", "MIRLET7F2", "SETD2", "MIR196A1", "PHLDA2", "TNFSF12", "MIR2355", "MIR22", "MIR497", "MIR10A", "PSEN1", "MIR296", "MIR143", "MIR939", "MIR1908", "ITGB5", "NOG", "BDKRB1", "PDS5B", "SGK3", "BRAT1", "CSF1", "DRD1", "CTTN", "BST2", "OSGIN1", "TRIP6", "SPOCK1", "BAX", "ADIPOR1", "CXCL16", "DNM1L", "NRG3", "CLDN4", "PXN", "PEX13", "TBX5", "LYST", "DEFA1", "DEFA1B", "MIR16-2", "EFNB1", "GLG1", "LAMB1", "BMPR2", "FOXN1", "ITGA6", "COL5A1", "RIN2", "SLC7A8", "MESP1", "MIR15B", "MIR16-1", "EMP2", "HDAC6", "PSG1", "SIRT1", "JAK2", "ABL1", "PSG2", "NRP1", "INSL3", "APELA", "CRKL", "PPIL2", "MAPK1", "LHX1", "DACH1", "MIR21", "PDGFB", "TBX21", "MYH9", "PTPRC", "NEUROD4", "CD40", "IL27RA", "SIX3", "SHROOM2", "HIF1A", "APEX1", "MMP9", "SOX1", "FSCN2", "NFATC2", "STK4", "PHACTR4", "PEX5", "SMAD7", "UMOD", "GCNT1", "POU3F3", "TIMP1", "ARHGEF7", "TRADD", "IFNG", "MAPK3", "HRG", "ABHD6", "FBXO31", "PYCARD", "MAZ", "STX4", "PLAT", "RAB11A", "TJP1", "CYGB", "ATP7A", "MIR140", "PRSS3", "SCARB1", "MIR210", "PTPN23", "TNS1", "FAT2", "EPB41L4B", "PPM1F", "SH3BP1", "FERMT1", "GPI", "PBLD", "ALOX12", "ARSB", "LGALS8", "CAPN7", "AKT2", "PRR5L", "DNAJA4", "PIP5K1A", "IQSEC1", "PTPRG", "CRB2", "BAG4", "PKN3", "RPS19", "S100P", "ARF6", "ATOH8", "P2RY12", "PLEKHG5", "KRT2", "HAS1", "SVBP", "RIC8A", "RAB1A", "PDXDC1", "C5ORF30", "PTP4A3", "MIXL1", "KRT16", "TMEM201", "S100A2", "MIR135B", "MIR129-2", "TMSB4X", "TP53INP1", "MIR200A", "MIR499A", "ITGB8", "MIR129-1", "MIR152", "LTB4R2", "OGDH", "EPPK1", "CAV1", "PADI2", "MET", "WASL", "GLI3", "TGFBR1", "ENG", "DOCK8", "DDX58", "KIF14", "BMPR1A", "JAGN1", "PFN1", "FUT8", "C1QBP", "ABI3", "COL1A1", "GTSE1", "HDAC5", "SMURF2", "YWHAE", "RGCC", "SLC9A3R1", "VTN", "PROX1", "GAB1", "FBXW7", "PPARGC1A", "PLK2", "TAOK2", "CD81", "ATP5F1B", "USP17L2", "TRPV4", "TLX3", "GSX2", "GTPBP4", "TNFAIP3", "CELSR1", "ADAM17", "DAB2", "CDK5R2", "CDK5R1", "NEDD9", "NEXMIF", "MIR15A", "LHX6", "MAPK14", "MDGA1", "BARHL1", "ACAP3", "POMGNT2", "LRP12", "ASTN1", "CCL2", "ZNF609", "CCR4", "GPR173", "HYAL1", "PRKG1", "POMK", "RHOU", "DNER", "MRTFA", "LRIG2", "CD2", "SRF", "VEGFA", "APPL2", "LAMA4", "GPNMB", "KLF4", "RDX", "SCAI", "AZU1", "IL12B", "FAM107A", "ITGAL", "PDE4D", "IL4", "FGF1", "KANK2", "WWC1", "MIR26A1", "PDGFRB", "MIR133B", "MIR30C2", "SELENOK", "AIF1", "MIR193A", "AMOTL2", "MIR138-2", "CNN2", "MIR222", "MIR590", "CD84", "MIR495", "MIR26A2", "MIR30A", "MIR221", "MIR138-1", "HES1", "MIR362", "GNAI2", "MIR29B1", "MIR214", "MIR133A1", "MIR29A", "CPNE3", "MIR137", "CEACAM6", "MIR29B2", "MIR29C", "GP6", "MIR133A2", "SIRPG", "MIR451A", "SDCCAG8", "PLXNA1", "NDE1", "CLASP1", "CD200", "MAPRE1", "CHGA", "ZAP70", "PHOX2B", "MIIP", "ITGB6", "ITGA4", "RTN4", "CCDC88A", "FN1", "VSIR", "PF4V1", "BST1", "SELPLG", "RCC2", "BIN2", "IL23A", "SDC1", "SOS1", "FGFR1OP", "IL17A", "MIR19B2", "NFE2L2", "MIR19B1", "DPEP1", "NOX4", "CD58", "ARHGEF2", "NKX2-3", "DOCK7", "CD274", "GADD45A", "TNFSF18", "EPX", "SLC7A11", "CD244", "SLC7A9", "RAP2C", "ATP8A1", "CEACAM8", "CXCL6", "ARTN", "GPR18", "ARX", "F3", "SLURP1", "ADGRE2", "ISL1", "SNAI2", "LBP", "MOSPD2", "HDAC9", "SP100", "SFTPD", "APOA1", "SWAP70", "NCK2", "NRP2", "SGK1", "MEF2C", "CCN2", "LCP1", "ZNF268", "FOXO3", "SOX10", "ITGB1BP1", "FOXF1", "TRIM32", "CSF3R", "MEGF10", "EPCAM", "GNA13", "TNFRSF14", "SLAMF8", "NR2E1", "DUSP22", "ABR", "JAML", "TNFRSF10B", "SATB2", "NR4A3", "PTK2B", "S100A11", "CXCR1", "PPBP", "CXCL1", "HOXA7", "ID1", "PIK3CA", "CXCR4", "SMO", "FEZF1", "PLG", "DLL4", "INPP5D", "SEPTIN7", "TWIST1", "LOXL2", "PLAU", "CEACAM3", "DAB2IP", "PKN1", "IL33", "GIPC1", "OLR1", "CCR9", "ASCL1", "SELP", "LRP1", "IL17RA", "AGO2", "SDC4", "RAP2B", "PARD6B", "ADGRG3", "PLCG1", "SNAI1", "BCR", "USP9X", "TNFRSF18", "VAX1", "SELL", "POU4F1", "RREB1", "NR4A2", "FEZF2", "PRTN3", "MYO18A", "NCK1", "BMP4", "NUP85", "NKX6-1", "CD177", "IGLC2", "IGLC3", "IGHA2", "BMP2", "FLRT3", "OVOL2", "IGHA1", "IGHV1-2", "IGHV2-5", "IGHV3-7", "IGHV3-11", "IGHV3-13", "AMOT", "SOX14", "IGHV3-23", "EFNA1", "F10", "LDB2", "IGHV3-33", "IGHV4-34", "EMX2", "IGHV4-39", "IGHV1-46", "STAT5A", "IGHV3-48", "IGHV3-53", "IGHV1-69", "SIX1", "INSM1", "IGHV4-59", "PROP1", "FOXC2", "OLIG3", "FOXE1", "KDR", "AC068234.1", "ALX1", "IGLL1", "IGHV3-30", "PODXL", "IGHV2-70", "TBX1", "TTBK2", "SLC37A4", "AJUBA", "MITF", "AFDN", "ACTN4", "LAMA5", "SOX18", "IL1R1", "SCRT2", "PLXNA3", "MPP1", "AKAP12", "CAP1", "SCRT1", "MMP12", "MCOLN2", "DIAPH1", "MISP", "CD200R1", "SPRY2", "IL17RC", "NDEL1", "AC005261.1", "LURAP1", "LGALS3", "ITGB4", "CX3CL1", "CCL26", "SSTR4", "NOX1", "KCTD13", "MIR149", "CD74", "MYH10", "MIR182", "MYOC", "PIK3C2B", "GPSM3", "ARHGEF5", "PIK3CB", "SERPINB3", "HYAL2", "NUMB", "EPHA8", "MAP4K4", "CD300H", "ELP3", "FGF4", "PAK3", "CEACAM1", "LDLRAD4", "ZNF703", "ROCK2", "GSTP1", "SEMA6A", "TREM2", "DDT", "PDGFRA", "FAM83D", "ETS1", "FLT1", "APC", "CCL22", "CCL17", "NDRG4", "CTSH", "PRKD2", "ONECUT2", "CD63", "PIK3R2", "PIK3CG", "GRB10", "CCL24", "C5", "ATP1B2", "CCL7", "DYSF", "CCL8", "MDM2", "CCL1", "JCHAIN", "DUSP3", "AGT", "RAPGEF2", "LAMC1", "GCNT2", "SASH1", "HBEGF", "PDCD10", "PLXNC1", "CCL20", "EPHA4", "RAC1", "TEK", "TNFSF11", "MIR518B", "GLIPR2", "EDN3", "IL10", "RAP2A", "GYPC", "CCR7", "DEFB4A", "RRAS", "DEFB103A", "DEFB103B", "DEFB4B", "FGF13", "APOE", "TOR1A", "PLVAP", "CCL25", "PTPN22", "C5AR2", "MYC", "LIMCH1", "CCN3", "HTR2B", "IL6", "CCL21", "TUBB2B", "OSBPL8", "SDCBP", "SORL1", "CEMIP", "TNFRSF10A", "EGF", "MAPK8IP3", "MAP2K5", "THBS1", "FGF7", "SCYL3", "ITGA11", "NTRK3", "MARVELD3", "MINK1", "SEMA6D", "NLRP12", "XCL1", "XCL2", "DUSP10", "EMILIN1", "S100A7", "ACKR3", "PDGFC", "PTPRU", "NTRK2", "PTPRJ", "TIRAP", "IL24", "ITGAV", "PARP9", "PIP5KL1", "SEMA7A", "PTPRR", "ANGPT1", "FGF2", "EPHB1", "FGF18", "SH3RF2", "LEF1", "PPP3CA", "TMEM102", "CCR5", "EMC10", "ITGB7", "PTPRT", "S100A12", "ADORA1", "CCR1", "HAND2", "ZMYND8", "F2RL1", "BMPER", "GPER1", "BEX4", "JCAD", "IGF1R", "BBS4", "SPRED1", "PML", "IQGAP1", "CD300A", "ULK4", "APCDD1", "GDNF", "SEMA4C", "GPR183", "MYOCD", "ROBO1", "MIR223", "CCL28", "PLA2G1B", "PLET1", "PDGFD", "ARRB2", "FPR2", "NRTN", "PRKCE", "PTGER4", "P2RY6", "CCL11", "PTP4A1", "TNFRSF11A", "CCL19", "MYD88", "GRB7", "TRIB1", "SAA1", "USP34", "VAV1", "APP", "AKT1", "SPHK1", "HMGB4", "ADORA3", "ERBB4", "EPHA2", "CCN1", "F2R", "CCL13", "LMO4", "CARMIL2", "RNF41", "CSF1R", "ATP1B1", "GAS6", "IRS2", "SRMS", "ATP1B3", "ADAM15", "RAB13", "S100A8", "CXCL17", "FGF16", "NF1", "C5AR1", "PDGFA", "SIRPA", "LPAR1", "RASGEF1A", "MIR126", "AGER", "MIR23B", "MIR181D", "MIR181A2", "MIR218-1", "ITGA9", "MIR181B2", "MIR218-2", "MIR181A1", "MIR27A", "MIR27B", "MIR181B1", "MIR23A", "MIR503", "SYNJ2BP", "MIF", "TDGF1", "INS", "SELE", "CCL5", "CD24", "PIK3R1", "CCL23", "CCL16", "CCL4", "CCL18", "CCL15-CCL14", "CCL15", "SSH2", "CCL4L2", "CCL3L3", "MIR145", "CCL14", "CCL3", "GFRA3", "MIR92A1", "MIR20A", "SLC8B1", "PTPRF", "DCDC2", "MIR424", "MIR24-2", "MIR24-1", "MIR92A2", "CDC42BPA", "GNA12", "EGFR", "IGFBP3", "EPHA1", "SH3KBP1", "NOTCH1", "S100A14", "HACE1", "RFFL", "DGKZ", "PAK1", "DRD2", "ATM", "CXCL2", "MTA2", "FERMT3", "CXCL3", "CXCL5", "CXCL11", "ITGB1", "ADGRL3", "PLAA", "ADRA2A", "VEGFC", "DOCK1", "DIXDC1", "DLG5", "FER", "EPS8", "CD48", "ADAM8", "MYO1G", "MGAT5", "FCAMR", "ATP5F1A", "IGKV4-1", "IGKV5-2", "IGKV3D-20", "IGLV6-57", "IGLV1-51", "NUS1", "IGLV1-47", "ROBO4", "PRKCA", "IGLV1-44", "IGLV7-43", "MIA3", "IGLV1-40", "SH3RF1", "EPHA3", "IGLV3-27", "IGLV3-25", "IGLV2-23", "SLK", "IGLV3-21", "JAM2", "IGLV3-19", "NAV3", "KIF2A", "FLCN", "IGLV2-14", "IGLV2-11", "CAMSAP3", "DCX", "IGLV3-1", "EFHC1", "SPEF1", "RNF20", "ELMO1", "MCU", "TIAM1", "APC2", "MARK1", "UNC5D", "NRG1", "SBDS", "PAXIP1", "MMP14", "KIT", "APPL1", "MAP1B", "NAV1", "BRAF", "TUBB2A", "WASF2", "SKAP1", "BCAS3", "PHLDB2", "F11R", "CDC42BPB", "DMTN", "FCER1G", "SLC16A1", "IGKV2D-30", "IGKV3-20", "IGKV1D-33", "ACE", "IGKV1-17", "TRIM46", "CLASP2", "IGKV1-16", "IGKV1D-16", "IGKV3-11", "IGKV1-33", "IGKV1-39", "AIRE", "IGKV2D-28", "ITGB2", "BMERB1", "MAPRE2", "IGKV2-30", "IGKV1-12", "SHC1", "IGKV1-5", "IGKV2-28", "IGKV3-15", "LMNA", "FGFR4", "IGKV2D-40", "IGKV1D-39", "SRGAP2C", "ITGA5", "IGLV2-8", "IGKV1D-12", "LRP5", "FES", "PLPP3", "CNTN2", "ELMO2", "MYSM1", "SOCS7", "VCAM1", "ARPC5", "VANGL2", "DISC1", "DNAAF4", "AC008575.1", "SRGAP2", "S100A9", "CLDN1", "PROS1", "TGFBR2", "PRKCI", "ELP6", "GCSAML", "GCSAM", "ZC3H12A", "PRKCD", "AIMP1", "PLXNB1", "PITX2", "HMGB2", "CD99", "SMPD3", "GSK3A", "ITGA2", "DAPK2", "SLC12A2", "TERT", "TBX20", "DLC1", "HSD3B7", "MADCAM1", "NOS3", "SLC16A8", "CDK5", "CD99L2", "SLC7A6", "SLC7A5", "CEACAM5", "SYK", "CREB3", "TNFAIP1", "VEGFD", "ANLN", "PKN2", "GOLPH3", "PODXL2", "GRB14", "STK10", "FAP", "LGMN", "PAK5", "STK24", "CCRL2", "FZD3", "GBF1", "XG", "RET", "TREM1", "SMOC2", "AMOTL1", "VPREB3", "PAK4", "ACKR4", "BTG1", "MTUS1", "STK26", "SLC7A10", "KIF20B", "ILK", "CDH13", "LRCH1", "RHOB", "CH25H", "RHOC", "SLC16A3", "DAPK3", "ACKR2", "CXCL14", "SMAD3", "PLA2G7", "ESAM", "GPR15", "CRK", "TAFA4", "AXL", "GYPA", "CXCR6", "NANOS1", "IL16", "SLC3A2", "TNFRSF10D", "HMOX1", "CTNNB1", "XCR1", "FADD", "AKIRIN1", "CD248", "SOD2", "DDIT4", "DEFB104A", "DEFB104B", "RIPK3", "CCR8", "CYP1B1", "TPM1", "CAMK1D", "PTPRK", "CCR10", "STAT3", "ADAM9", "NET1", "IL12A", "SLC8A1", "C10ORF99", "APOD", "FUT4", "MMP1", "HRH1", "MECP2", "ZNF580", "MIR155", "MIR34A", "MIR199B", "MIR199A1", "MIR199A2", "PTK2", "PTAFR", "SDC2", "ZEB2", "VPREB1", "CCL27", "RBFOX2", "MSMP", "CKLF", "ONECUT1", "ITGAM", "GYPB", "ELP5", "MMP28", "CDK1", "SAA2", "SAA4", "CDH2", "SIX2", "HAS2", "S1PR1", "INSR", "MCC", "MIR124-3", "MIR124-2", "RHBDF1", "BCL2", "TCAF2", "MIR124-1", "PTEN", "TCAF1", "SCG2", "LAMB2", "BSG", "TSPO", "CFL1", "OXSR1", "RHOD", "DAG1", "CSPG4", "STAT5B", "JUP", "MBOAT7", "EPB41L5", "HRAS", "PRKCQ", "NISCH", "PIK3C2G", "CERS2", "LIMA1", "YES1", "FOXG1", "MIR146A", "JUN", "PLEKHO1", "CD151", "GRB2", "RIPOR2", "TNFSF14", "CXCL9", "CXCL10", "ADGRB1", "CALR", "PTPN11", "SLC7A7", "CDH5", "FGR", "SEMA3F", "TMIGD3", "TNFRSF12A", "CXCR2", "SCRIB", "CDKL5", "CELSR3", "RHOBTB2", "SEMA3G", "ADIPOQ", "SEMA3B", "RUFY3", "WASHC1", "ZRANB1", "MGAT3", "LAMC3", "DOCK4", "LAMC2", "CAMK2B", "IDH2", "GPC1", "NTN1", "CTNNA2", "WDR1", "RHOBTB1", "NTN4", "PLCB1", "OPHN1", "CARMIL1", "LCK", "COL18A1", "FAT1", "SSH1", "CASS4", "ARHGAP4", "LAMB4", "NRCAM", "SEMA4G", "BAMBI", "HCK", "LAMA1", "ACTG1", "CORO1A", "RHOV", "FOXO4", "PDE4B", "MEGF8", "MAG", "MEGF9", "KANK1", "CXCL12", "CIB1", "RND2", "CORO1C", "PHACTR1", "NR2F2", "BVES", "SP1", "SEMA5A", "SPARC", "NTF3", "TBCCD1", "RND3", "TNR", "RHOQ", "NF2", "TNN", "RIPOR1", "NCKAP1L", "PREX1", "MAGI2", "EFNB2", "RHOJ", "BCL11B", "MACF1", "SEMA4D", "VIL1", "RAC2", "ARF4", "STRIP2", "PALLD", "ZP3", "ZSWIM6", "UNK", "LRRK2", "MATN2", "RAB25", "ARID2", "LGR6", "DCLK1", "POSTN", "HMGB1", "CHL1", "SEMA4F", "SEMA4A", "DOCK10", "PPIA", "ENPP2", "KIAA0319", "ABI2", "RHOF", "ELMO3", "TGFB1I1", "ARHGDIA", "CD47", "RERE", "BARHL2", "ADA", "CELSR2", "FLNA", "SEMA6C", "WDPCP", "TMEFF2", "ANXA6", "SRC", "LIMD1", "MSN", "BIN3", "DOK2", "SPN", "DOCK5", "ELANE", "DPP4", "PARVA", "KIRREL3", "MYO1C", "GPM6A", "PLCG2", "PTPRO", "AC093012.1", "SEMA3D", "THY1", "CD2AP", "FMNL2", "AUTS2", "NBL1", "ARHGAP35", "FMNL3", "STK39", "PDPN", "LDB1", "NEXN", "CCKAR", "MTOR", "APBB2", "CLDN3", "DRGX", "MAP3K3", "L1CAM", "NSMF", "GREM1", "SEMA6B", "GBX2", "ARL13B", "SEMA3E", "PIK3CD", "CSNK2B", "FOXB1", "ATOH1", "RND1", "CORO1B", "DAB1", "PTPRM", "PEAK1", "DDR1", "FBXO45", "RACK1", "ADGRG1", "RHOG", "IGHM", "MYADM", "F2", "UNC5C", "EPHB3", "NDN", "TACSTD2", "POU3F2", "KLRK1", "FMNL1", "SEMA4B", "FLRT2", "ITGA1", "CCK", "SLIT1", "ANG", "SHTN1", "DCC", "RELN", "PLXNA4", "EVL", "LAMA2", "PLXNB2", "LAMB3", "ADARB1", "TNF", "GPX1", "ARC", "PLXNB3", "ARPIN", "PECAM1", "AL603832.3", "PRAG1", "PDCD6", "SRCIN1", "LYN", "CXCR5", "CENPV", "ITGB3", "AKT3", "TIE1", "TGFBR3", "SOX8", "ABCC8", "TAC1", "WNT11", "PAFAH1B1", "XBP1", "DCN", "PTK6", "FOLR1", "WNT5B", "PTK7", "KITLG", "FFAR2", "FOXC1", "ATP2B4", "MEAK7", "ASPM", "SST", "PLPP1", "COL1A2", "FGF10", "OR51E2", "VASH1", "COL3A1", "APOB", "B4GALT1", "SERPINE1", "FUZ", "ICAM1", "ANGPT2", "TYRO3", "TGFB2", "CHRD", "CCN4", "SUN2", "HOXA5", "ZFAND5", "ALKBH1", "SIX4", "GPLD1", "PEX7", "LOX", "BMP7", "FOXP1", "FGF9", "SFRP1", "SYDE1", "TGFB1", "PTN", "ACVRL1", "FSCN3", "ECM1", "CER1", "GATA3", "ADAMTS12", "FGF8", "PPP1R9B", "MDK", "CALCA", "BMP10", "ARHGDIB", "DCHS1", "PTPN6", "FBXO5", "PPARD", "BMP5", "CCR6", "HOXB9", "CMKLR1", "ANO6", "WNT5A", "USP9Y", "SPNS2", "ACVR1", "IGFBP5", "DDRGK1", "PGF", "GDF2", "DUSP1", "MSX2", "JAG1", "RECK", "TRPM4", "DBH", "RRAS2", "TNFAIP6", "ACVR1C", "GPC3", "IGSF10", "IL6R", "DDR2", "CTHRC1", "SOX9", "IL1B", "PRKD1", "IFITM1", "MIR9-1", "TWIST2", "MIR665", "MIR9-3", "MIR9-2", "ARHGEF16", "FOXJ1", "GLUL", "MIEN1", "FSHB", "PPARG", "SERPINF1", "TMIGD1", "ANXA1", "MIR449A", "CGA", "ACVR1B", "SERPINE2", "EDNRB", "NKX2-1", "DMRT1", "TMSB10", "DEPDC1B", "ANKS1A", "FSCN1", "P2RX4", "ASAP3", "SULF1", "EFS", "AVL9", "ADAM10", "TSPAN11", "DPYSL3", "CYP19A1" ],
        "name" : "GO:0016477",
        "SUID" : 2777,
        "diffusion_output_rank" : 1,
        "__mclCluster" : 8,
        "selected" : false
      },
      "position" : {
        "x" : -821.389297502487,
        "y" : 391.60392300385394
      },
      "selected" : false
    }, {
      "data" : {
        "id" : "2879",
        "EnrichmentMap_fdr_qvalue_Data_Set_1_" : 3.085949559112709E-4,
        "EnrichmentMap_Name" : "GO:0002687",
        "EnrichmentMap_GS_DESCR" : "positive regulation of leukocyte migration",
        "EnrichmentMap_GS_Type" : "ENR",
        "shared_name" : "GO:0002687",
        "EnrichmentMap_pvalue_Data_Set_1_" : 3.085949559112709E-4,
        "EnrichmentMap_gs_size" : 136,
        "diffusion_output_heat" : 0.9966056472255893,
        "EnrichmentMap_NES_Data_Set_1_" : 1.0,
        "EnrichmentMap_Colouring_Data_Set_1_" : 0.9996914050440887,
        "diffusion_input" : 1.0,
        "EnrichmentMap_Genes" : [ "CCL27", "MSTN", "MAPK14", "CXCL10", "GAS6", "RHOA", "LGALS9", "MIA3", "CALR", "THBS4", "CCL20", "JAM2", "CD99", "VEGFA", "CCR2", "TNFRSF14", "ITGA2", "RAC1", "DAPK2", "MDK", "CX3CR1", "CXCL17", "SPN", "CXCR2", "ELANE", "ITGA2B", "C5AR1", "EDN3", "PTK2B", "CCR6", "MCU", "CCR7", "THY1", "AGER", "MADCAM1", "P2RY12", "CXCL13", "PLVAP", "CMKLR1", "ANO6", "WNT5A", "CD99L2", "IL1R1", "SELENOK", "AIF1", "CREB3", "STK39", "CXCL8", "SELE", "VEGFD", "CCL5", "IL6", "C3AR1", "CCL21", "MMP14", "CCL4", "VEGFB", "LGMN", "CCL3", "PGF", "THBS1", "XG", "KITLG", "SELP", "DOCK8", "XCL1", "XCL2", "ITGA4", "S100A7", "OXSR1", "LGALS3", "TIRAP", "FUT7", "EDN1", "CXCL12", "IL6R", "TNFRSF18", "CXCL14", "CX3CL1", "IL23A", "PLA2G7", "TMEM102", "S100A14", "C1QBP", "CD74", "SERPINE1", "EDN2", "GPSM3", "ICAM1", "BDKRB1", "CCR1", "F2RL1", "CSF1", "TNFSF18", "NCKAP1L", "RARRES2", "FADD", "VEGFC", "AKIRIN1", "RAC2", "F7", "ZP3", "WNK1", "TNF", "LBP", "TREM2", "MAPK3", "DNM1L", "MOSPD2", "PDGFD", "FPR2", "CAMK1D", "ADAM8", "SWAP70", "TRPV4", "IL12A", "CCL19", "HMGB1", "FUT4", "PYCARD", "APP", "ZNF580", "KARS1", "TGFB1", "ADAM17", "CCL24", "RIPOR2", "P2RX4", "TNFSF14", "PTN", "CCL7", "DYSF", "PTAFR", "CCL8", "ADAM10", "CCL1" ],
        "name" : "GO:0002687",
        "SUID" : 2879,
        "diffusion_output_rank" : 9,
        "__mclCluster" : 10,
        "selected" : false
      },
      "position" : {
        "x" : -945.0254093203528,
        "y" : 585.8278861285689
      },
      "selected" : false
    }, {
      "data" : {
        "id" : "2816",
        "EnrichmentMap_fdr_qvalue_Data_Set_1_" : 4.1020725111463695E-4,
        "EnrichmentMap_Name" : "GO:0050900",
        "EnrichmentMap_GS_DESCR" : "leukocyte migration",
        "EnrichmentMap_GS_Type" : "ENR",
        "shared_name" : "GO:0050900",
        "EnrichmentMap_pvalue_Data_Set_1_" : 4.1020725111463695E-4,
        "EnrichmentMap_gs_size" : 498,
        "diffusion_output_heat" : 0.9993533154638072,
        "EnrichmentMap_NES_Data_Set_1_" : 1.0,
        "EnrichmentMap_Colouring_Data_Set_1_" : 0.9995897927488854,
        "diffusion_input" : 1.0,
        "EnrichmentMap_Genes" : [ "MSTN", "MAPK14", "ATP1B1", "CXCL10", "GAS6", "CCL2", "CALR", "PTPN11", "SLC7A7", "ATP1B3", "CD2", "VEGFA", "S100A8", "CX3CR1", "CXCL17", "CXCR2", "ITGA3", "TRPM2", "ITGA2B", "AZU1", "C5AR1", "CD34", "SIRPA", "ITGAL", "PDE4D", "PIP5K1C", "AGER", "SLIT2", "GPC1", "ITGA9", "CD9", "WDR1", "FYN", "SELENOK", "AIF1", "H2BC1", "MIF", "PLCB1", "CD84", "SELE", "CCL5", "PIK3R1", "LCK", "CCL23", "CCL16", "CCL4", "CCL18", "CCL15-CCL14", "CCL15", "CCL4L2", "CEACAM6", "CCL3L3", "GP6", "SIRPG", "CCL14", "CCL3", "SLC8B1", "CD200", "MIR24-2", "MIR24-1", "CHGA", "ZAP70", "HCK", "CNR2", "MERTK", "CORO1A", "ITGA4", "CD44", "CXADR", "PDE4B", "MAG", "FN1", "STAP1", "CXCL12", "PF4V1", "BST1", "SELPLG", "IL23A", "SDC1", "SOS1", "IL17A", "S100A14", "EDN2", "CD58", "CXCL2", "NKX2-3", "TNFSF18", "EPX", "NCKAP1L", "PREX1", "SLC7A11", "CXCL3", "CXCL5", "CXCL11", "CD244", "ITGB1", "RARRES2", "SLC7A9", "CEACAM8", "VEGFC", "CXCL6", "ARTN", "GPR18", "RAC2", "F7", "ZP3", "ADGRE2", "WNK1", "FER", "LBP", "EPS8", "MOSPD2", "SDC3", "CD48", "SFTPD", "ADAM8", "SWAP70", "MYO1G", "HMGB1", "FCAMR", "JAM3", "PPIA", "KARS1", "IGKV4-1", "IGKV5-2", "IGKV3D-20", "IGLV6-57", "CD47", "CSF3R", "IGLV1-51", "ANGPT4", "ADA", "RHOA", "IGLV1-47", "ROCK1", "LGALS9", "IGLV1-44", "IGLV7-43", "MIA3", "ROR2", "IGLV1-40", "EPCAM", "SRC", "ADTRP", "THBS4", "IGLV3-27", "IGLV3-25", "IGLV2-23", "IGLV3-21", "JAM2", "IGLV3-19", "CCR2", "TNFRSF14", "IGLV2-14", "MSN", "SLAMF8", "IGLV2-11", "DOK2", "SPN", "ABR", "ELANE", "IGLV3-1", "DPP4", "VAV3", "JAML", "TNFRSF10B", "PTK2B", "PTPRO", "CDC42", "AC093012.1", "ITGAX", "MCU", "CXCR1", "THY1", "PPBP", "CXCL1", "HOXA7", "CXCL13", "CYP7B1", "PF4", "NBL1", "PIK3CA", "CXCR4", "MST1", "STK39", "PLG", "CXCL8", "INPP5D", "C3AR1", "SBDS", "LEP", "MMP14", "KIT", "VEGFB", "CEACAM3", "ADD2", "CXCR3", "IL33", "OLR1", "SELP", "L1CAM", "F11R", "FCER1G", "GREM1", "IL17RA", "THBD", "SDC4", "SLC16A1", "PLCG1", "IGKV2D-30", "IGKV3-20", "IGKV1D-33", "PIK3CD", "FUT7", "IGKV1-17", "EDN1", "IGKV1-16", "IGKV1D-16", "BCR", "IGKV3-11", "TNFRSF18", "IGKV1-33", "IGKV1-39", "AIRE", "IGKV2D-28", "ITGB2", "SELL", "IGKV2-30", "IGKV1-12", "SHC1", "IGKV1-5", "PRTN3", "IGKV2-28", "IGKV3-15", "RHOG", "IGHM", "IGKV2D-40", "IGKV1D-39", "F2", "NUP85", "ITGA5", "BDKRB1", "CD177", "KLRK1", "CSF1", "IGLC2", "ITGA1", "IGLC3", "IGLV2-8", "IGHA2", "IGKV1D-12", "IGHA1", "IGHV1-2", "IGHV2-5", "IGHV3-7", "IGHV3-11", "IGHV3-13", "IGHV3-23", "VCAM1", "IGHV3-33", "IGHV4-34", "IGHV4-39", "CXCL16", "IGHV1-46", "IGHV3-48", "TNF", "IGHV3-53", "DNM1L", "IGHV1-69", "IGHV4-59", "S100A9", "PROS1", "LYST", "PECAM1", "DEFA1", "DEFA1B", "LYN", "GLG1", "GCSAML", "ITGA6", "GCSAM", "IGLL1", "CXCR5", "IGHV3-30", "IGHV2-70", "SLC7A8", "ITGB3", "AIMP1", "SLC37A4", "CD99", "SMPD3", "ITGA2", "DAPK2", "SLC12A2", "PSG1", "HSD3B7", "MADCAM1", "SLC16A8", "CD99L2", "IL1R1", "CRKL", "SLC7A6", "SLC7A5", "PPIL2", "CEACAM5", "SYK", "CREB3", "MPP1", "VEGFD", "GOLPH3", "PODXL2", "GRB14", "STK10", "LGMN", "PDGFB", "GBF1", "MCOLN2", "XG", "RET", "KITLG", "TREM1", "FFAR2", "TBX21", "MYH9", "VPREB3", "IL27RA", "MTUS1", "SLC7A10", "CD200R1", "IL17RC", "COL1A2", "LRCH1", "LGALS3", "CH25H", "SLC16A3", "CXCL14", "CX3CL1", "PLA2G7", "CCL26", "ESAM", "APOB", "GPR15", "CD74", "CRK", "B4GALT1", "SERPINE1", "GPSM3", "ARHGEF5", "TAFA4", "PIK3CB", "ICAM1", "ANGPT2", "GYPA", "TGFB2", "CD300H", "UMOD", "IL16", "GCNT1", "SLC3A2", "TNFRSF10D", "HMOX1", "FADD", "CEACAM1", "AKIRIN1", "DEFB104A", "DEFB104B", "RIPK3", "TREM2", "MAPK3", "DDT", "CAMK1D", "IL12A", "FLT1", "CCL22", "CCL17", "C10ORF99", "APOD", "FUT4", "MMP1", "HRH1", "PYCARD", "PIK3R2", "ZNF580", "TGFB1", "PIK3CG", "CCL24", "C5", "PTN", "ATP1B2", "CCL7", "DYSF", "PTAFR", "CCL8", "SDC2", "CCL1", "JCHAIN", "VPREB1", "ECM1", "CCL27", "MSMP", "CKLF", "ITGAM", "GATA3", "CCL20", "GYPB", "MMP28", "RAC1", "MDK", "CALCA", "TEK", "TNFSF11", "PTPN6", "EDN3", "IL10", "BMP5", "CCR6", "GYPC", "CCR7", "S1PR1", "RPS19", "P2RY12", "PLVAP", "CMKLR1", "ANO6", "WNT5A", "CCL25", "PTPN22", "SPNS2", "C5AR2", "CCN3", "CAV1", "PADI2", "IL6", "CCL21", "WASL", "TNFRSF10A", "SCG2", "PGF", "THBS1", "BSG", "DUSP1", "DOCK8", "NLRP12", "XCL1", "XCL2", "EMILIN1", "S100A7", "OXSR1", "TRPM4", "DBH", "TIRAP", "ITGAV", "ANGPT1", "IL6R", "STAT5B", "JAGN1", "IL1B", "TMEM102", "CCR5", "C1QBP", "ITGB7", "COL1A1", "S100A12", "ADORA1", "CCR1", "FOXJ1", "F2RL1", "CD300A", "GPR183", "MIR223", "YES1", "CD81", "CCL28", "PLA2G1B", "PDGFD", "FPR2", "ANXA1", "PTGER4", "TRPV4", "CCL11", "TNFRSF11A", "CCL19", "MYD88", "GRB7", "SAA1", "EDNRB", "VAV1", "APP", "AKT1", "GRB2", "ADAM17", "RIPOR2", "P2RX4", "TNFSF14", "ADAM10", "CYP19A1", "CXCL9", "CCL13" ],
        "name" : "GO:0050900",
        "SUID" : 2816,
        "diffusion_output_rank" : 8,
        "__mclCluster" : 7,
        "selected" : false
      },
      "position" : {
        "x" : -977.6524321953941,
        "y" : 521.7820704182086
      },
      "selected" : false
    }, {
      "data" : {
        "id" : "2849",
        "EnrichmentMap_fdr_qvalue_Data_Set_1_" : 0.0036343566493444108,
        "EnrichmentMap_Name" : "GO:0002685",
        "EnrichmentMap_GS_DESCR" : "regulation of leukocyte migration",
        "EnrichmentMap_GS_Type" : "ENR",
        "shared_name" : "GO:0002685",
        "EnrichmentMap_pvalue_Data_Set_1_" : 0.0036343566493444108,
        "EnrichmentMap_gs_size" : 204,
        "diffusion_output_heat" : 0.9996110383160668,
        "EnrichmentMap_NES_Data_Set_1_" : 1.0,
        "EnrichmentMap_Colouring_Data_Set_1_" : 0.9963656433506556,
        "diffusion_input" : 1.0,
        "EnrichmentMap_Genes" : [ "MSTN", "MAPK14", "CXCL10", "GAS6", "CCL2", "CALR", "CD99", "SMPD3", "VEGFA", "ITGA2", "DAPK2", "CX3CR1", "CXCL17", "CXCR2", "ITGA2B", "C5AR1", "AGER", "MADCAM1", "SLIT2", "CD9", "CD99L2", "IL1R1", "CRKL", "SELENOK", "AIF1", "MIF", "CREB3", "PLCB1", "SELE", "MPP1", "VEGFD", "CCL5", "CCL4", "STK10", "LGMN", "CCL3", "SLC8B1", "CD200", "XG", "MIR24-2", "KITLG", "MIR24-1", "IL27RA", "MTUS1", "CD200R1", "ITGA4", "LRCH1", "LGALS3", "STAP1", "CXCL12", "BST1", "CXCL14", "CX3CL1", "IL23A", "PLA2G7", "S100A14", "CD74", "CRK", "SERPINE1", "EDN2", "GPSM3", "ICAM1", "TNFSF18", "NCKAP1L", "RARRES2", "HMOX1", "FADD", "VEGFC", "AKIRIN1", "GPR18", "RAC2", "F7", "ZP3", "WNK1", "RIPK3", "LBP", "TREM2", "MAPK3", "DDT", "MOSPD2", "CAMK1D", "ADAM8", "SWAP70", "IL12A", "HMGB1", "C10ORF99", "APOD", "FUT4", "JAM3", "PYCARD", "ZNF580", "KARS1", "TGFB1", "CCL24", "C5", "PTN", "CCL7", "DYSF", "PTAFR", "CCL8", "CCL1", "ECM1", "CCL27", "ADA", "RHOA", "LGALS9", "MIA3", "ADTRP", "THBS4", "CCL20", "MMP28", "JAM2", "CCR2", "TNFRSF14", "RAC1", "MSN", "SLAMF8", "MDK", "SPN", "ABR", "ELANE", "DPP4", "EDN3", "PTK2B", "BMP5", "CCR6", "MCU", "CCR7", "THY1", "P2RY12", "HOXA7", "CXCL13", "PLVAP", "CMKLR1", "ANO6", "WNT5A", "CCL25", "NBL1", "PTPN22", "C5AR2", "MST1", "CCN3", "STK39", "CXCL8", "PADI2", "IL6", "C3AR1", "CCL21", "MMP14", "VEGFB", "WASL", "CXCR3", "PGF", "THBS1", "IL33", "DUSP1", "SELP", "DOCK8", "XCL1", "XCL2", "GREM1", "EMILIN1", "S100A7", "OXSR1", "TIRAP", "FUT7", "EDN1", "BCR", "IL6R", "TNFRSF18", "AIRE", "TMEM102", "RHOG", "C1QBP", "ADORA1", "BDKRB1", "CCR1", "KLRK1", "F2RL1", "CSF1", "CD300A", "MIR223", "TNF", "CD81", "CCL28", "DNM1L", "PDGFD", "FPR2", "ANXA1", "PTGER4", "TRPV4", "CCL19", "MYD88", "APP", "AKT1", "ADAM17", "RIPOR2", "P2RX4", "TNFSF14", "LYN", "ADAM10", "CYP19A1", "GCSAML", "GCSAM" ],
        "name" : "GO:0002685",
        "SUID" : 2849,
        "diffusion_output_rank" : 2,
        "__mclCluster" : 10,
        "selected" : false
      },
      "position" : {
        "x" : -833.4695654807862,
        "y" : 566.8545536611525
      },
      "selected" : false
    }, {
      "data" : {
        "id" : "2753",
        "EnrichmentMap_fdr_qvalue_Data_Set_1_" : 0.0061997000823534,
        "EnrichmentMap_Name" : "GO:0040017",
        "EnrichmentMap_GS_DESCR" : "positive regulation of locomotion",
        "EnrichmentMap_GS_Type" : "ENR",
        "shared_name" : "GO:0040017",
        "EnrichmentMap_pvalue_Data_Set_1_" : 0.0061997000823534,
        "EnrichmentMap_gs_size" : 613,
        "diffusion_output_heat" : 0.9965545361870255,
        "EnrichmentMap_NES_Data_Set_1_" : 1.0,
        "EnrichmentMap_Colouring_Data_Set_1_" : 0.9938002999176466,
        "diffusion_input" : 1.0,
        "EnrichmentMap_Genes" : [ "NEDD9", "CARMIL2", "MSTN", "CSF1R", "ARHGEF39", "MAPK14", "CXCL10", "GAS6", "ZNF609", "TMSB15B", "CCR4", "CALR", "HYAL1", "IRS2", "DUOX2", "LRRC15", "CDH5", "FGR", "FAM89B", "SEMA3F", "VEGFA", "FAM83H", "GPNMB", "C1QTNF8", "RDX", "FAM110C", "CX3CR1", "CXCL17", "CXCR2", "ITGA3", "FGF16", "ITGA2B", "AZU1", "CLEC7A", "C5AR1", "MIR1290", "SEMA3G", "PDGFA", "SEMA3B", "RUFY3", "FAM107A", "WASHC1", "SMIM22", "LPAR1", "DOCK4", "MIR126", "SPAG9", "AGER", "LAMC2", "MIR23B", "SLIT2", "MIR181D", "FGF1", "MIR181A2", "MIR181B2", "NTN1", "MIR181A1", "MIR27A", "MIR132", "MIR27B", "MIR181B1", "MIR26A1", "MIR23A", "PDGFRB", "SELENOK", "AIF1", "TDGF1", "PIK3C2A", "MIR222", "INS", "MIR590", "SELE", "MIR26A2", "CCL5", "MIR30A", "CARMIL1", "MIR221", "PIK3R1", "COL18A1", "CCL4", "GNAI2", "MIR29B1", "PRDM14", "SSH1", "SSH2", "MIR29A", "CPNE3", "CEACAM6", "MIR29B2", "CASS4", "MIR145", "IGF1", "MIR451A", "CCL3", "HGF", "CLASP1", "MIR20A", "SEMA4G", "MAPRE1", "EGFR", "EPHA1", "ACTG1", "CORO1A", "ITGA4", "ADAMTS1", "WNT7A", "FOXO4", "GRN", "MEGF8", "RTN4", "MAP2K3", "CBLL1", "FN1", "VSIR", "CHMP3", "FLT4", "CXCL12", "CIB1", "IL23A", "FGFR1OP", "BVES", "SP1", "NOTCH1", "SEMA5A", "S100A14", "SPARC", "NFE2L2", "NTF3", "HSPA5", "NOX4", "EDN2", "PAK1", "ATM", "ARHGEF2", "DOCK7", "CD274", "BCAR1", "TNFSF18", "RIPOR1", "NCKAP1L", "FERMT3", "PREX1", "ITGB1", "SYNE2", "RARRES2", "RHOJ", "ATP8A1", "PLAA", "ADRA2A", "VEGFC", "SEMA4D", "VIL1", "DOCK1", "ARTN", "RAC2", "F7", "F3", "NIPBL", "ZP3", "WNK1", "CCAR1", "HDAC7", "FER", "SNAI2", "LBP", "MOSPD2", "HDAC9", "RAB25", "DEFB1", "ADAM8", "SWAP70", "LGR6", "POSTN", "NRP2", "HMGB1", "MGAT5", "SEMA4F", "SEMA4A", "ATP5F1A", "ZNF268", "ENPP2", "KARS1", "MYLK", "ITGB1BP1", "ADGRA2", "FOXF1", "TRIM32", "MCAM", "ANGPT4", "RHOA", "NUS1", "FLNA", "SEMA6C", "SRPX2", "PRKCA", "LGALS9", "HSPB1", "HDAC4", "MIA3", "ROR2", "EPCAM", "SRC", "THBS4", "PIK3R3", "VPS35", "JAM2", "TACR3", "CCR2", "TNFRSF14", "AAMP", "SPN", "DOCK5", "ANGPTL3", "ELANE", "CFAP20", "FGFBP1", "MYO1C", "PLCG2", "NR4A3", "PTK2B", "ANXA3", "S100A11", "ITGAX", "MCU", "PDPK1", "SEMA3D", "THY1", "CXCL13", "TIAM1", "IQCF1", "CXCR4", "SMO", "STK39", "CXCL8", "C3AR1", "PTGS2", "MMP14", "PDPN", "KIT", "VEGFB", "TSG101", "TWIST1", "PLAU", "SEMA3A", "CCBE1", "MTOR", "SEMA3C", "TAC4", "DAB2IP", "CLDN3", "BCAS3", "MIR101-2", "MIRLET7F1", "SELP", "MAP3K3", "MIR342", "MIR101-1", "LRP1", "NSMF", "MIR31", "DMTN", "SEMA6B", "AGO2", "GATA2", "MIR10B", "MIR487B", "SEMA3E", "FGFR1", "PLCG1", "SLC26A5", "MIR150", "SNAI1", "DSCAM", "PIK3CD", "FUT7", "EDN1", "CLASP2", "MIRLET7F2", "TNFRSF18", "RACK1", "MIR10A", "MIR296", "MAPRE2", "MIR143", "RREB1", "ZNF502", "RNASE10", "MIR939", "MIR1908", "BMP4", "MYADM", "SUCNR1", "SRGAP2C", "ITGA5", "BDKRB1", "CHMP2B", "CSF1", "SEMA4B", "DRD1", "BMP2", "SHTN1", "PLPP3", "RELN", "TRIP6", "F10", "CXCL16", "STAT5A", "TNF", "DNM1L", "INSM1", "CLDN4", "CLDN1", "FOXC2", "TGFBR2", "PECAM1", "PDCD6", "LYN", "KDR", "LAMB1", "ELP6", "BMPR2", "ITGA6", "ZC3H12A", "TF", "RIN2", "PODXL", "ITGB3", "HDAC6", "CD99", "ITGA2", "DAPK2", "PGAM4", "TERT", "SIRT1", "JAK2", "ABL1", "NRP1", "CHMP4C", "AKT3", "ACTN4", "MADCAM1", "INSL3", "NOS3", "APELA", "CD99L2", "IL1R1", "CHMP2A", "CRKL", "TAC1", "WNT11", "MAPK1", "CREB3", "VEGFD", "XBP1", "AKAP12", "WNT5B", "LGMN", "MIR21", "PDGFB", "XG", "RET", "KITLG", "SMOC2", "AMOTL1", "PTPRC", "DIAPH1", "CD40", "SPRY2", "KIF20B", "AC005261.1", "ILK", "CDH13", "FGF10", "LGALS3", "RHOB", "HIF1A", "RHOC", "TACR2", "DAPK3", "STX3", "CXCL14", "CX3CL1", "MMP9", "SMAD3", "PLA2G7", "CCL26", "OPRK1", "STK4", "CD74", "CRK", "MIR182", "MYOC", "SERPINE1", "CASR", "GPSM3", "ICAM1", "CHMP4B", "SERPINB3", "VAPA", "TGFB2", "NUMB", "MAP4K4", "ELP3", "IL16", "DDB1", "CCN4", "PAK3", "SUN2", "HMOX1", "FADD", "AKIRIN1", "ZNF703", "SOD2", "ROCK2", "GPLD1", "BMP7", "ARHGEF7", "FOXP1", "SEMA6A", "TRADD", "IFNG", "TREM2", "MAPK3", "CAMK1D", "PDGFRA", "STAT3", "FGF9", "ADAM9", "ETS1", "IL12A", "FLT1", "APC", "SLC8A1", "FBXO31", "CTSH", "FUT4", "SYDE1", "PRKD2", "ONECUT2", "PYCARD", "ZNF580", "MAZ", "TGFB1", "STX4", "CAV2", "CCL24", "CFAP69", "MIR199B", "MIR199A1", "MIR199A2", "PTN", "PTK2", "RAB11A", "CCL7", "DYSF", "PTAFR", "CCL8", "MDM2", "TJP1", "CCL1", "AGT", "RAPGEF2", "CCL27", "GCNT2", "SASH1", "ATP7A", "ONECUT1", "HBEGF", "GATA3", "PDCD10", "CCL20", "ELP5", "DUOX1", "DUOXA2", "RAC1", "SCARB1", "MIR210", "MDK", "EPB41L4B", "TEK", "PPM1F", "GPI", "ALOX12", "GLIPR2", "FBXO5", "EDN3", "CAPN7", "AKT2", "IQSEC1", "CCR6", "BAG4", "HAS2", "CCR7", "S1PR1", "RRAS", "ARF6", "INSR", "ATOH8", "P2RY12", "PLVAP", "CMKLR1", "ANO6", "WNT5A", "MIR135B", "TMSB4X", "MIR200A", "ACVR1", "MIR499A", "TACR1", "IGFBP5", "MYC", "BCL2", "CAV1", "TCAF2", "MET", "IL6", "CCL21", "TUBB2B", "SDCBP", "CEMIP", "DDRGK1", "SCG2", "EGF", "MAPK8IP3", "PGF", "THBS1", "FGF7", "NTRK3", "TGFBR1", "SEMA6D", "DOCK8", "XCL1", "XCL2", "S100A7", "ACKR3", "PC", "OXSR1", "PDGFC", "CAVIN1", "PHPT1", "RHOD", "RRAS2", "VPS4B", "TNFAIP6", "TIRAP", "ITGAV", "VPS4A", "SEMA7A", "ANGPT1", "IL6R", "FGF2", "DDR2", "FGF18", "SH3RF2", "SOX9", "LEF1", "PPP3CA", "IL1B", "TMEM102", "PRKD1", "PFN1", "C1QBP", "EMC10", "EPB41L5", "TWIST2", "COL1A1", "VPS37B", "GTSE1", "HRAS", "SMURF2", "CCR1", "VTN", "F2RL1", "PROX1", "GPER1", "GAB1", "MIEN1", "JCAD", "IGF1R", "FSHB", "IQGAP1", "PLK2", "SPOCK2", "SEMA4C", "CLDN7", "PLET1", "PDGFD", "FPR2", "ANXA1", "PRKCE", "ATP5F1B", "P2RY6", "CGA", "TRPV4", "CCL11", "PTP4A1", "CCL19", "ACVR1B", "GRB7", "MIR146A", "JUN", "CD151", "APP", "AKT1", "SPHK1", "ADAM17", "DAB2", "RIPOR2", "P2RX4", "TNFSF14", "ADAM10", "CCN1", "F2R" ],
        "name" : "GO:0040017",
        "SUID" : 2753,
        "diffusion_output_rank" : 10,
        "__mclCluster" : 8,
        "selected" : false
      },
      "position" : {
        "x" : -624.9167234570862,
        "y" : 456.78642926820896
      },
      "selected" : false
    }, {
      "data" : {
        "id" : "2978",
        "EnrichmentMap_fdr_qvalue_Data_Set_1_" : 0.002886187926459929,
        "EnrichmentMap_Name" : "GO:0048870",
        "EnrichmentMap_GS_DESCR" : "cell motility",
        "EnrichmentMap_GS_Type" : "ENR",
        "shared_name" : "GO:0048870",
        "EnrichmentMap_pvalue_Data_Set_1_" : 0.002886187926459929,
        "EnrichmentMap_gs_size" : 1780,
        "diffusion_output_heat" : 0.9996427382063864,
        "EnrichmentMap_NES_Data_Set_1_" : 1.0,
        "EnrichmentMap_Colouring_Data_Set_1_" : 0.9971138120735401,
        "diffusion_input" : 1.0,
        "EnrichmentMap_Genes" : [ "TNS3", "ADCY3", "ARPC5L", "MSTN", "ARHGEF39", "KRIT1", "SINHCAF", "TSPAN3", "TMEM18", "PSTPIP2", "TMSB4Y", "TMSB15A", "TMSB15B", "PLXND1", "TSSK4", "HTR6", "SORD", "DUOX2", "CORO6", "ABHD2", "FRMD5", "SEPTIN12", "LRRC15", "GAS8", "PODN", "FAM89B", "FAM83H", "SPATA13", "CCDC125", "C1QTNF8", "CCDC40", "CEND1", "FAM110C", "TPGS1", "CX3CR1", "SRGAP3", "SRGAP2B", "ITGA3", "TRPM2", "SRGAP1", "ITGA2B", "CLEC7A", "ITGBL1", "MIR491", "MIR1290", "CD34", "DEFB130A", "MCTP1", "DEFB130B", "SAA2-SAA4", "SMIM22", "MIR338", "PAX6", "AGTR2", "PIP5K1C", "SPAG16", "SPAG9", "TMF1", "SLIT2", "SFRP2", "MIR212", "ROPN1L", "MIR132", "CD9", "FYN", "SLC9A1", "H2BC1", "TCTE1", "PIK3C2A", "AKAP4", "GNRH1", "PRDM14", "WAS", "IGF1", "HGF", "CLDN19", "ARID5B", "ABCC1", "GJA1", "DDX4", "CATSPER3", "STRAP", "CNR2", "MERTK", "MIR1-1", "CD44", "CXADR", "ADAMTS1", "WNT7A", "MIR1-2", "GRN", "NODAL", "MAP2K3", "CBLL1", "VCL", "STAP1", "WDR66", "CUL3", "FLT4", "STC1", "CELF3", "CDH1", "DRC7", "CFAP157", "CTNNA1", "HSPA5", "WNT4", "EDN2", "IGSF8", "NARS1", "MIR204", "SMCP", "CCNYL1", "HEXB", "BCAR1", "LAMA3", "GPC4", "SYNE2", "RARRES2", "SLC9B1", "SLC9B2", "ANXA5", "F7", "NIPBL", "WNK1", "CCAR1", "HDAC7", "CITED2", "NCKAP1", "TBXT", "SHH", "SDC3", "SOX17", "DEFB1", "SUN1", "GPC5", "GPC6", "PRSS37", "JAM3", "GPC2", "ERBB3", "DPCD", "KARS1", "SGPL1", "MYLK", "CATSPER2", "LDHC", "TBXA2R", "ADGRA2", "SPINT2", "MCAM", "TTC21A", "APOH", "CARD10", "ANGPT4", "RHOA", "PRKCZ", "SRPX2", "ROCK1", "LGALS9", "HSPB1", "HDAC4", "ROR2", "MEOX2", "PDILT", "ADTRP", "CLIC4", "THBS4", "PIK3R3", "TACR3", "CCR2", "P2RY1", "NR4A1", "AAMP", "ANGPTL3", "STARD13", "PFN2", "VAV3", "PGK2", "CFAP20", "FGFBP1", "PRCP", "CAMK2A", "ANXA3", "ENPEP", "CDC42", "ITGAX", "PDPK1", "AGTR1", "SLC9C1", "CXCL13", "VAV2", "FUT10", "CYP7B1", "ADAMTS9", "PF4", "MARK2", "IQCF1", "MST1", "CXCL8", "C3AR1", "LEP", "PTGS2", "MMRN2", "CATSPERD", "NDNF", "VEGFB", "CATSPER1", "CLEC14A", "EGR3", "SEMA3A", "CCBE1", "SEMA3C", "CCR3", "PRKX", "ADD2", "TAC4", "CLDN5", "CXCR3", "ACTB", "MIR494", "PLD1", "EPHB4", "MIR361", "MIR101-2", "MIRLET7F1", "PLXNA2", "MIR342", "MIR410", "MIR101-1", "MIRLET7G", "MIR31", "MIR146B", "PRM3", "TOP2B", "THBD", "MIR206", "USP33", "MIR505", "MIR200B", "GATA2", "MIR10B", "MIR487B", "ALOX15B", "MIR329-1", "MIR329-2", "FGFR1", "TPPP2", "MIR188", "MIR150", "MIR483", "MIR196A2", "FUT7", "EDN1", "PCM1", "MAPK15", "SPEM1", "MIRLET7F2", "SETD2", "MIR196A1", "PHLDA2", "TNFSF12", "MIR2355", "MIR22", "MIR497", "MIR10A", "PSEN1", "MIR296", "MIR143", "RNASE10", "MIR939", "MIR1908", "RFX3", "RSPH6A", "TEKT5", "DNAH3", "TEKT4", "TEKT1", "DNAH2", "DNAH17", "ITGB5", "NOG", "BDKRB1", "PDS5B", "SGK3", "BRAT1", "CSF1", "DRD1", "CTTN", "BST2", "OSGIN1", "TRIP6", "SPOCK1", "BAX", "ADIPOR1", "CXCL16", "DNM1L", "CFAP54", "CATSPER4", "NRG3", "CLDN4", "PXN", "PEX13", "TBX5", "CFAP43", "LYST", "VPS13A", "DEFA1", "DEFA1B", "MIR16-2", "EFNB1", "GLG1", "INPP5B", "LAMB1", "BMPR2", "FOXN1", "ITGA6", "TF", "COL5A1", "RIN2", "SLC7A8", "MESP1", "CFAP44", "MIR15B", "MIR16-1", "EMP2", "HDAC6", "EFCAB9", "CATSPERZ", "PGAM4", "PSG1", "SIRT1", "JAK2", "ABL1", "PSG2", "NRP1", "INSL3", "APELA", "EPPIN-WFDC6", "CRKL", "PPIL2", "MAPK1", "LHX1", "DACH1", "MIR21", "AC011330.3", "CCDC39", "PDGFB", "TBX21", "MYH9", "PTPRC", "NEUROD4", "CD40", "IL27RA", "SIX3", "NKD1", "SHROOM2", "HIF1A", "APEX1", "MMP9", "SOX1", "FSCN2", "NFATC2", "STK4", "PHACTR4", "PEX5", "SMAD7", "UMOD", "GCNT1", "POU3F3", "TIMP1", "ARHGEF7", "TRADD", "IFNG", "MAPK3", "HRG", "ABHD6", "FBXO31", "PYCARD", "MAZ", "STX4", "PLAT", "RAB11A", "TJP1", "CYGB", "ATP7A", "MIR140", "PRSS3", "SCARB1", "MIR210", "PTPN23", "TNS1", "FAT2", "EPB41L4B", "PPM1F", "SH3BP1", "FERMT1", "GPI", "PBLD", "ALOX12", "ARSB", "LGALS8", "CAPN7", "AKT2", "PRR5L", "DNAJA4", "PIP5K1A", "IQSEC1", "PTPRG", "CRB2", "BAG4", "PKN3", "RPS19", "S100P", "ARF6", "ATOH8", "P2RY12", "PLEKHG5", "JMY", "KRT2", "HAS1", "SVBP", "RIC8A", "RAB1A", "PDXDC1", "C5ORF30", "PTP4A3", "MIXL1", "KRT16", "TMEM201", "S100A2", "MIR135B", "MIR129-2", "TMSB4X", "CDK6", "TP53INP1", "MIR200A", "MIR499A", "ITGB8", "MIR129-1", "MIR152", "LTB4R2", "OGDH", "EPPK1", "CAV1", "PADI2", "MET", "WASL", "GLI3", "TGFBR1", "ENG", "DOCK8", "DDX58", "IER2", "PHPT1", "KIF14", "BMPR1A", "JAGN1", "PFN1", "FUT8", "C1QBP", "ABI3", "COL1A1", "GTSE1", "HDAC5", "SMURF2", "YWHAE", "RGCC", "SLC9A3R1", "VTN", "PROX1", "GAB1", "FBXW7", "PPARGC1A", "PLK2", "TAOK2", "CD81", "ATP5F1B", "USP17L2", "TRPV4", "ARPC3", "TLX3", "GSX2", "GTPBP4", "TNFAIP3", "CELSR1", "ADAM17", "DAB2", "CDK5R2", "CDK5R1", "NEDD9", "NEXMIF", "MIR15A", "LHX6", "MAPK14", "MDGA1", "BARHL1", "ACAP3", "POMGNT2", "LRP12", "ASTN1", "CCL2", "ZNF609", "CCR4", "GPR173", "HYAL1", "PRKG1", "POMK", "RHOU", "DNER", "MRTFA", "LRIG2", "CD2", "SRF", "VEGFA", "APPL2", "LAMA4", "GPNMB", "KLF4", "RDX", "SCAI", "AZU1", "IL12B", "FAM107A", "ITGAL", "PDE4D", "IL4", "FGF1", "KANK2", "WWC1", "MIR26A1", "PDGFRB", "MIR133B", "MIR30C2", "SELENOK", "AIF1", "MIR193A", "AMOTL2", "MIR138-2", "CNN2", "MIR222", "MIR590", "CD84", "MIR495", "MIR26A2", "MIR30A", "MIR221", "MIR138-1", "HES1", "MIR362", "GNAI2", "MIR29B1", "MIR214", "MIR133A1", "MIR29A", "CPNE3", "MIR137", "CEACAM6", "MIR29B2", "MIR29C", "GP6", "MIR133A2", "SIRPG", "MIR451A", "SDCCAG8", "PLXNA1", "NDE1", "CLASP1", "CD200", "MAPRE1", "CHGA", "ZAP70", "PHOX2B", "ACTR3", "MIIP", "ITGB6", "ITGA4", "RTN4", "CCDC88A", "FN1", "VSIR", "PF4V1", "BST1", "SELPLG", "RCC2", "BIN2", "IL23A", "SDC1", "SOS1", "FGFR1OP", "IL17A", "MIR19B2", "NFE2L2", "MIR19B1", "DPEP1", "NOX4", "CD58", "ARHGEF2", "NKX2-3", "DOCK7", "CD274", "GADD45A", "TNFSF18", "EPX", "SLC7A11", "CD244", "SLC7A9", "RAP2C", "ATP8A1", "CEACAM8", "CXCL6", "ARTN", "GPR18", "ARX", "F3", "SLURP1", "ADGRE2", "ISL1", "SNAI2", "LBP", "MOSPD2", "HDAC9", "SP100", "SFTPD", "APOA1", "SWAP70", "NCK2", "NRP2", "SGK1", "MEF2C", "CCN2", "LCP1", "ZNF268", "FOXO3", "SOX10", "ITGB1BP1", "FOXF1", "TRIM32", "CSF3R", "MEGF10", "EPCAM", "GNA13", "TNFRSF14", "SLAMF8", "NR2E1", "DUSP22", "ABR", "JAML", "TNFRSF10B", "SATB2", "NR4A3", "PTK2B", "S100A11", "CXCR1", "PPBP", "CXCL1", "HOXA7", "ID1", "PIK3CA", "CXCR4", "SMO", "FEZF1", "PLG", "DLL4", "INPP5D", "SEPTIN7", "TWIST1", "LOXL2", "PLAU", "CEACAM3", "DAB2IP", "PKN1", "IL33", "GIPC1", "OLR1", "CCR9", "ASCL1", "SELP", "LRP1", "IL17RA", "AGO2", "SDC4", "RAP2B", "PARD6B", "ADGRG3", "PLCG1", "SNAI1", "BCR", "USP9X", "TNFRSF18", "VAX1", "SELL", "POU4F1", "RREB1", "NR4A2", "FEZF2", "PRTN3", "MYO18A", "BBS2", "NCK1", "BMP4", "NUP85", "NKX6-1", "CD177", "IGLC2", "IGLC3", "IGHA2", "BMP2", "FLRT3", "OVOL2", "IGHA1", "MKKS", "IGHV1-2", "IGHV2-5", "IGHV3-7", "IGHV3-11", "IGHV3-13", "AMOT", "SOX14", "IGHV3-23", "EFNA1", "F10", "LDB2", "IGHV3-33", "IGHV4-34", "EMX2", "IGHV4-39", "IGHV1-46", "STAT5A", "IGHV3-48", "IGHV3-53", "IGHV1-69", "SIX1", "INSM1", "IGHV4-59", "PROP1", "PIN1", "FOXC2", "OLIG3", "FOXE1", "KDR", "AC068234.1", "ALX1", "IGLL1", "IGHV3-30", "PODXL", "IGHV2-70", "TBX1", "TTBK2", "SLC37A4", "AJUBA", "MITF", "AFDN", "ACTN4", "LAMA5", "SOX18", "IL1R1", "SCRT2", "PLXNA3", "MPP1", "AKAP12", "CAP1", "SCRT1", "MMP12", "MCOLN2", "DIAPH1", "MISP", "CD200R1", "SPRY2", "IL17RC", "NPHP4", "NDEL1", "AC005261.1", "LURAP1", "LGALS3", "RAF1", "ITGB4", "CX3CL1", "CCL26", "SSTR4", "NOX1", "KCTD13", "MIR149", "CD74", "MYH10", "MIR182", "MYOC", "PIK3C2B", "GPSM3", "ARHGEF5", "PIK3CB", "SERPINB3", "HYAL2", "NUMB", "EPHA8", "MAP4K4", "CD300H", "ELP3", "FGF4", "PAK3", "CEACAM1", "LDLRAD4", "ZNF703", "ROCK2", "GSTP1", "SEMA6A", "TREM2", "DDT", "PDGFRA", "FAM83D", "ETS1", "FLT1", "APC", "INPP5F", "CCL22", "CCL17", "NDRG4", "CTSH", "PRKD2", "ONECUT2", "CD63", "PIK3R2", "PIK3CG", "GRB10", "CCL24", "C5", "ATP1B2", "CCL7", "DYSF", "CCL8", "MDM2", "CCL1", "JCHAIN", "DUSP3", "AGT", "RAPGEF2", "LAMC1", "GCNT2", "SASH1", "HBEGF", "PDCD10", "PLXNC1", "CCL20", "EPHA4", "RAC1", "TEK", "TNFSF11", "MIR518B", "GLIPR2", "EDN3", "IL10", "RAP2A", "GYPC", "CCR7", "DEFB4A", "RRAS", "DEFB103A", "DEFB103B", "DEFB4B", "FGF13", "APOE", "TOR1A", "PLVAP", "CCL25", "PTPN22", "C5AR2", "MYC", "LIMCH1", "CCN3", "HTR2B", "IL6", "CCL21", "TUBB2B", "OSBPL8", "SDCBP", "SORL1", "CEMIP", "TNFRSF10A", "CADM4", "EGF", "MAPK8IP3", "MAP2K5", "THBS1", "FGF7", "SCYL3", "ITGA11", "NTRK3", "MARVELD3", "MINK1", "SEMA6D", "NLRP12", "XCL1", "XCL2", "DUSP10", "EMILIN1", "S100A7", "ACKR3", "PDGFC", "PTPRU", "NTRK2", "PTPRJ", "TIRAP", "IL24", "ITGAV", "PARP9", "PIP5KL1", "SEMA7A", "AP1AR", "PTPRR", "ANGPT1", "FGF2", "EPHB1", "FGF18", "SH3RF2", "LEF1", "PPP3CA", "NRG2", "TMEM102", "CCR5", "EMC10", "ITGB7", "PTPRT", "S100A12", "ADORA1", "CCR1", "HAND2", "ZMYND8", "F2RL1", "BMPER", "GPER1", "BEX4", "JCAD", "IGF1R", "BBS4", "SPRED1", "PML", "IQGAP1", "CD300A", "ULK4", "APCDD1", "GDNF", "SEMA4C", "GPR183", "NRG4", "MYOCD", "ROBO1", "MIR223", "CCL28", "PLA2G1B", "PLET1", "PDGFD", "ARRB2", "FPR2", "NRTN", "PRKCE", "PTGER4", "P2RY6", "CCL11", "PTP4A1", "TNFRSF11A", "CCL19", "ERBB2", "MYD88", "GRB7", "TRIB1", "SAA1", "USP34", "VAV1", "BTC", "APP", "AKT1", "SPHK1", "HMGB4", "ADORA3", "ERBB4", "EPHA2", "CCN1", "F2R", "CCL13", "LMO4", "CARMIL2", "RNF41", "CSF1R", "ATP1B1", "GAS6", "ABL2", "IRS2", "SRMS", "ATP1B3", "ADAM15", "RAB13", "S100A8", "CXCL17", "FGF16", "NF1", "C5AR1", "PDGFA", "SIRPA", "LPAR1", "RASGEF1A", "MIR126", "AGER", "MIR23B", "MIR181D", "MIR181A2", "MIR218-1", "ITGA9", "MIR181B2", "MIR218-2", "MIR181A1", "MIR27A", "MIR27B", "MIR181B1", "MIR23A", "MIR503", "SYNJ2BP", "MIF", "TDGF1", "INS", "SELE", "CCL5", "CD24", "PIK3R1", "CCL23", "CCL16", "CCL4", "CCL18", "CCL15-CCL14", "CCL15", "SSH2", "CCL4L2", "CCL3L3", "MIR145", "CCL14", "CCL3", "GFRA3", "MIR92A1", "MIR20A", "SLC8B1", "PTPRF", "DCDC2", "MIR424", "MIR24-2", "MIR24-1", "MIR92A2", "CDC42BPA", "GNA12", "EGFR", "IGFBP3", "EPHA1", "SH3KBP1", "NOTCH1", "S100A14", "HACE1", "RFFL", "DGKZ", "PAK1", "DRD2", "ATM", "CXCL2", "MTA2", "FERMT3", "CXCL3", "CXCL5", "CXCL11", "ITGB1", "ADGRL3", "PLAA", "ADRA2A", "VEGFC", "DOCK1", "DIXDC1", "DLG5", "FER", "EPS8", "CD48", "ADAM8", "MYO1G", "MGAT5", "FCAMR", "ATP5F1A", "IGKV4-1", "IGKV5-2", "IGKV3D-20", "IGLV6-57", "IGLV1-51", "NUS1", "IGLV1-47", "ROBO4", "PRKCA", "IGLV1-44", "IGLV7-43", "MIA3", "IGLV1-40", "ENAH", "SH3RF1", "EPHA3", "IGLV3-27", "IGLV3-25", "IGLV2-23", "SLK", "IGLV3-21", "JAM2", "IGLV3-19", "NAV3", "KIF2A", "FLCN", "IGLV2-14", "IGLV2-11", "CAMSAP3", "DCX", "IGLV3-1", "EFHC1", "SPEF1", "RNF20", "ELMO1", "MCU", "TIAM1", "RSPH4A", "APC2", "MARK1", "UNC5D", "SSX2IP", "DNAH7", "DNAH8", "NRG1", "SBDS", "PAXIP1", "MMP14", "KIT", "APPL1", "MAP1B", "NAV1", "BRAF", "SKI", "TUBB2A", "WASF2", "CCDC65", "SKAP1", "BCAS3", "PHLDB2", "F11R", "CDC42BPB", "DMTN", "FCER1G", "DST", "CCSAP", "SLC16A1", "IGKV2D-30", "DRC1", "IGKV3-20", "IGKV1D-33", "ACE", "WDR63", "IGKV1-17", "TRIM46", "CLASP2", "IGKV1-16", "IGKV1D-16", "IGKV3-11", "IGKV1-33", "IGKV1-39", "AIRE", "IGKV2D-28", "ITGB2", "BMERB1", "MAPRE2", "IGKV2-30", "IGKV1-12", "SHC1", "IGKV1-5", "IGKV2-28", "IGKV3-15", "LMNA", "FGFR4", "IGKV2D-40", "IGKV1D-39", "CFAP46", "SRGAP2C", "RSPH9", "ITGA5", "IGLV2-8", "IGKV1D-12", "LRP5", "FES", "PLPP3", "CNTN2", "ELMO2", "MYSM1", "SOCS7", "VCAM1", "ARPC5", "VANGL2", "PLD2", "DISC1", "MEMO1", "DNAAF4", "AC008575.1", "SRGAP2", "S100A9", "GAS2L2", "CLDN1", "PROS1", "ARPC2", "TGFBR2", "PRKCI", "ELP6", "GCSAML", "GCSAM", "ZC3H12A", "PRKCD", "AIMP1", "PLXNB1", "PITX2", "HMGB2", "CD99", "SMPD3", "GSK3A", "ITGA2", "DAPK2", "SLC12A2", "TERT", "TBX20", "DLC1", "HSD3B7", "MADCAM1", "NOS3", "SLC16A8", "CDK5", "CD99L2", "SLC7A6", "SLC7A5", "CEACAM5", "SYK", "CREB3", "TNFAIP1", "VEGFD", "ANLN", "PKN2", "GOLPH3", "PODXL2", "GRB14", "STK10", "FAP", "DNAAF2", "LGMN", "PAK5", "STK24", "CCRL2", "FZD3", "GBF1", "XG", "RET", "TREM1", "SMOC2", "AMOTL1", "VPREB3", "PAK4", "ACKR4", "BTG1", "MTUS1", "STK26", "SLC7A10", "KIF20B", "ILK", "CDH13", "LRCH1", "RHOB", "CH25H", "RHOC", "SLC16A3", "DAPK3", "ACKR2", "CXCL14", "SMAD3", "PLA2G7", "ESAM", "GPR15", "CRK", "TAFA4", "AXL", "GYPA", "CXCR6", "NANOS1", "IL16", "SLC3A2", "TNFRSF10D", "HMOX1", "CTNNB1", "XCR1", "FADD", "AKIRIN1", "CD248", "SOD2", "DDIT4", "DEFB104A", "DEFB104B", "RIPK3", "CCR8", "CYP1B1", "TPM1", "CAMK1D", "PTPRK", "ING2", "CCR10", "STAT3", "ADAM9", "NET1", "IL12A", "SLC8A1", "C10ORF99", "MAP2K1", "APOD", "FUT4", "MMP1", "HRH1", "MECP2", "ZNF580", "MIR155", "MIR34A", "MIR199B", "MIR199A1", "MIR199A2", "PTK2", "PTAFR", "SDC2", "ZEB2", "VPREB1", "CCL27", "RBFOX2", "MSMP", "CKLF", "ONECUT1", "ITGAM", "GYPB", "ELP5", "MMP28", "DUOX1", "CDK1", "DUOXA2", "SAA2", "SAA4", "CDH2", "SIX2", "HAS2", "S1PR1", "INSR", "MCC", "MIR124-3", "MIR124-2", "RHBDF1", "BCL2", "TCAF2", "MIR124-1", "PTEN", "TCAF1", "SCG2", "LAMB2", "BSG", "TSPO", "CFL1", "OXSR1", "CAVIN1", "RHOD", "DAG1", "CSPG4", "STAT5B", "JUP", "MBOAT7", "EPB41L5", "HRAS", "PRKCQ", "NISCH", "PIK3C2G", "CERS2", "LIMA1", "YES1", "FOXG1", "MIR146A", "JUN", "PLEKHO1", "CD151", "GRB2", "RIPOR2", "TNFSF14", "CXCL9", "CXCL10", "ADGRB1", "CALR", "PTPN11", "SLC7A7", "CDH5", "FGR", "SEMA3F", "TMIGD3", "TNFRSF12A", "CXCR2", "SCRIB", "CDKL5", "CELSR3", "RHOBTB2", "SEMA3G", "ADIPOQ", "SEMA3B", "RUFY3", "WASHC1", "ZRANB1", "MGAT3", "LAMC3", "DOCK4", "LAMC2", "CAMK2B", "IDH2", "GPC1", "NTN1", "CTNNA2", "WDR1", "RHOBTB1", "NTN4", "PLCB1", "OPHN1", "CARMIL1", "LCK", "COL18A1", "FAT1", "SSH1", "CASS4", "ARHGAP4", "LAMB4", "NRCAM", "SEMA4G", "BAMBI", "HCK", "LAMA1", "ACTG1", "CORO1A", "RHOV", "FOXO4", "PDE4B", "MEGF8", "MAG", "MEGF9", "KANK1", "CXCL12", "CIB1", "RND2", "CORO1C", "PHACTR1", "NR2F2", "BVES", "SP1", "SEMA5A", "SPARC", "NTF3", "TBCCD1", "RND3", "TNR", "RHOQ", "NF2", "TNN", "RIPOR1", "NCKAP1L", "PREX1", "MAGI2", "EFNB2", "RHOJ", "BCL11B", "MACF1", "SEMA4D", "VIL1", "RAC2", "ARF4", "STRIP2", "PALLD", "ZP3", "ZSWIM6", "UNK", "LRRK2", "MATN2", "RAB25", "ARID2", "LGR6", "DCLK1", "POSTN", "HMGB1", "CHL1", "SEMA4F", "SEMA4A", "DOCK10", "PPIA", "ENPP2", "KIAA0319", "ABI2", "RHOF", "ELMO3", "TGFB1I1", "ARHGDIA", "CD47", "RERE", "BARHL2", "ADA", "CELSR2", "FLNA", "SEMA6C", "WDPCP", "TMEFF2", "ANXA6", "SRC", "LIMD1", "ARHGAP18", "MSN", "BIN3", "DOK2", "SPN", "DOCK5", "ELANE", "DPP4", "PARVA", "KIRREL3", "MYO1C", "GPM6A", "PLCG2", "PTPRO", "AC093012.1", "SEMA3D", "THY1", "CD2AP", "FMNL2", "AUTS2", "NBL1", "ARHGAP35", "FMNL3", "STK39", "PDPN", "LDB1", "NEXN", "LRATD1", "CCKAR", "MTOR", "CLRN1", "APBB2", "CLDN3", "DRGX", "MAP3K3", "L1CAM", "NSMF", "GREM1", "SEMA6B", "GBX2", "ARL13B", "SEMA3E", "SLC26A5", "PIK3CD", "CSNK2B", "FOXB1", "ATOH1", "RND1", "CORO1B", "DAB1", "PTPRM", "PEAK1", "DDR1", "FBXO45", "RACK1", "ADGRG1", "RHOG", "IGHM", "MYADM", "F2", "UNC5C", "EPHB3", "NDN", "TACSTD2", "POU3F2", "KLRK1", "FMNL1", "SEMA4B", "FLRT2", "ITGA1", "CCK", "SLIT1", "ANG", "SHTN1", "DCC", "RELN", "PLXNA4", "EVL", "LAMA2", "PLXNB2", "LAMB3", "ADARB1", "TNF", "GPX1", "ARC", "PLXNB3", "ARPIN", "PECAM1", "AL603832.3", "PRAG1", "PDCD6", "SRCIN1", "LYN", "BRK1", "CXCR5", "CENPV", "ITGB3", "AKT3", "TIE1", "SLC22A16", "TGFBR3", "SOX8", "ABCC8", "TAC1", "WNT11", "PAFAH1B1", "XBP1", "DCN", "PTK6", "FOLR1", "WNT5B", "PTK7", "DNAH5", "KITLG", "FFAR2", "FOXC1", "ATP2B4", "MEAK7", "INTS13", "ROPN1", "ASPM", "SST", "PLPP1", "COL1A2", "FGF10", "OR51E2", "VASH1", "COL3A1", "TACR2", "FBLN1", "PIH1D3", "APOB", "B4GALT1", "SERPINE1", "NME8", "FUZ", "ICAM1", "ANGPT2", "TYRO3", "TEKT2", "TGFB2", "CHRD", "PLA2G3", "CCN4", "SUN2", "TTLL1", "HOXA5", "CACNA1I", "ZFAND5", "ALKBH1", "SIX4", "PLTP", "GPLD1", "PEX7", "LOX", "BMP7", "FOXP1", "EPPIN", "FGF9", "SFRP1", "SYDE1", "TGFB1", "GAPDHS", "CFAP69", "DNAH11", "PTN", "ACVRL1", "FSCN3", "ECM1", "CER1", "GATA3", "ADAMTS12", "FGF8", "NEURL1", "PPP1R9B", "MDK", "CALCA", "BMP10", "ARHGDIB", "DCHS1", "PTPN6", "FBXO5", "PPARD", "SLC26A8", "BMP5", "CCR6", "HOXB9", "CMKLR1", "ANO6", "WNT5A", "USP9Y", "IQCG", "ROPN1B", "DNAH1", "SPNS2", "ACVR1", "TACR1", "IGFBP5", "ASH1L", "TNP1", "DDRGK1", "ARMC2", "UBE2B", "PGF", "GDF2", "SLIRP", "DUSP1", "MSX2", "JAG1", "RECK", "DNAI1", "TRPM4", "DBH", "RRAS2", "TNFAIP6", "ACVR1C", "GPC3", "SEMG2", "IGSF10", "SEMG1", "IL6R", "DDR2", "EREG", "CTHRC1", "SOX9", "TEKT3", "IL1B", "PRKD1", "IFITM1", "MIR9-1", "TWIST2", "MIR665", "MIR9-3", "MIR9-2", "LRRC6", "ARHGEF16", "QRICH2", "FOXJ1", "GLUL", "MIEN1", "RGN", "TEX101", "FSHB", "SPOCK2", "PPARG", "SERPINF1", "ATP1A4", "CLDN7", "TMIGD1", "SPOCK3", "ANXA1", "MIR449A", "CGA", "ACVR1B", "SERPINE2", "EDNRB", "NKX2-1", "DMRT1", "TMSB10", "DEPDC1B", "ANKS1A", "FSCN1", "P2RX4", "ASAP3", "SULF1", "EFS", "AVL9", "ADAM10", "TSPAN11", "DPYSL3", "CYP19A1" ],
        "name" : "GO:0048870",
        "SUID" : 2978,
        "diffusion_output_rank" : 0,
        "__mclCluster" : 8,
        "selected" : false
      },
      "position" : {
        "x" : -557.1022416903218,
        "y" : 391.2120372763221
      },
      "selected" : false
    }, {
      "data" : {
        "id" : "2882",
        "EnrichmentMap_fdr_qvalue_Data_Set_1_" : 0.0036578048971585633,
        "EnrichmentMap_Name" : "GO:0002688",
        "EnrichmentMap_GS_DESCR" : "regulation of leukocyte chemotaxis",
        "EnrichmentMap_GS_Type" : "ENR",
        "shared_name" : "GO:0002688",
        "EnrichmentMap_pvalue_Data_Set_1_" : 0.0036578048971585633,
        "EnrichmentMap_gs_size" : 115,
        "diffusion_output_heat" : 0.9959470160813498,
        "EnrichmentMap_NES_Data_Set_1_" : 1.0,
        "EnrichmentMap_Colouring_Data_Set_1_" : 0.9963421951028414,
        "diffusion_input" : 1.0,
        "EnrichmentMap_Genes" : [ "CCL27", "MSTN", "MAPK14", "CXCL10", "GAS6", "CCL2", "LGALS9", "CALR", "THBS4", "MMP28", "VEGFA", "CCR2", "RAC1", "DAPK2", "SLAMF8", "MDK", "CXCL17", "CXCR2", "DPP4", "C5AR1", "EDN3", "PTK2B", "CCR6", "MCU", "CCR7", "SLIT2", "CXCL13", "CMKLR1", "ANO6", "WNT5A", "NBL1", "AIF1", "MIF", "C5AR2", "MST1", "CREB3", "CCN3", "STK39", "CXCL8", "PADI2", "MPP1", "VEGFD", "CCL5", "IL6", "C3AR1", "CCL21", "CCL4", "VEGFB", "LGMN", "CCL3", "SLC8B1", "PGF", "THBS1", "DUSP1", "MTUS1", "XCL1", "XCL2", "GREM1", "S100A7", "OXSR1", "TIRAP", "STAP1", "EDN1", "CXCL12", "IL6R", "BST1", "CXCL14", "IL23A", "PLA2G7", "TMEM102", "S100A14", "C1QBP", "CD74", "SERPINE1", "EDN2", "GPSM3", "CCR1", "KLRK1", "F2RL1", "CSF1", "NCKAP1L", "RARRES2", "VEGFC", "AKIRIN1", "GPR18", "RAC2", "F7", "WNK1", "MIR223", "LBP", "MAPK3", "DNM1L", "DDT", "MOSPD2", "FPR2", "CAMK1D", "SWAP70", "TRPV4", "IL12A", "CCL19", "HMGB1", "JAM3", "ZNF580", "KARS1", "ADAM17", "RIPOR2", "C5", "TNFSF14", "LYN", "PTN", "CCL7", "DYSF", "ADAM10", "CCL1", "CYP19A1" ],
        "name" : "GO:0002688",
        "SUID" : 2882,
        "diffusion_output_rank" : 11,
        "__mclCluster" : 10,
        "selected" : false
      },
      "position" : {
        "x" : -880.5519840671526,
        "y" : 598.2843821033293
      },
      "selected" : false
    }, {
      "data" : {
        "id" : "2819",
        "EnrichmentMap_fdr_qvalue_Data_Set_1_" : 2.087811073019494E-4,
        "EnrichmentMap_Name" : "GO:0030595",
        "EnrichmentMap_GS_DESCR" : "leukocyte chemotaxis",
        "EnrichmentMap_GS_Type" : "ENR",
        "shared_name" : "GO:0030595",
        "EnrichmentMap_pvalue_Data_Set_1_" : 2.087811073019494E-4,
        "EnrichmentMap_gs_size" : 220,
        "diffusion_output_heat" : 0.9934066060298098,
        "EnrichmentMap_NES_Data_Set_1_" : 1.0,
        "EnrichmentMap_Colouring_Data_Set_1_" : 0.9997912188926981,
        "diffusion_input" : 1.0,
        "EnrichmentMap_Genes" : [ "CXCR5", "MSTN", "MAPK14", "CXCL10", "GAS6", "CCL2", "CALR", "SLC37A4", "VEGFA", "DAPK2", "S100A8", "CXCL17", "SLC12A2", "CXCR2", "TRPM2", "AZU1", "C5AR1", "PDE4D", "PIP5K1C", "HSD3B7", "SLIT2", "ITGA9", "AIF1", "SYK", "MIF", "CREB3", "MPP1", "VEGFD", "CCL5", "CCL23", "CCL16", "CCL4", "CCL18", "CCL15-CCL14", "CCL15", "CCL4L2", "CCL3L3", "LGMN", "CCL14", "CCL3", "PDGFB", "GBF1", "SLC8B1", "FFAR2", "CHGA", "MTUS1", "IL17RC", "CNR2", "CORO1A", "CXADR", "LGALS3", "PDE4B", "CH25H", "STAP1", "CXCL12", "PF4V1", "BST1", "CXCL14", "CX3CL1", "IL23A", "PLA2G7", "CCL26", "S100A14", "CD74", "SERPINE1", "EDN2", "GPSM3", "ARHGEF5", "TAFA4", "CXCL2", "TGFB2", "NCKAP1L", "PREX1", "CXCL3", "CD300H", "CXCL5", "CXCL11", "IL16", "RARRES2", "VEGFC", "AKIRIN1", "CXCL6", "GPR18", "RAC2", "F7", "DEFB104A", "DEFB104B", "ADGRE2", "WNK1", "LBP", "MAPK3", "DDT", "MOSPD2", "CAMK1D", "SFTPD", "ADAM8", "SWAP70", "IL12A", "FLT1", "HMGB1", "CCL22", "CCL17", "C10ORF99", "JAM3", "HRH1", "ZNF580", "KARS1", "PIK3CG", "CCL24", "C5", "PTN", "CCL7", "DYSF", "CCL8", "CCL1", "CCL27", "MSMP", "CSF3R", "CKLF", "LGALS9", "THBS4", "CCL20", "MMP28", "CCR2", "RAC1", "SLAMF8", "MDK", "CALCA", "TNFSF11", "DPP4", "VAV3", "JAML", "EDN3", "PTK2B", "IL10", "PTPRO", "CCR6", "MCU", "CXCR1", "CCR7", "S1PR1", "RPS19", "PPBP", "CXCL1", "CXCL13", "CMKLR1", "ANO6", "CYP7B1", "WNT5A", "CCL25", "PF4", "NBL1", "CXCR4", "C5AR2", "MST1", "CCN3", "STK39", "CXCL8", "PADI2", "IL6", "C3AR1", "SBDS", "CCL21", "KIT", "VEGFB", "SCG2", "CXCR3", "PGF", "THBS1", "DUSP1", "XCL1", "FCER1G", "XCL2", "GREM1", "IL17RA", "S100A7", "OXSR1", "TRPM4", "TIRAP", "PIK3CD", "EDN1", "IL6R", "ITGB2", "IL1B", "TMEM102", "CCR5", "C1QBP", "NUP85", "S100A12", "CCR1", "KLRK1", "F2RL1", "CSF1", "ITGA1", "GPR183", "CXCL16", "MIR223", "PLA2G1B", "DNM1L", "FPR2", "ANXA1", "S100A9", "TRPV4", "CCL11", "TNFRSF11A", "CCL19", "SAA1", "EDNRB", "VAV1", "LYST", "ADAM17", "DEFA1", "RIPOR2", "DEFA1B", "TNFSF14", "LYN", "ADAM10", "CYP19A1", "CXCL9", "CCL13" ],
        "name" : "GO:0030595",
        "SUID" : 2819,
        "diffusion_output_rank" : 14,
        "__mclCluster" : 7,
        "selected" : false
      },
      "position" : {
        "x" : -901.0756600249138,
        "y" : 543.1600789059532
      },
      "selected" : false
    }, {
      "data" : {
        "id" : "2852",
        "EnrichmentMap_fdr_qvalue_Data_Set_1_" : 6.781988166428374E-5,
        "EnrichmentMap_Name" : "GO:0060326",
        "EnrichmentMap_GS_DESCR" : "cell chemotaxis",
        "EnrichmentMap_GS_Type" : "ENR",
        "shared_name" : "GO:0060326",
        "EnrichmentMap_pvalue_Data_Set_1_" : 6.781988166428374E-5,
        "EnrichmentMap_gs_size" : 302,
        "diffusion_output_heat" : 0.9905889500898796,
        "EnrichmentMap_NES_Data_Set_1_" : 1.0,
        "EnrichmentMap_Colouring_Data_Set_1_" : 0.9999321801183357,
        "diffusion_input" : 1.0,
        "EnrichmentMap_Genes" : [ "CXCR5", "MSTN", "MIR15A", "MAPK14", "CXCL10", "GAS6", "PRKCD", "CCL2", "CCR4", "CALR", "MIR16-1", "HMGB2", "SLC37A4", "VEGFA", "RAB13", "DAPK2", "S100A8", "CX3CR1", "CXCL17", "SLC12A2", "CXCR2", "TRPM2", "FGF16", "AZU1", "C5AR1", "DEFB130A", "DEFB130B", "SAA2-SAA4", "LPAR1", "PDE4D", "NRP1", "PIP5K1C", "DOCK4", "HSD3B7", "SLIT2", "FGF1", "ITGA9", "CRKL", "PDGFRB", "AIF1", "SYK", "MIF", "CREB3", "MPP1", "VEGFD", "CCL5", "CCL23", "CCL16", "CCL4", "CCL18", "CCL15-CCL14", "CCL15", "CCL4L2", "CCL3L3", "LGMN", "CCL14", "CCRL2", "CCL3", "PDGFB", "HGF", "GBF1", "SLC8B1", "MIR424", "SMOC2", "FFAR2", "CHGA", "ACKR4", "ABCC1", "MTUS1", "IL17RC", "CNR2", "CORO1A", "CXADR", "LGALS3", "PDE4B", "CH25H", "STAP1", "CXCL12", "PF4V1", "BST1", "ACKR2", "BIN2", "CXCL14", "CX3CL1", "IL23A", "PLA2G7", "CCL26", "NOTCH1", "SEMA5A", "S100A14", "CD74", "CRK", "SERPINE1", "EDN2", "GPSM3", "ARHGEF5", "TAFA4", "CXCL2", "BCAR1", "TGFB2", "NCKAP1L", "PREX1", "CXCL3", "CD300H", "CXCL5", "CXCR6", "CXCL11", "IL16", "FGF4", "RARRES2", "XCR1", "VEGFC", "AKIRIN1", "CXCL6", "GPR18", "RAC2", "F7", "GSTP1", "DEFB104A", "DEFB104B", "LOX", "ADGRE2", "WNK1", "CCR8", "LBP", "MAPK3", "DDT", "MOSPD2", "HRG", "CAMK1D", "CCR10", "SFTPD", "ADAM8", "SWAP70", "PDGFRA", "IL12A", "FLT1", "HMGB1", "CCL22", "CCL17", "C10ORF99", "JAM3", "HRH1", "PRKD2", "ZNF580", "KARS1", "PIK3CG", "MIR34A", "CCL24", "C5", "PTN", "CCL7", "DYSF", "CCL8", "CCL1", "CCL27", "MSMP", "CSF3R", "CKLF", "LGALS9", "HSPB1", "HBEGF", "THBS4", "CCL20", "MMP28", "CCR2", "NR4A1", "SAA2", "RAC1", "SLAMF8", "MDK", "SAA4", "CALCA", "TNFSF11", "DPP4", "VAV3", "PARVA", "JAML", "EDN3", "PTK2B", "IL10", "PIP5K1A", "PTPRO", "CCR6", "MCU", "CXCR1", "HOXB9", "CCR7", "S1PR1", "DEFB4A", "RPS19", "DEFB103A", "AGTR1", "DEFB103B", "DEFB4B", "PPBP", "CXCL1", "PLEKHG5", "CXCL13", "TIAM1", "CMKLR1", "ANO6", "CYP7B1", "WNT5A", "CCL25", "PF4", "NBL1", "TMSB4X", "CXCR4", "C5AR2", "MST1", "CCN3", "STK39", "CXCL8", "PADI2", "MET", "IL6", "C3AR1", "SBDS", "CCL21", "KIT", "VEGFB", "SCG2", "EGR3", "CCR3", "CXCR3", "PGF", "THBS1", "DUSP1", "CCR9", "XCL1", "FCER1G", "XCL2", "GREM1", "IL17RA", "S100A7", "ACKR3", "OXSR1", "FGFR1", "TRPM4", "TIRAP", "PIK3CD", "EDN1", "CORO1B", "IL6R", "FGF2", "EPHB1", "ITGB2", "FGF18", "LEF1", "IL1B", "TMEM102", "CCR5", "RHOG", "PRKD1", "C1QBP", "NUP85", "S100A12", "PRKCQ", "ARHGEF16", "CCR1", "KLRK1", "F2RL1", "CSF1", "ITGA1", "GAB1", "ELMO2", "GPR183", "CXCL16", "MIR223", "CCL28", "PLA2G1B", "DNM1L", "PDGFD", "ARRB2", "FPR2", "PLXNB3", "ANXA1", "S100A9", "TRPV4", "CCL11", "TNFRSF11A", "CCL19", "SAA1", "EDNRB", "VAV1", "LYST", "HMGB4", "ADAM17", "DEFA1", "RIPOR2", "P2RX4", "DEFA1B", "EPHA2", "MIR16-2", "TNFSF14", "LYN", "KDR", "ADAM10", "CYP19A1", "CXCL9", "CCL13" ],
        "name" : "GO:0060326",
        "SUID" : 2852,
        "diffusion_output_rank" : 15,
        "__mclCluster" : 7,
        "selected" : false
      },
      "position" : {
        "x" : -651.4391532938291,
        "y" : 514.636925501954
      },
      "selected" : false
    }, {
      "data" : {
        "id" : "2885",
        "EnrichmentMap_fdr_qvalue_Data_Set_1_" : 0.0031178986434600457,
        "EnrichmentMap_Name" : "GO:0050920",
        "EnrichmentMap_GS_DESCR" : "regulation of chemotaxis",
        "EnrichmentMap_GS_Type" : "ENR",
        "shared_name" : "GO:0050920",
        "EnrichmentMap_pvalue_Data_Set_1_" : 0.0031178986434600457,
        "EnrichmentMap_gs_size" : 216,
        "diffusion_output_heat" : 0.9896066029316829,
        "EnrichmentMap_NES_Data_Set_1_" : 1.0,
        "EnrichmentMap_Colouring_Data_Set_1_" : 0.99688210135654,
        "diffusion_input" : 1.0,
        "EnrichmentMap_Genes" : [ "MSTN", "MIR15A", "MAPK14", "CXCL10", "GAS6", "CCL2", "CCR4", "CALR", "MIR16-1", "SEMA3F", "VEGFA", "ITGA2", "MYCBP2", "DAPK2", "CXCL17", "CXCR2", "FGF16", "AZU1", "C5AR1", "SEMA3G", "SEMA3B", "LPAR1", "NRP1", "AGER", "SLIT2", "FGF1", "USP14", "PDGFRB", "AIF1", "MIF", "CREB3", "PLXNA3", "MPP1", "VEGFD", "CCL5", "CCL4", "LGMN", "CCL3", "PDGFB", "SLC8B1", "MIR424", "SEMA4G", "SMOC2", "POU4F2", "MTUS1", "CDH13", "FGF10", "MEGF8", "STAP1", "CXCL12", "BST1", "STX3", "CXCL14", "IL23A", "SMAD3", "PLA2G7", "CCL26", "NOTCH1", "SEMA5A", "S100A14", "NTF3", "CD74", "SERPINE1", "CASR", "EDN2", "GPSM3", "ANGPT2", "NCKAP1L", "IL16", "FGF4", "EFNB2", "RARRES2", "VEGFC", "AKIRIN1", "SEMA4D", "ARTN", "GPR18", "RAC2", "F7", "GSTP1", "F3", "WNK1", "ZSWIM6", "SEMA6A", "ZSWIM4", "LBP", "TREM2", "MAPK3", "DDT", "MOSPD2", "HRG", "CAMK1D", "SWAP70", "PDGFRA", "IL12A", "HMGB1", "SEMA4F", "SEMA4A", "JAM3", "PRKD2", "ZNF580", "KARS1", "STX4", "MIR34A", "C5", "PTN", "CCL7", "DYSF", "ADGRA2", "CCL1", "DUSP3", "CCL27", "SEMA6C", "LGALS9", "HSPB1", "THBS4", "WNT3", "MMP28", "CCR2", "RAC1", "SLAMF8", "MDK", "ELANE", "PPM1F", "DPP4", "YTHDF1", "EDN3", "PTK2B", "PTPRO", "CCR6", "MCU", "CCR7", "SEMA3D", "S1PR1", "P2RY12", "CXCL13", "TIAM1", "CMKLR1", "ANO6", "WNT5A", "NBL1", "TMSB4X", "CXCR4", "C5AR2", "MST1", "CCN3", "STK39", "CXCL8", "PADI2", "MET", "ZSWIM5", "IL6", "C3AR1", "CCL21", "TUBB2B", "VEGFB", "SCG2", "SEMA3A", "SEMA3C", "PGF", "TBR1", "THBS1", "NTRK3", "DUSP1", "SEMA6D", "XCL1", "XCL2", "GREM1", "S100A7", "SEMA6B", "WNT3A", "OXSR1", "SEMA3E", "FGFR1", "TIRAP", "DSCAM", "EDN1", "SEMA7A", "CORO1B", "IL6R", "FGF2", "FGF18", "FEZF2", "TMEM102", "PRKD1", "C1QBP", "SUCNR1", "RYK", "CCR1", "KLRK1", "F2RL1", "CSF1", "SEMA4B", "ROBO2", "PTPN2", "PLXNA4", "SEMA4C", "GPR183", "ROBO1", "MIR223", "DNM1L", "PDGFD", "FPR2", "TRPV4", "CCL19", "ZSWIM8", "ADAM17", "RIPOR2", "P2RX4", "MIR16-2", "TNFSF14", "LYN", "KDR", "ADAM10", "BMPR2", "CYP19A1" ],
        "name" : "GO:0050920",
        "SUID" : 2885,
        "diffusion_output_rank" : 16,
        "__mclCluster" : 10,
        "selected" : false
      },
      "position" : {
        "x" : -718.8910344778028,
        "y" : 529.0206215285534
      },
      "selected" : false
    }, {
      "data" : {
        "id" : "2987",
        "EnrichmentMap_fdr_qvalue_Data_Set_1_" : 1.3263526652298275E-4,
        "EnrichmentMap_Name" : "GO:0071621",
        "EnrichmentMap_GS_DESCR" : "granulocyte chemotaxis",
        "EnrichmentMap_GS_Type" : "ENR",
        "shared_name" : "GO:0071621",
        "EnrichmentMap_pvalue_Data_Set_1_" : 1.3263526652298275E-4,
        "EnrichmentMap_gs_size" : 120,
        "diffusion_output_heat" : 0.999432709241397,
        "EnrichmentMap_NES_Data_Set_1_" : 1.0,
        "EnrichmentMap_Colouring_Data_Set_1_" : 0.999867364733477,
        "diffusion_input" : 1.0,
        "EnrichmentMap_Genes" : [ "MSTN", "MAPK14", "CSF3R", "CXCL10", "CKLF", "CCL2", "THBS4", "CCL20", "SLC37A4", "RAC1", "DAPK2", "S100A8", "MDK", "CXCL17", "CXCR2", "DPP4", "VAV3", "JAML", "C5AR1", "EDN3", "PDE4D", "MCU", "CXCR1", "PIP5K1C", "CCR7", "SLIT2", "PPBP", "CXCL1", "CXCL13", "ITGA9", "CMKLR1", "CCL25", "PF4", "SYK", "C5AR2", "CXCL8", "MPP1", "CCL5", "C3AR1", "CCL23", "CCL21", "CCL16", "CCL4", "CCL18", "CCL15-CCL14", "CCL15", "SCG2", "CCL4L2", "CCL3L3", "CCL14", "CCL3", "GBF1", "THBS1", "IL17RC", "XCL1", "FCER1G", "XCL2", "IL17RA", "S100A7", "CXADR", "LGALS3", "PDE4B", "TIRAP", "PIK3CD", "EDN1", "PF4V1", "BST1", "ITGB2", "CX3CL1", "IL23A", "CCL26", "IL1B", "S100A14", "C1QBP", "CD74", "EDN2", "S100A12", "CXCL2", "CSF1", "ITGA1", "TGFB2", "NCKAP1L", "PREX1", "CXCL3", "CD300H", "CXCL5", "CXCL11", "RARRES2", "AKIRIN1", "CXCL6", "RAC2", "ADGRE2", "MIR223", "LBP", "PLA2G1B", "MAPK3", "DNM1L", "MOSPD2", "CAMK1D", "ANXA1", "S100A9", "TRPV4", "CCL11", "CCL19", "CCL22", "CCL17", "SAA1", "VAV1", "JAM3", "HRH1", "KARS1", "PIK3CG", "CCL24", "RIPOR2", "CCL7", "DYSF", "CCL8", "CCL1", "CXCL9", "CCL13" ],
        "name" : "GO:0071621",
        "SUID" : 2987,
        "diffusion_output_rank" : 5,
        "__mclCluster" : 7,
        "selected" : false
      },
      "position" : {
        "x" : -501.98572702149625,
        "y" : 585.2802597602049
      },
      "selected" : false
    }, {
      "data" : {
        "id" : "2891",
        "EnrichmentMap_fdr_qvalue_Data_Set_1_" : 0.007295098732978326,
        "EnrichmentMap_Name" : "GO:0050921",
        "EnrichmentMap_GS_DESCR" : "positive regulation of chemotaxis",
        "EnrichmentMap_GS_Type" : "ENR",
        "shared_name" : "GO:0050921",
        "EnrichmentMap_pvalue_Data_Set_1_" : 0.007295098732978326,
        "EnrichmentMap_gs_size" : 136,
        "diffusion_output_heat" : 0.9302236254586157,
        "EnrichmentMap_NES_Data_Set_1_" : 1.0,
        "EnrichmentMap_Colouring_Data_Set_1_" : 0.9927049012670217,
        "diffusion_input" : 1.0,
        "EnrichmentMap_Genes" : [ "CCL27", "MSTN", "MAPK14", "CXCL10", "GAS6", "LGALS9", "HSPB1", "CCR4", "CALR", "THBS4", "VEGFA", "CCR2", "ITGA2", "RAC1", "DAPK2", "MDK", "CXCL17", "CXCR2", "PPM1F", "FGF16", "AZU1", "C5AR1", "EDN3", "LPAR1", "PTK2B", "NRP1", "CCR6", "MCU", "CCR7", "S1PR1", "AGER", "SLIT2", "P2RY12", "CXCL13", "TIAM1", "CMKLR1", "ANO6", "WNT5A", "PDGFRB", "AIF1", "TMSB4X", "CXCR4", "CREB3", "STK39", "CXCL8", "VEGFD", "CCL5", "MET", "IL6", "C3AR1", "CCL21", "TUBB2B", "CCL4", "VEGFB", "SCG2", "LGMN", "CCL3", "PDGFB", "PGF", "THBS1", "SMOC2", "NTRK3", "XCL1", "XCL2", "S100A7", "CDH13", "OXSR1", "FGF10", "MEGF8", "FGFR1", "TIRAP", "DSCAM", "EDN1", "CXCL12", "IL6R", "FGF2", "STX3", "FGF18", "CXCL14", "IL23A", "SMAD3", "PLA2G7", "CCL26", "SEMA5A", "TMEM102", "S100A14", "PRKD1", "NTF3", "C1QBP", "CD74", "SERPINE1", "SUCNR1", "CASR", "EDN2", "GPSM3", "CCR1", "F2RL1", "CSF1", "NCKAP1L", "IL16", "RARRES2", "VEGFC", "AKIRIN1", "ARTN", "RAC2", "F7", "F3", "WNK1", "LBP", "TREM2", "MAPK3", "DNM1L", "MOSPD2", "PDGFD", "FPR2", "CAMK1D", "SWAP70", "TRPV4", "IL12A", "CCL19", "HMGB1", "PRKD2", "ZNF580", "KARS1", "STX4", "ADAM17", "RIPOR2", "P2RX4", "TNFSF14", "PTN", "CCL7", "KDR", "DYSF", "ADAM10", "CCL1", "BMPR2" ],
        "name" : "GO:0050921",
        "SUID" : 2891,
        "diffusion_output_rank" : 17,
        "__mclCluster" : 10,
        "selected" : false
      },
      "position" : {
        "x" : -746.870016648908,
        "y" : 480.8199369526648
      },
      "selected" : false
    }, {
      "data" : {
        "id" : "2732",
        "EnrichmentMap_fdr_qvalue_Data_Set_1_" : 0.0017359616706580853,
        "EnrichmentMap_Name" : "GO:0040011",
        "EnrichmentMap_GS_DESCR" : "locomotion",
        "EnrichmentMap_GS_Type" : "ENR",
        "has_nested_network" : true,
        "shared_name" : "GO:0040011",
        "EnrichmentMap_pvalue_Data_Set_1_" : 0.0017359616706580853,
        "EnrichmentMap_gs_size" : 2009,
        "diffusion_output_heat" : 0.9936314637813667,
        "EnrichmentMap_NES_Data_Set_1_" : 1.0,
        "EnrichmentMap_Colouring_Data_Set_1_" : 0.998264038329342,
        "diffusion_input" : 1.0,
        "EnrichmentMap_Genes" : [ "TNS3", "ADCY3", "ARPC5L", "MSTN", "ARHGEF39", "BMPR1B", "KRIT1", "SINHCAF", "TSPAN3", "TMEM18", "PSTPIP2", "TMSB4Y", "TMSB15A", "TMSB15B", "PLXND1", "TSSK4", "HTR6", "SORD", "DUOX2", "CORO6", "ABHD2", "FRMD5", "SEPTIN12", "LRRC15", "GAS8", "PODN", "FAM89B", "FAM83H", "SPATA13", "CCDC125", "C1QTNF8", "CCDC40", "CEND1", "FAM110C", "TPGS1", "CX3CR1", "SRGAP3", "SRGAP2B", "ITGA3", "TRPM2", "SRGAP1", "ITGA2B", "CLEC7A", "ITGBL1", "MIR491", "MIR1290", "CD34", "DEFB130A", "LHX9", "MCTP1", "DEFB130B", "SAA2-SAA4", "SMIM22", "MIR338", "PAX6", "CMTM1", "AGTR2", "CMTM2", "CMTM5", "CMTM8", "MACO1", "GDF7", "PIP5K1C", "SPAG16", "SPAG9", "TMF1", "SLIT2", "SFRP2", "MIR212", "RANBP9", "ROPN1L", "MIR132", "CD9", "FYN", "ANOS1", "SLC9A1", "H2BC1", "TCTE1", "PIK3C2A", "PLAUR", "AKAP4", "GNRH1", "PRDM14", "WAS", "IGF1", "RALBP1", "HGF", "CLDN19", "ARID5B", "POU4F2", "ABCC1", "GJA1", "DDX4", "CATSPER3", "STRAP", "CNR2", "MERTK", "MIR1-1", "CD44", "CXADR", "ADAMTS1", "WNT7A", "MIR1-2", "GRN", "NODAL", "GHRL", "MAP2K3", "CBLL1", "VCL", "STAP1", "WDR66", "CUL3", "FLT4", "STC1", "CELF3", "CDH1", "DRC7", "CFAP157", "AC020929.1", "CTNNA1", "HSPA5", "WNT4", "EDN2", "IGSF8", "NARS1", "MIR204", "SMCP", "CCNYL1", "HEXB", "BCAR1", "PROK2", "LAMA3", "GPC4", "SYNE2", "RARRES2", "SLC9B1", "SLC9B2", "ANXA5", "F7", "NIPBL", "RHOBTB3", "WNK1", "CCAR1", "HDAC7", "CITED2", "NCKAP1", "TBXT", "SHH", "SDC3", "SOX17", "DEFB1", "SUN1", "GPC5", "GPC6", "NGFR", "PRSS37", "JAM3", "GPC2", "ERBB3", "DPCD", "KARS1", "SGPL1", "FRS2", "MYLK", "CATSPER2", "LDHC", "TBXA2R", "ADGRA2", "SPINT2", "MCAM", "TTC21A", "APOH", "CARD10", "ANGPT4", "RHOA", "PRKCZ", "SRPX2", "ROCK1", "LGALS9", "HSPB1", "HDAC4", "ROR2", "MEOX2", "PDILT", "ADTRP", "CLIC4", "THBS4", "PIK3R3", "VPS35", "TACR3", "CCR2", "P2RY1", "NR4A1", "AAMP", "ANGPTL3", "STARD13", "PFN2", "VAV3", "PGK2", "CFAP20", "FGFBP1", "PRCP", "CAMK2A", "ANXA3", "ENPEP", "CDC42", "ITGAX", "PDPK1", "AGTR1", "SLC9C1", "CXCL13", "VAV2", "FUT10", "CYP7B1", "ADAMTS9", "PF4", "MARK2", "IQCF1", "CRMP1", "MST1", "CXCL8", "C3AR1", "LEP", "PTGS2", "MMRN2", "CATSPERD", "NDNF", "VEGFB", "TSG101", "CATSPER1", "CLEC14A", "FOSL1", "EGR3", "SEMA3A", "CCBE1", "SEMA3C", "CCR3", "PRKX", "ADD2", "TAC4", "CLDN5", "CXCR3", "ACTB", "MIR494", "PLD1", "EPHB4", "MIR361", "MIR101-2", "MIRLET7F1", "PLXNA2", "MIR342", "MIR410", "MIR101-1", "MIRLET7G", "MIR31", "MIR146B", "PRM3", "TOP2B", "THBD", "MIR206", "USP33", "MIR505", "MIR200B", "GATA2", "MIR10B", "MIR487B", "ALOX15B", "MIR329-1", "MIR329-2", "FGFR1", "TPPP2", "MIR188", "MIR150", "MIR483", "MIR196A2", "FUT7", "EDN1", "PCM1", "MAPK15", "SPEM1", "MIRLET7F2", "SETD2", "MIR196A1", "PHLDA2", "TNFSF12", "ECSCR", "MIR2355", "MIR22", "MIR497", "MIR10A", "PSEN1", "MIR296", "MIR143", "RNASE10", "MIR939", "MIR1908", "RFX3", "RSPH6A", "TEKT5", "DNAH3", "TEKT4", "TEKT1", "PTGDR2", "DNAH2", "DNAH17", "ITGB5", "NOG", "BDKRB1", "PDS5B", "SGK3", "OR1D2", "SLIT3", "CHMP2B", "BRAT1", "CSF1", "PLA2G6", "DRD1", "ROBO2", "CTTN", "BST2", "OSGIN1", "TRIP6", "SPOCK1", "BAX", "ADIPOR1", "CXCL16", "DNM1L", "CFAP54", "CATSPER4", "NRG3", "CLDN4", "PXN", "PEX13", "TBX5", "CFAP43", "LYST", "VPS13A", "DEFA1", "DEFA1B", "MIR16-2", "EFNB1", "GLG1", "INPP5B", "LAMB1", "BMPR2", "FOXN1", "ITGA6", "TF", "COL5A1", "RIN2", "SLC7A8", "MESP1", "CFAP44", "MIR15B", "MIR16-1", "EZR", "EMP2", "HDAC6", "EFCAB9", "CLN6", "CATSPERZ", "PGAM4", "PSG1", "SIRT1", "JAK2", "ABL1", "PSG2", "NRP1", "INSL3", "APELA", "EPPIN-WFDC6", "SERPIND1", "CRKL", "PPIL2", "MAPK1", "CHRM4", "LHX1", "DACH1", "MIR21", "AC011330.3", "CCDC39", "PDGFB", "TBX21", "MYH9", "PTPRC", "NEUROD4", "CD40", "IL27RA", "EP300", "SIX3", "NKD1", "SHROOM2", "HIF1A", "APEX1", "MMP9", "SOX1", "FSCN2", "NFATC2", "STK4", "PHACTR4", "CHMP4B", "PEX5", "VAPA", "SMAD7", "UMOD", "GCNT1", "POU3F3", "TIMP1", "ARRDC3", "ARHGEF7", "TRADD", "IFNG", "MAPK3", "HRG", "ABHD6", "TSHR", "TSC2", "FBXO31", "PYCARD", "MAZ", "STX4", "PLAT", "RAB11A", "TJP1", "CYGB", "ATP7A", "MIR140", "PRSS3", "SCARB1", "MIR210", "PTPN23", "TNS1", "FAT2", "EPB41L4B", "PPM1F", "SH3BP1", "FERMT1", "GPI", "PBLD", "ALOX12", "ARSB", "RAB7A", "LGALS8", "CAPN7", "AKT2", "PRR5L", "DNAJA4", "PIP5K1A", "IQSEC1", "PTPRG", "CRB2", "BAG4", "PKN3", "RPS19", "S100P", "ARF6", "ATOH8", "P2RY12", "PLEKHG5", "JMY", "KRT2", "HAS1", "SVBP", "RIC8A", "RAB1A", "PDXDC1", "C5ORF30", "PTP4A3", "MIXL1", "KRT16", "TMEM201", "S100A2", "MIR135B", "MIR129-2", "TMSB4X", "CDK6", "TP53INP1", "MIR200A", "MIR499A", "ITGB8", "MIR129-1", "MIR152", "LTB4R2", "OGDH", "FEZ2", "EPPK1", "CAV1", "PADI2", "MET", "WASL", "GLI3", "TGFBR1", "ENG", "DOCK8", "DDX58", "IER2", "DVL1", "PHPT1", "KIF14", "UNC5B", "VPS4B", "PPP3CB", "BMPR1A", "VPS4A", "JAGN1", "LGI1", "PFN1", "FUT8", "C1QBP", "ABI3", "COL1A1", "GTSE1", "HDAC5", "SMURF2", "YWHAE", "RGCC", "SLC9A3R1", "VTN", "CMTM3", "PROX1", "GAB1", "FBXW7", "PPARGC1A", "PLK2", "TAOK2", "NECTIN1", "CD81", "TRIM15", "ATP5F1B", "USP17L2", "TRPV4", "FBXO7", "ARPC3", "TLX3", "GSX2", "GTPBP4", "TNFAIP3", "CELSR1", "ADAM17", "DAB2", "CDK5R2", "CDK5R1", "NEDD9", "NEXMIF", "MIR15A", "LHX6", "MAPK14", "MDGA1", "BARHL1", "ACAP3", "POMGNT2", "LRP12", "ASTN1", "CCL2", "ZNF609", "CCR4", "GPR173", "HYAL1", "PRKG1", "ID2", "POMK", "RHOU", "DNER", "MRTFA", "LRIG2", "CD2", "SRF", "VEGFA", "APPL2", "LAMA4", "GPNMB", "KLF4", "RDX", "SCAI", "AZU1", "IL12B", "FAM107A", "ITGAL", "PDE4D", "IL4", "FGF1", "KANK2", "WWC1", "MIR26A1", "PDGFRB", "MIR133B", "MIR30C2", "SELENOK", "AIF1", "MIR193A", "AMOTL2", "MIR138-2", "CNN2", "MIR222", "MIR590", "CD84", "MIR495", "MIR26A2", "MIR30A", "MIR221", "MIR138-1", "HES1", "MIR362", "GNAI2", "MIR29B1", "MIR214", "MIR133A1", "MIR29A", "CPNE3", "MIR137", "CEACAM6", "MIR29B2", "MIR29C", "GP6", "MIR133A2", "SIRPG", "MIR451A", "SDCCAG8", "PLXNA1", "NDE1", "CLASP1", "CD200", "MAPRE1", "CHGA", "ZAP70", "PHOX2B", "ACTR3", "MIIP", "ITGB6", "ITGA4", "RTN4", "CCDC88A", "FN1", "VSIR", "CHMP3", "PF4V1", "BST1", "SELPLG", "RCC2", "BIN2", "IL23A", "SDC1", "SOS1", "FGFR1OP", "IL17A", "MIR19B2", "NFE2L2", "MIR19B1", "DPEP1", "NOX4", "CD58", "ARHGEF2", "NKX2-3", "DOCK7", "CD274", "GADD45A", "TNFSF18", "EPX", "SLC7A11", "CD244", "SLC7A9", "RAP2C", "ATP8A1", "CEACAM8", "CXCL6", "ARTN", "GPR18", "ARX", "F3", "SLURP1", "ADGRE2", "ISL1", "SNAI2", "LBP", "MOSPD2", "HDAC9", "SP100", "SFTPD", "APOA1", "SWAP70", "NCK2", "NRP2", "CREB1", "SGK1", "MEF2C", "CCN2", "LCP1", "ZNF268", "FOXO3", "SOX10", "ITGB1BP1", "FOXF1", "TRIM32", "CSF3R", "MEGF10", "HOXA2", "EPCAM", "CMTM7", "GNA13", "TNFRSF14", "SLAMF8", "NR2E1", "DUSP22", "ABR", "JAML", "KLF7", "TNFRSF10B", "SATB2", "NR4A3", "PTK2B", "S100A11", "CXCR1", "TRIM25", "PPBP", "CXCL1", "HOXA7", "ID1", "PIK3CA", "CXCR4", "SMO", "FEZF1", "PLG", "DLL4", "INPP5D", "SEPTIN7", "RNASE2", "TWIST1", "LOXL2", "PLAU", "CEACAM3", "TBR1", "DAB2IP", "PKN1", "IL33", "GIPC1", "OLR1", "CCR9", "ASCL1", "SELP", "LRP1", "IL17RA", "AGO2", "SDC4", "RAP2B", "PARD6B", "ADGRG3", "PLCG1", "SNAI1", "BCR", "USP9X", "NFIB", "TNFRSF18", "VAX1", "DRD3", "SELL", "POU4F1", "RREB1", "NR4A2", "ZNF502", "FEZF2", "PRTN3", "MYO18A", "BBS2", "NCK1", "BMP4", "NUP85", "SUCNR1", "NKX6-1", "VASP", "CD177", "IGLC2", "IGLC3", "IGHA2", "BMP2", "FLRT3", "OVOL2", "IGHA1", "MKKS", "IGHV1-2", "IGHV2-5", "IGHV3-7", "IGHV3-11", "IGHV3-13", "AMOT", "SOX14", "IGHV3-23", "EFNA1", "F10", "LDB2", "IGHV3-33", "IGHV4-34", "EMX2", "IGHV4-39", "IGHV1-46", "STAT5A", "IGHV3-48", "PPID", "IGHV3-53", "IGHV1-69", "SIX1", "INSM1", "IGHV4-59", "PROP1", "PIN1", "FOXC2", "OLIG3", "FOXE1", "KDR", "AC068234.1", "ALX1", "IGLL1", "IGHV3-30", "PODXL", "IGHV2-70", "TBX1", "TTBK2", "SLC37A4", "AJUBA", "MITF", "AFDN", "ACTN4", "LAMA5", "SOX18", "IL1R1", "CHMP2A", "TRIM28", "SCRT2", "PLXNA3", "MPP1", "AKAP12", "CAP1", "SCRT1", "MMP12", "KIF3A", "MCOLN2", "DIAPH1", "MISP", "CD200R1", "SPRY2", "IL17RC", "NPHP4", "NDEL1", "AC005261.1", "LURAP1", "LGALS3", "RAF1", "ITGB4", "CX3CL1", "PTPRA", "CCL26", "SSTR4", "NOX1", "KCTD13", "MIR149", "CD74", "MYH10", "MIR182", "MYOC", "PIK3C2B", "CASR", "GPSM3", "ARHGEF5", "PIK3CB", "SERPINB3", "HYAL2", "SPTB", "NUMB", "EPHA8", "MAP4K4", "CD300H", "ELP3", "FGF4", "PAK3", "TRIM62", "CEACAM1", "LDLRAD4", "ZNF703", "ROCK2", "GSTP1", "RALA", "SEMA6A", "DOCK2", "TREM2", "DDT", "COLEC10", "DOK5", "PDGFRA", "FAM83D", "ETS1", "FLT1", "APC", "INPP5F", "CCL22", "CCL17", "NDRG4", "CTSH", "PRKD2", "ONECUT2", "CD63", "PIK3R2", "PIK3CG", "CAV2", "GRB10", "CCL24", "C5", "ATP1B2", "CCL7", "DYSF", "CCL8", "MDM2", "CCL1", "JCHAIN", "DUSP3", "AGT", "RAPGEF2", "LAMC1", "GCNT2", "SASH1", "HBEGF", "PDCD10", "PLXNC1", "CCL20", "SPTBN1", "EPHA4", "RAC1", "TEK", "TNFSF11", "MIR518B", "GLIPR2", "EDN3", "DOK4", "IL10", "RAP2A", "PSPN", "GFRA4", "GYPC", "CCR7", "DEFB4A", "RRAS", "DEFB103A", "DEFB103B", "DEFB4B", "FGF13", "APOE", "TOR1A", "PLVAP", "CCL25", "TRIM5", "EPHB2", "PTPN22", "C5AR2", "MYC", "LIMCH1", "CCN3", "EPHA7", "HTR2B", "IL6", "CCL21", "TUBB2B", "OSBPL8", "SDCBP", "SORL1", "CEMIP", "SPTBN5", "TNFRSF10A", "CADM4", "EGF", "MAPK8IP3", "MAP2K5", "THBS1", "FGF7", "SCYL3", "ITGA11", "NTRK3", "MARVELD3", "MINK1", "SEMA6D", "NLRP12", "XCL1", "XCL2", "DUSP10", "EMILIN1", "S100A7", "ACKR3", "PDGFC", "PTPRU", "NTRK2", "PTPRJ", "NCAM1", "TIRAP", "IL24", "ITGAV", "GFRA1", "PARP9", "PIP5KL1", "SEMA7A", "AP1AR", "PTPRR", "ANGPT1", "FGF2", "EPHB1", "FGF18", "SH3RF2", "LEF1", "NPTN", "PPP3CA", "NRG2", "TMEM102", "CCR5", "EMC10", "ITGB7", "PTPRT", "S100A12", "VPS37B", "ADORA1", "SPTA1", "RYK", "CCR1", "HAND2", "ZMYND8", "F2RL1", "BMPER", "GPER1", "BEX4", "JCAD", "IGF1R", "BBS4", "SPRED1", "PML", "MAPK7", "IQGAP1", "CD300A", "ULK4", "APCDD1", "GFRA2", "GDNF", "SEMA4C", "GPR183", "NRG4", "MYOCD", "ROBO1", "MIR223", "CCL28", "GPR37", "PLA2G1B", "PLET1", "PDGFD", "ARRB2", "FPR2", "FPR1", "NRTN", "PRKCE", "PTGER4", "P2RY6", "SMAD4", "CCL11", "PTP4A1", "TNFRSF11A", "CCL19", "ERBB2", "MYD88", "GRB7", "TRIB1", "SAA1", "USP34", "SPTBN2", "VAV1", "BTC", "APP", "AKT1", "SPHK1", "HMGB4", "ADORA3", "ERBB4", "EPHA2", "CCN1", "F2R", "CCL13", "LMO4", "CARMIL2", "RNF41", "CSF1R", "ATP1B1", "GAS6", "ABL2", "IRS2", "SRMS", "ATP1B3", "ADAM15", "RAB13", "S100A8", "CXCL17", "FGF16", "NF1", "C5AR1", "PDGFA", "SIRPA", "LPAR1", "RASGEF1A", "MIR126", "AGER", "MIR23B", "MIR181D", "MIR181A2", "MIR218-1", "ITGA9", "MIR181B2", "MIR218-2", "MIR181A1", "MIR27A", "MIR27B", "MIR181B1", "MIR23A", "MIR503", "SYNJ2BP", "SNCA", "MIF", "TDGF1", "INS", "SELE", "CCL5", "CD24", "PIK3R1", "CCL23", "CCL16", "CCL4", "CCL18", "CCL15-CCL14", "CCL15", "SSH2", "CCL4L2", "CCL3L3", "MIR145", "CCL14", "NEFL", "CCL3", "GFRA3", "MIR92A1", "MIR20A", "SLC8B1", "PTPRF", "DCDC2", "MIR424", "MIR24-2", "MIR24-1", "MIR92A2", "CDC42BPA", "GNA12", "EGFR", "IGFBP3", "EPHA1", "SH3KBP1", "SHC3", "NOTCH1", "S100A14", "HACE1", "RFFL", "DGKZ", "PAK1", "DRD2", "ATM", "CXCL2", "MTA2", "FEZ1", "FERMT3", "CXCL3", "CXCL5", "CXCL11", "ITGB1", "TRIM21", "ADGRL3", "PLAA", "ADRA2A", "VEGFC", "DOCK1", "DIXDC1", "RNF165", "DLG5", "FER", "EPS8", "CD48", "ADAM8", "MYO1G", "MGAT5", "FCAMR", "ATP5F1A", "IGKV4-1", "IGKV5-2", "IGKV3D-20", "IGLV6-57", "IGLV1-51", "NUS1", "IGLV1-47", "ROBO4", "PRKCA", "IGLV1-44", "IGLV7-43", "MIA3", "IGLV1-40", "ENAH", "SH3RF1", "EPHA3", "IGLV3-27", "IGLV3-25", "IGLV2-23", "SLK", "IGLV3-21", "JAM2", "IGLV3-19", "NAV3", "KIF2A", "FLCN", "IGLV2-14", "IGLV2-11", "CAMSAP3", "DCX", "IGLV3-1", "EFHC1", "SPEF1", "RNF20", "ELMO1", "KIF5A", "MCU", "TIAM1", "RSPH4A", "APC2", "MARK1", "UNC5D", "SSX2IP", "DNAH7", "DNAH8", "NRG1", "SBDS", "PAXIP1", "MMP14", "KIT", "APPL1", "MAP1B", "NAV1", "BRAF", "SKI", "TUBB2A", "WASF2", "CCDC65", "SKAP1", "BCAS3", "PHLDB2", "F11R", "CDC42BPB", "DMTN", "FCER1G", "DST", "WNT3A", "CCSAP", "SLC16A1", "RCAN1", "IGKV2D-30", "DRC1", "IGKV3-20", "IGKV1D-33", "ACE", "WDR63", "IGKV1-17", "TRIM46", "CLASP2", "IGKV1-16", "IGKV1D-16", "IGKV3-11", "IGKV1-33", "IGKV1-39", "AIRE", "IGKV2D-28", "ITGB2", "BMERB1", "MAPRE2", "IGKV2-30", "IGKV1-12", "SHC1", "IGKV1-5", "IGKV2-28", "IGKV3-15", "LMNA", "FGFR4", "IGKV2D-40", "IGKV1D-39", "CFAP46", "SRGAP2C", "RSPH9", "ITGA5", "IGLV2-8", "IGKV1D-12", "LRP5", "FES", "PLPP3", "CNTN2", "EFNA5", "ELMO2", "MYSM1", "SOCS7", "VCAM1", "ARPC5", "VANGL2", "AC092143.1", "PLD2", "DISC1", "MEMO1", "TRIM11", "DNAAF4", "AC008575.1", "SRGAP2", "S100A9", "GAS2L2", "CLDN1", "PROS1", "ARPC2", "TGFBR2", "PRKCI", "ELP6", "GCSAML", "GCSAM", "ZC3H12A", "FPR3", "PLGRKT", "PRKCD", "AIMP1", "PLXNB1", "PITX2", "HMGB2", "CD99", "SMPD3", "GSK3A", "ITGA2", "DAPK2", "SLC12A2", "TERT", "TBX20", "MID2", "CHMP4C", "B3GNT2", "DLC1", "HSD3B7", "MADCAM1", "NOS3", "SLC16A8", "CDK5", "USP14", "CD99L2", "SLC7A6", "SLC7A5", "CEACAM5", "SYK", "CREB3", "TNFAIP1", "VEGFD", "ANLN", "PKN2", "GOLPH3", "PODXL2", "GRB14", "STK10", "FAP", "DNAAF2", "TTC8", "LGMN", "PAK5", "STK24", "TRIM35", "CCRL2", "FZD3", "GBF1", "XG", "RET", "TREM1", "SMOC2", "AMOTL1", "VPREB3", "PAK4", "ACKR4", "BTG1", "MTUS1", "STK26", "SLC7A10", "KIF20B", "ILK", "CDH13", "LRCH1", "RHOB", "CH25H", "RHOC", "SLC16A3", "DAPK3", "ACKR2", "STX3", "CXCL14", "SMAD3", "PLA2G7", "ESAM", "GPR15", "CRK", "TAFA4", "AXL", "GYPA", "TRIM8", "CXCR6", "NANOS1", "IL16", "DDB1", "CYSLTR1", "SLC3A2", "TNFRSF10D", "HMOX1", "CTNNB1", "XCR1", "FADD", "AKIRIN1", "CD248", "SOD2", "DDIT4", "DEFB104A", "DEFB104B", "KIF5C", "RIPK3", "CCR8", "CYP1B1", "TPM1", "CAMK1D", "PTPRK", "ING2", "CCR10", "STAT3", "ADAM9", "NET1", "IL12A", "SLC8A1", "C10ORF99", "MAP2K1", "APOD", "FUT4", "MMP1", "HRH1", "MECP2", "ZNF580", "MIR155", "MIR34A", "MIR199B", "MIR199A1", "TRIM13", "MIR199A2", "PTK2", "PTAFR", "SDC2", "ZEB2", "VPREB1", "CCL27", "RBFOX2", "MSMP", "CKLF", "ONECUT1", "ITGAM", "TRIM26", "GYPB", "ELP5", "MMP28", "DUOX1", "CDK1", "DUOXA2", "SAA2", "SAA4", "CDH2", "SIX2", "KIF5B", "HAS2", "S1PR1", "INSR", "MCC", "MIR124-3", "MIR124-2", "RHBDF1", "BCL2", "TCAF2", "MIR124-1", "PTEN", "TCAF1", "SCG2", "LAMB2", "BSG", "TSPO", "CFL1", "OXSR1", "CAVIN1", "RHOD", "DAG1", "CSPG4", "STAT5B", "JUP", "MBOAT7", "EPB41L5", "HRAS", "PRKCQ", "FZD4", "NISCH", "PIK3C2G", "CERS2", "LIMA1", "PTPN2", "YES1", "FOXG1", "MIR146A", "JUN", "PLEKHO1", "CD151", "GRB2", "RIPOR2", "TNFSF14", "CXCL9", "CXCL10", "ADGRB1", "CALR", "PTPN11", "HTR1D", "SLC7A7", "CDH5", "NRXN1", "FGR", "SEMA3F", "TMIGD3", "MYCBP2", "TNFRSF12A", "ETV1", "CXCR2", "SCRIB", "CDKL5", "CELSR3", "RHOBTB2", "SEMA3G", "ADIPOQ", "LYPLA2", "SEMA3B", "RUFY3", "WASHC1", "ZRANB1", "NRXN3", "GAB2", "TRIO", "MGAT3", "LAMC3", "DOCK4", "CYFIP2", "LAMC2", "CAMK2B", "IDH2", "GPC1", "NTN1", "CTNNA2", "EXT1", "NEO1", "PLA2G10", "WDR1", "RHOBTB1", "NTN4", "PLCB1", "RAP1GAP", "OPHN1", "CARMIL1", "EPHA6", "LCK", "COL18A1", "SEMA5B", "FAT1", "SSH1", "IGSF9", "CASS4", "ARHGAP4", "POU4F3", "LAMB4", "GRIN2A", "NRCAM", "DPYSL2", "SEMA4G", "BAMBI", "EFNA2", "RPS6KA5", "HCK", "LAMA1", "ACTG1", "CORO1A", "RHOV", "FOXO4", "PDE4B", "MEGF8", "MAG", "SCN1B", "JPH3", "DLX5", "LHX2", "MEGF9", "KANK1", "CXCL12", "CIB1", "RND2", "EFNB3", "CORO1C", "PHACTR1", "NR2F2", "BVES", "SP1", "SEMA5A", "GRIN2C", "SPARC", "NTF3", "UNC5A", "TBCCD1", "PTCH1", "DOK1", "RND3", "TNR", "RHOQ", "NF2", "TNN", "MYOT", "EGR2", "RIPOR1", "NCKAP1L", "PREX1", "MAGI2", "EFNB2", "RHOJ", "BCL11B", "MACF1", "SEMA4D", "VIL1", "ADORA2A", "RAC2", "ARF4", "STRIP2", "CHRM1", "CHN1", "PALLD", "ZP3", "ZSWIM6", "ZSWIM4", "UNK", "LRRK2", "MATN2", "RAB25", "VSTM2L", "ARID2", "LGR6", "DCLK1", "POSTN", "CNTN6", "HMGB1", "CHL1", "SEMA4F", "SEMA4A", "DOCK10", "NIBAN2", "PPIA", "ENPP2", "KIAA0319", "MYPN", "ABI2", "SIAH1", "PLP2", "RHOF", "ELMO3", "TGFB1I1", "ARHGDIA", "NTN5", "CD47", "RERE", "BARHL2", "ADA", "CELSR2", "FLNA", "SEMA6C", "EFNA3", "WDPCP", "TMEFF2", "ANXA6", "CNTN4", "SRC", "LRTM1", "LIMD1", "BOC", "EPHA5", "ARHGAP18", "MSN", "BIN3", "DOK2", "SPN", "DOCK5", "MYO5A", "VLDLR", "ELANE", "DPP4", "SPTAN1", "PARVA", "KIRREL3", "YTHDF1", "MYO1C", "GPM6A", "PLCG2", "PTPRO", "DPYSL4", "AC093012.1", "SEMA3D", "THY1", "ROBO3", "CD2AP", "FMNL2", "DPYSL5", "AUTS2", "NTRK1", "NBL1", "ISL2", "ARHGAP35", "FMNL3", "STK39", "NTN3", "ZSWIM5", "DRAXIN", "PDPN", "LDB1", "NEXN", "LMX1A", "LRATD1", "CCKAR", "NFASC", "MTOR", "CLRN1", "APBB2", "EGFLAM", "GBX1", "CLDN3", "OTX2", "DRGX", "MAP3K3", "L1CAM", "NSMF", "LRTM2", "GREM1", "SEMA6B", "GBX2", "ARL13B", "ALCAM", "SEMA3E", "EMB", "SLC26A5", "OR10A4", "DSCAM", "PIK3CD", "CSNK2B", "FOXB1", "GAP43", "ATOH1", "RND1", "CORO1B", "DAB1", "PTPRM", "PEAK1", "DDR1", "FBXO45", "TRIM31", "RACK1", "TRIM27", "BDNF", "DSCAML1", "ADGRG1", "RHOG", "CDH4", "IGHM", "MYADM", "F2", "IST1", "UNC5C", "EPHB3", "NDN", "EPHA10", "TACSTD2", "POU3F2", "KLRK1", "FMNL1", "SEMA4B", "FLRT2", "ITGA1", "CCK", "SLIT1", "ANG", "SHTN1", "DCC", "AGRN", "RELN", "PLXNA4", "EVL", "LAMA2", "PLXNB2", "LAMB3", "PDLIM7", "ADARB1", "TNF", "GPX1", "ARC", "PLXNB3", "DOK6", "ZSWIM8", "CRPPA", "TMEFF1", "ARPIN", "EFNA4", "AL691442.2", "MSANTD3-TMEFF1", "FOXD1", "PECAM1", "AL603832.3", "PRAG1", "PDCD6", "SRCIN1", "LYN", "BRK1", "CXCR5", "CENPV", "TUBB3", "ITGB3", "CYFIP1", "TYMP", "AKT3", "TIE1", "SLC22A16", "TGFBR3", "SOX8", "ABCC8", "TAC1", "WNT11", "PAFAH1B1", "XBP1", "DCN", "PTK6", "FOLR1", "WNT5B", "PTK7", "DNAH5", "KITLG", "FFAR2", "FOXC1", "ATP2B4", "MEAK7", "INTS13", "ROPN1", "ASPM", "SST", "PLPP1", "COL1A2", "FGF10", "OR51E2", "VASH1", "COL3A1", "GLI2", "TACR2", "FBLN1", "PIH1D3", "OPRK1", "APOB", "B4GALT1", "SERPINE1", "NME8", "FUZ", "ICAM1", "ANGPT2", "TYRO3", "TEKT2", "TGFB2", "CHRD", "PLA2G3", "CCN4", "SUN2", "TTLL1", "HOXA5", "CACNA1I", "ZFAND5", "ALKBH1", "SIX4", "PLTP", "GPLD1", "PEX7", "LOX", "BMP7", "FOXP1", "EPPIN", "FGF9", "SFRP1", "SYDE1", "TGFB1", "GAPDHS", "CFAP69", "DNAH11", "PTN", "ACVRL1", "FSCN3", "ECM1", "LECT2", "CER1", "LHX3", "GATA3", "ADAMTS12", "FGF8", "NEURL1", "WNT3", "PPP1R9B", "MDK", "CALCA", "BMP10", "ARHGDIB", "DCHS1", "PTPN6", "FBXO5", "PPARD", "SLC26A8", "BMP5", "CCR6", "HOXB9", "CMKLR1", "ANO6", "WNT5A", "USP9Y", "IQCG", "ROPN1B", "DNAH1", "SPNS2", "ACVR1", "TACR1", "IGFBP5", "ASH1L", "TNP1", "DDRGK1", "ARMC2", "UBE2B", "PGF", "GDF2", "SLIRP", "DUSP1", "MSX2", "LHX4", "JAG1", "GHSR", "PC", "RECK", "DNAI1", "TRPM4", "DBH", "RRAS2", "TNFAIP6", "ACVR1C", "GPC3", "SEMG2", "IGSF10", "SEMG1", "IL6R", "DDR2", "EREG", "CTHRC1", "SOX9", "TEKT3", "IL1B", "PRKD1", "IFITM1", "MIR9-1", "TWIST2", "MIR665", "MIR9-3", "MIR9-2", "ATP1A2", "LRRC6", "ARHGEF16", "QRICH2", "FOXJ1", "GLUL", "MIEN1", "RGN", "TEX101", "FSHB", "SPOCK2", "PPARG", "SERPINF1", "ATP1A4", "CLDN7", "TMIGD1", "SPOCK3", "ANXA1", "MIR449A", "CGA", "ACVR1B", "SERPINE2", "EDNRB", "NKX2-1", "DMRT1", "TMSB10", "DEPDC1B", "ANKS1A", "FSCN1", "P2RX4", "ASAP3", "SULF1", "EFS", "AVL9", "ADAM10", "TSPAN11", "DPYSL3", "CYP19A1" ],
        "name" : "GO:0040011",
        "SUID" : 2732,
        "diffusion_output_rank" : 13,
        "__mclCluster" : 8,
        "selected" : false
      },
      "position" : {
        "x" : -618.2939995941778,
        "y" : 371.74475155981736
      },
      "selected" : false
    }, {
      "data" : {
        "id" : "2765",
        "EnrichmentMap_fdr_qvalue_Data_Set_1_" : 7.84619627284345E-5,
        "EnrichmentMap_Name" : "GO:0006935",
        "EnrichmentMap_GS_DESCR" : "chemotaxis",
        "EnrichmentMap_GS_Type" : "ENR",
        "shared_name" : "GO:0006935",
        "EnrichmentMap_pvalue_Data_Set_1_" : 7.84619627284345E-5,
        "EnrichmentMap_gs_size" : 649,
        "diffusion_output_heat" : 0.9270472069303696,
        "EnrichmentMap_NES_Data_Set_1_" : 1.0,
        "EnrichmentMap_Colouring_Data_Set_1_" : 0.9999215380372716,
        "diffusion_input" : 1.0,
        "EnrichmentMap_Genes" : [ "MSTN", "CSF1R", "MIR15A", "MAPK14", "BMPR1B", "CXCL10", "GAS6", "CCL2", "CCR4", "PLXND1", "CALR", "PTPN11", "IRS2", "NRXN1", "SEMA3F", "VEGFA", "GPNMB", "MYCBP2", "RAB13", "S100A8", "ETV1", "CX3CR1", "CXCL17", "CXCR2", "TRPM2", "SCRIB", "FGF16", "AZU1", "CELSR3", "C5AR1", "SEMA3G", "PDGFA", "DEFB130A", "LYPLA2", "LHX9", "DEFB130B", "SEMA3B", "SAA2-SAA4", "LPAR1", "PAX6", "NRXN3", "CMTM1", "GAB2", "CMTM2", "TRIO", "PDE4D", "CMTM5", "CMTM8", "MACO1", "GDF7", "PIP5K1C", "DOCK4", "CYFIP2", "AGER", "LAMC2", "SLIT2", "FGF1", "GPC1", "ITGA9", "NTN1", "RANBP9", "EXT1", "NEO1", "PLA2G10", "PDGFRB", "FYN", "AIF1", "ANOS1", "NTN4", "MIF", "PLAUR", "RAP1GAP", "CCL5", "OPHN1", "EPHA6", "PIK3R1", "CCL23", "CCL16", "CCL4", "SEMA5B", "CCL18", "CCL15-CCL14", "CCL15", "IGSF9", "CCL4L2", "CCL3L3", "CCL14", "RALBP1", "POU4F3", "PLXNA1", "CCL3", "NRCAM", "GFRA3", "HGF", "SLC8B1", "DPYSL2", "MIR424", "SEMA4G", "EFNA2", "POU4F2", "CHGA", "RPS6KA5", "ABCC1", "LAMA1", "EPHA1", "CNR2", "SH3KBP1", "CORO1A", "CXADR", "PDE4B", "MEGF8", "SCN1B", "DLX5", "STAP1", "LHX2", "CXCL12", "PF4V1", "EFNB3", "BST1", "SHC3", "BIN2", "IL23A", "SOS1", "AC020929.1", "NOTCH1", "SEMA5A", "S100A14", "NTF3", "UNC5A", "PTCH1", "EDN2", "DOK1", "TNR", "CXCL2", "BCAR1", "MYOT", "FEZ1", "PROK2", "EGR2", "NCKAP1L", "PREX1", "CXCL3", "CXCL5", "CXCL11", "EFNB2", "RARRES2", "BCL11B", "VEGFC", "SEMA4D", "CXCL6", "ARTN", "GPR18", "RAC2", "RNF165", "ARX", "F7", "CHN1", "F3", "PALLD", "ADGRE2", "RHOBTB3", "WNK1", "ZSWIM6", "ISL1", "FER", "ZSWIM4", "LBP", "SHH", "MOSPD2", "MATN2", "VSTM2L", "DEFB1", "SFTPD", "ADAM8", "APOA1", "SWAP70", "LGR6", "NGFR", "NRP2", "CNTN6", "HMGB1", "CREB1", "CHL1", "SEMA4F", "SEMA4A", "JAM3", "NIBAN2", "ENPP2", "KARS1", "MYPN", "FRS2", "SIAH1", "PLP2", "ADGRA2", "NTN5", "CSF3R", "RHOA", "HOXA2", "SEMA6C", "ROBO4", "EFNA3", "PRKCA", "LGALS9", "HSPB1", "TMEFF2", "ENAH", "CNTN4", "SRC", "EPHA3", "THBS4", "LRTM1", "CMTM7", "BOC", "EPHA5", "CCR2", "NR4A1", "SLAMF8", "DOK2", "SPN", "VLDLR", "ELANE", "DPP4", "SPTAN1", "VAV3", "PARVA", "JAML", "YTHDF1", "KLF7", "NR4A3", "PTK2B", "PTPRO", "DPYSL4", "KIF5A", "MCU", "CXCR1", "SEMA3D", "AGTR1", "ROBO3", "PPBP", "CXCL1", "CXCL13", "TIAM1", "DPYSL5", "CYP7B1", "NTRK1", "PF4", "NBL1", "PIK3CA", "UNC5D", "ISL2", "ARHGAP35", "CXCR4", "CRMP1", "MST1", "SMO", "FEZF1", "STK39", "NTN3", "CXCL8", "ZSWIM5", "NRG1", "C3AR1", "SBDS", "DRAXIN", "RNASE2", "KIT", "NEXN", "VEGFB", "LMX1A", "PLAU", "FOSL1", "EGR3", "SEMA3A", "NFASC", "SEMA3C", "CCR3", "APBB2", "EGFLAM", "CXCR3", "TBR1", "PLD1", "GBX1", "CCR9", "OTX2", "PLXNA2", "DRGX", "L1CAM", "LRP1", "LRTM2", "FCER1G", "GREM1", "IL17RA", "SEMA6B", "USP33", "WNT3A", "GBX2", "ALCAM", "SEMA3E", "FGFR1", "PLCG1", "EMB", "OR10A4", "DSCAM", "PIK3CD", "EDN1", "GAP43", "ATOH1", "CORO1B", "NFIB", "DAB1", "ECSCR", "PTPRM", "VAX1", "ITGB2", "SHC1", "FEZF2", "BDNF", "DSCAML1", "RHOG", "CDH4", "PTGDR2", "BMP4", "NUP85", "SUCNR1", "UNC5C", "NOG", "EPHB3", "EPHA10", "OR1D2", "SLIT3", "VASP", "KLRK1", "CSF1", "PLA2G6", "SEMA4B", "FLRT2", "ITGA1", "FLRT3", "SLIT1", "FES", "ROBO2", "DCC", "CNTN2", "EFNA5", "AGRN", "ELMO2", "RELN", "AMOT", "PLXNA4", "EVL", "EFNA1", "LAMA2", "PLXNB2", "PDLIM7", "VANGL2", "CXCL16", "AC092143.1", "DNM1L", "PLXNB3", "NRG3", "S100A9", "DOK6", "ZSWIM8", "CRPPA", "TMEFF1", "EFNA4", "LYST", "AL691442.2", "MSANTD3-TMEFF1", "FOXD1", "DEFA1", "DEFA1B", "MIR16-2", "EFNB1", "LYN", "KDR", "BMPR2", "CXCR5", "FPR3", "PLGRKT", "PRKCD", "TUBB3", "ITGB3", "AIMP1", "PLXNB1", "MIR16-1", "HMGB2", "SLC37A4", "EZR", "ITGA2", "DAPK2", "SLC12A2", "CYFIP1", "TYMP", "NRP1", "B3GNT2", "HSD3B7", "CDK5", "USP14", "SERPIND1", "CRKL", "SYK", "MAPK1", "CREB3", "PLXNA3", "MPP1", "VEGFD", "LHX1", "TTC8", "LGMN", "CCRL2", "PDGFB", "FZD3", "KIF3A", "GBF1", "RET", "SMOC2", "FFAR2", "ACKR4", "MTUS1", "IL17RC", "CDH13", "FGF10", "LGALS3", "CH25H", "GLI2", "ACKR2", "STX3", "CXCL14", "CX3CL1", "SMAD3", "PTPRA", "PLA2G7", "CCL26", "CD74", "CRK", "MYH10", "SERPINE1", "CASR", "GPSM3", "ARHGEF5", "TAFA4", "PIK3CB", "ANGPT2", "SPTB", "TGFB2", "EPHA8", "CD300H", "CXCR6", "IL16", "FGF4", "CYSLTR1", "XCR1", "AKIRIN1", "ALKBH1", "GSTP1", "DEFB104A", "RALA", "DEFB104B", "KIF5C", "LOX", "BMP7", "CCR8", "SEMA6A", "DOCK2", "TREM2", "MAPK3", "DDT", "HRG", "CAMK1D", "COLEC10", "CCR10", "DOK5", "PDGFRA", "IL12A", "FLT1", "CCL22", "CCL17", "TSC2", "C10ORF99", "MAP2K1", "HRH1", "PRKD2", "ZNF580", "STX4", "PIK3CG", "GRB10", "MIR34A", "CCL24", "C5", "PTN", "PTK2", "CCL7", "DYSF", "PTAFR", "CCL8", "CCL1", "DUSP3", "CCL27", "MSMP", "LECT2", "CKLF", "LHX3", "HBEGF", "GATA3", "FGF8", "PLXNC1", "CCL20", "WNT3", "SPTBN1", "MMP28", "EPHA4", "SAA2", "RAC1", "MDK", "SAA4", "CALCA", "PPM1F", "TNFSF11", "KIF5B", "EDN3", "DOK4", "IL10", "PIP5K1A", "CCR6", "PSPN", "GFRA4", "HOXB9", "CCR7", "S1PR1", "DEFB4A", "RPS19", "DEFB103A", "DEFB103B", "DEFB4B", "P2RY12", "PLEKHG5", "CMKLR1", "ANO6", "WNT5A", "CCL25", "EPHB2", "TMSB4X", "C5AR2", "CCN3", "LTB4R2", "EPHA7", "FEZ2", "PADI2", "MET", "IL6", "CCL21", "TUBB2B", "SPTBN5", "SCG2", "LAMB2", "MAPK8IP3", "GLI3", "PGF", "THBS1", "FGF7", "NTRK3", "BSG", "DUSP1", "SEMA6D", "LHX4", "XCL1", "XCL2", "S100A7", "ACKR3", "DVL1", "OXSR1", "TRPM4", "PTPRJ", "NCAM1", "UNC5B", "TIRAP", "ITGAV", "GFRA1", "DAG1", "SEMA7A", "ANGPT1", "IL6R", "FGF2", "EPHB1", "FGF18", "LGI1", "LEF1", "NPTN", "IL1B", "TMEM102", "CCR5", "PRKD1", "C1QBP", "S100A12", "HRAS", "SPTA1", "PRKCQ", "RYK", "ARHGEF16", "CCR1", "F2RL1", "PIK3C2G", "CMTM3", "GAB1", "MAPK7", "PTPN2", "GFRA2", "GDNF", "SEMA4C", "GPR183", "ROBO1", "MIR223", "NECTIN1", "CCL28", "FOXG1", "PLA2G1B", "PDGFD", "ARRB2", "FPR2", "FPR1", "NRTN", "ANXA1", "TRPV4", "SMAD4", "CCL11", "TNFRSF11A", "CCL19", "ERBB2", "GRB7", "SAA1", "EDNRB", "NKX2-1", "SPTBN2", "VAV1", "APP", "HMGB4", "GRB2", "ADAM17", "RIPOR2", "P2RX4", "EPHA2", "TNFSF14", "CDK5R1", "ADAM10", "CYP19A1", "CXCL9", "CCN1", "CCL13" ],
        "name" : "GO:0006935",
        "SUID" : 2765,
        "diffusion_output_rank" : 18,
        "__mclCluster" : 19,
        "selected" : false
      },
      "position" : {
        "x" : -684.884817067957,
        "y" : 366.9615621005205
      },
      "selected" : false
    }, {
      "data" : {
        "id" : "6756",
        "EnrichmentMap_fdr_qvalue_Data_Set_1_" : "NaN",
        "NumChildren" : 0,
        "EnrichmentMap_ES_Data_Set_1_" : "NaN",
        "EnrichmentMap_GS_DESCR" : "Cell motility &  locomotion",
        "shared_name" : "Cell motility &  locomotion",
        "EnrichmentMap_pvalue_Data_Set_1_" : "NaN",
        "EnrichmentMap_gs_size" : 0,
        "diffusion_output_heat" : "NaN",
        "NumDescendents" : 0,
        "EnrichmentMap_NES_Data_Set_1_" : "NaN",
        "EnrichmentMap_Colouring_Data_Set_1_" : "NaN",
        "diffusion_input" : "NaN",
        "EnrichmentMap_Genes" : [ ],
        "name" : "Cell motility &  locomotion",
        "EnrichmentMap_fwer_qvalue_Data_Set_1_" : "NaN",
        "SUID" : 6756,
        "diffusion_output_rank" : 0,
        "__mclCluster" : 0,
        "selected" : false
      },
      "position" : {
        "x" : 0.0,
        "y" : 0.0
      },
      "selected" : false
    }, {
      "data" : {
        "id" : "2726",
        "EnrichmentMap_fdr_qvalue_Data_Set_1_" : 0.0033587369627364394,
        "EnrichmentMap_Name" : "WP:WP3624",
        "EnrichmentMap_GS_DESCR" : "Lung fibrosis",
        "EnrichmentMap_GS_Type" : "ENR",
        "shared_name" : "WP:WP3624",
        "EnrichmentMap_pvalue_Data_Set_1_" : 0.0033587369627364394,
        "EnrichmentMap_gs_size" : 63,
        "diffusion_output_heat" : 0.0,
        "EnrichmentMap_NES_Data_Set_1_" : 1.0,
        "EnrichmentMap_Colouring_Data_Set_1_" : 0.9966412630372635,
        "diffusion_input" : 0.0,
        "EnrichmentMap_Genes" : [ "EDN1", "CMA1", "MUC5B", "SFTPA1", "RTEL1", "STN1", "FGF2", "CCL2", "IL5", "MMP9", "IL1B", "SFTPC", "SERPINA1", "SFTPA2", "CCR2", "CYSLTR2", "NFE2L2", "ATP11A", "CALCA", "TERT", "TGFA", "CSF2", "PDGFA", "IL12B", "CXCL2", "ELN", "SKIL", "IL4", "SMAD7", "FGF1", "FAM13A", "PTX3", "HMOX1", "PARN", "DPP9", "DSP", "CXCL8", "TIMP1", "CCL5", "IL6", "BMP7", "CCL4", "MMP2", "TNF", "PLAU", "CSF3", "EGF", "IGF1", "CCR3", "CCL3", "PDGFB", "HGF", "CEBPB", "FGF7", "IL13", "MT2A", "CCL11", "ELMOD2", "CCN2", "SPP1", "MECP2", "GREM1", "TGFB1" ],
        "name" : "WP:WP3624",
        "SUID" : 2726,
        "diffusion_output_rank" : 72,
        "selected" : false
      },
      "position" : {
        "x" : 952.3097083911221,
        "y" : 2061.1746936112836
      },
      "selected" : false
    }, {
      "data" : {
        "id" : "2780",
        "EnrichmentMap_fdr_qvalue_Data_Set_1_" : 6.296639759458834E-6,
        "EnrichmentMap_Name" : "WP:WP3614",
        "EnrichmentMap_GS_DESCR" : "Photodynamic therapy-induced HIF-1 survival signaling",
        "EnrichmentMap_GS_Type" : "ENR",
        "shared_name" : "WP:WP3614",
        "EnrichmentMap_pvalue_Data_Set_1_" : 6.296639759458834E-6,
        "EnrichmentMap_gs_size" : 37,
        "diffusion_output_heat" : 0.0,
        "EnrichmentMap_NES_Data_Set_1_" : 1.0,
        "EnrichmentMap_Colouring_Data_Set_1_" : 0.9999937033602405,
        "diffusion_input" : 0.0,
        "EnrichmentMap_Genes" : [ "BCL2L1", "EDN1", "IGFBP2", "SLC2A1", "PKM", "BID", "SLC2A3", "PMAIP1", "IGFBP1", "BNIP3", "PGK1", "TGFB3", "ANGPT1", "BAX", "PTGS2", "MCL1", "LDHA", "ARNT", "PDHA1", "VEGFA", "TP53", "SERPINE1", "TGFA", "NOS2", "IGFBP3", "PFKL", "ANGPT2", "BIRC5", "BNIP3L", "EPO", "BCL2A1", "SLC16A1", "BAK1", "HIF1AN", "HIF1A", "HK1", "EGLN1" ],
        "name" : "WP:WP3614",
        "SUID" : 2780,
        "diffusion_output_rank" : 74,
        "selected" : false
      },
      "position" : {
        "x" : 744.3517218474792,
        "y" : 2261.6474489331636
      },
      "selected" : false
    }, {
      "data" : {
        "id" : "2828",
        "EnrichmentMap_fdr_qvalue_Data_Set_1_" : 1.3390434474481845E-4,
        "EnrichmentMap_Name" : "GO:0071944",
        "EnrichmentMap_GS_DESCR" : "cell periphery",
        "EnrichmentMap_GS_Type" : "ENR",
        "shared_name" : "GO:0071944",
        "EnrichmentMap_pvalue_Data_Set_1_" : 1.3390434474481845E-4,
        "EnrichmentMap_gs_size" : 5731,
        "diffusion_output_heat" : 0.0,
        "EnrichmentMap_NES_Data_Set_1_" : 1.0,
        "EnrichmentMap_Colouring_Data_Set_1_" : 0.9998660956552552,
        "diffusion_input" : 0.0,
        "EnrichmentMap_Genes" : [ "ARHGEF39", "SNAP47", "CFTR", "KIF21A", "KRIT1", "TSPAN3", "STXBP5L", "CHRNB3", "CHRNA6", "PSTPIP2", "CASP10", "CFLAR", "CACNA1B", "TFPI", "PLXND1", "HTR6", "GABRA2", "PTPRN2", "CACNA1D", "SLC4A1", "DVL2", "DGKI", "SLC25A5", "SV2A", "ENPP6", "SPATA13", "PRKAR2B", "DAGLB", "CACNB2", "PRRT2", "FAM110C", "CX3CR1", "KMT2E", "CHRNA5", "SYT9", "ITGA3", "TRH", "ITGA2B", "CLEC7A", "ITGBL1", "SYT12", "USH1C", "CD34", "PRIMA1", "NOS2", "PPFIA3", "STX19", "AGTR2", "CHRM2", "LRTOMT", "CYTH3", "GSDMB", "PIP5K1C", "ADAM22", "PCLO", "ATRN", "ERC2", "SLC18A3", "PKD1", "CLN3", "MAPK8IP2", "PROCR", "SLC44A4", "CSDE1", "COLQ", "FNDC4", "RANBP9", "PPL", "DOC2B", "CD9", "CACNA1G", "BTK", "SCN4A", "FYN", "PKP2", "LSP1", "KCNN2", "ANOS1", "SLC9A1", "DSP", "IL22RA1", "HCN2", "SYT7", "SNTA1", "GSDMC", "PIK3C2A", "P2RX3", "CLEC1A", "PLAUR", "TYROBP", "SLC4A3", "BRCA1", "AKAP7", "TBC1D24", "KCNIP2", "KCNJ5", "SPRR3", "KCNJ8", "IL17RE", "KCNJ2", "DSC2", "SCN7A", "CHRNA1", "CAPN1", "HCN4", "SCN1A", "ANK2", "WAS", "CACNA1C", "NINJ2", "AKAP6", "GPD1L", "ANKS4B", "IGF1", "SCN3A", "CACNA2D1", "PLEC", "GJD2", "KCNJ3", "RTN4RL1", "ATP1A1", "RTN4RL2", "SLMAP", "CLDN19", "SCN3B", "FHL1", "CACNB3", "GABRA1", "SCN11A", "SCN9A", "KCNMB3", "CD200R1L", "SCN4B", "GPR35", "GPR88", "GJC1", "PTPRCAP", "SCN10A", "EVPLL", "CLCN1", "CNR2", "SCN8A", "LYPD8", "KCNMB2", "VIM", "RYR2", "BAIAP2L1", "FAS", "CD44", "TTC17", "TNFRSF1B", "KCNE1B", "EPB41L2", "EPB41L1", "GRN", "PLEK2", "ARID4A", "MOSPD3", "VCL", "TXNDC15", "FLT4", "IQSEC3", "CEP89", "CDH1", "PHLPP2", "RTN4R", "DSTN", "AIF1L", "TDP1", "LRFN1", "BAIAP2L2", "USH2A", "ATXN10", "LCP2", "PDLIM4", "ADRB1", "CTNNA1", "HSPA5", "DIO2", "CP", "DTNBP1", "GOPC", "TMEM127", "TJAP1", "FABP5", "VAMP3", "PLA2G4F", "ARID1B", "NEDD4L", "THSD7B", "BCAR1", "HOMER3", "PLEKHH2", "KCNQ1", "GPC4", "RDH8", "MRAS", "SYNE2", "CATIP", "TCHH", "KCNH2", "TAB2", "RPE65", "OPN1SW", "F7", "PPP1R12A", "RDH12", "HSPG2", "TCTN2", "NCKAP1", "GUCY1B1", "TNK2", "NAPEPLD", "SDC3", "RHO", "EPN1", "LRFN4", "ARL13A", "GPC5", "CASP8", "GPC6", "NGFR", "DGAT1", "LYSMD3", "PFN4", "ADH1A", "LPAR2", "ADH7", "ADH1B", "SNCAIP", "CALCRL", "TMEM11", "ABCA4", "MIGA1", "GPC2", "SLC9A3R2", "ERBB3", "KARS1", "FAM174B", "UGT1A1", "MYLK", "KRT5", "ADH1C", "KRT14", "GPIHBP1", "TMEM17", "THSD7A", "TBXA2R", "STAB1", "ADGRA2", "C6", "SLC9A3", "FGFR2", "CFAP126", "PHKA1", "MCAM", "TNFRSF1A", "FCHSD1", "RHOA", "HYLS1", "PPP1R16B", "PRKCZ", "SRPX2", "ROCK1", "HSPB1", "SHB", "ADTRP", "AC009163.3", "CD160", "TRPC7", "ADGRB2", "BCL3", "CCR2", "KCNAB2", "ABCC9", "HIF3A", "DRD4", "AAMP", "MARCKS", "NEDD4", "GNB5", "RAB27A", "MTSS2", "LRP6", "TLCD1", "SPINK5", "VAV3", "CAVIN2", "APLNR", "TLCD2", "EXOC5", "ARVCF", "CEMIP2", "CRB3", "STAB2", "FRMPD2", "CCDC124", "FGFBP1", "CSNK2A2", "PRCP", "ANXA3", "ENPEP", "CDC42", "SLC12A6", "ARHGAP10", "ITGAX", "PDPK1", "AGTR1", "MARVELD1", "PRKACA", "TP53I13", "ACTN1", "VAV2", "LIMS2", "PLXDC1", "TFRC", "MPP5", "EMCN", "SYPL1", "HSD17B10", "PLEKHG6", "MARK2", "HMMR", "TMEM100", "AKAP11", "ANPEP", "TMIGD2", "KRT1", "AP1M1", "MINAR1", "NPR1", "PSD", "LLGL2", "GLP2R", "NUCB2", "C3AR1", "FRMPD1", "FERMT2", "ADGRL1", "PTGS2", "RGS11", "CLNS1A", "PCDHB4", "TSG101", "GMIP", "KCNQ2", "CLEC14A", "GPR4", "SRI", "CYTH4", "APOLD1", "SEMA3A", "RASL10A", "SEMA3C", "ARHGAP5", "CCR3", "ADD2", "PROKR2", "CLDN5", "TNFAIP2", "SLC25A3", "GPR50", "CXCR3", "ACTB", "MLNR", "PLD1", "RASL12", "EPHB4", "DLG1", "SIGLEC8", "SIGLEC6", "PLXNA2", "ADAP1", "PAG1", "LMBR1", "VIPR2", "ARHGEF1", "CRHR2", "NMRK2", "RUNDC3A", "HLA-G", "PMP22", "GNRHR", "IL4R", "ADGRD1", "RIC8B", "APBB1IP", "GPR63", "CAPZB", "JADE1", "ENPP5", "FGFR1", "PCDHB2", "ITGA8", "PCDHB3", "PCDHB5", "PCDHB6", "VIPR1", "GNB1", "KISS1R", "RALGPS2", "ITCH", "ADGRL2", "XRCC5", "GPR75", "CNRIP1", "TNFSF12", "ECSCR", "DNM2", "STX7", "PCDHB10", "PCDHB14", "PSEN1", "HSP90AA1", "GPR83", "IL9R", "PKP1", "PHLPP1", "NPBWR2", "IL12RB2", "PSD4", "FYB1", "GPR42", "RGS13", "CCNT2", "EPB41L3", "IL17RB", "DCBLD2", "GSK3B", "GJA9", "ITGB5", "ERC1", "AC002316.1", "RASGRP2", "CDHR2", "FCRL2", "IRS4", "ITGAE", "BDKRB1", "ARHGAP32", "NMBR", "RGS8", "CYLD", "GPR45", "SCEL", "CHMP2B", "TMEM97", "RALGPS1", "IL11RA", "CISH", "NCOA1", "PTCH2", "GPR87", "SCAMP1", "DISP2", "ABCB1", "KRT17", "RGS5", "CTTN", "BST2", "CGN", "RIT1", "EPS15", "RERG", "ADGRG7", "CLSTN3", "TCHP", "PSD2", "SEPHS1", "SCUBE3", "TAAR2", "TAAR6", "TAAR8", "TRIP6", "TAAR1", "CRIM1", "BAX", "ADIPOR1", "G6PD", "CXCL16", "NPFFR1", "MMP2", "CNKSR2", "LYPD6B", "TMC8", "RGS18", "GNAS", "GPR158", "NAIF1", "DNM1L", "CLSTN1", "MAGI1", "TNK1", "MCHR2", "NRG3", "GNA11", "ADGRA3", "PPP1R13B", "FKBP1A", "GPR78", "MUC12", "DYNLL1", "PSD3", "P2RX7", "GPR61", "PCDH1", "LRFN2", "ADGRG4", "HTR5A", "PXN", "TSPAN32", "NOS1", "VTCN1", "CLSTN2", "GPR153", "RAPGEF6", "ADGRG5", "GBP4", "RGS12", "FNDC5", "MAEA", "LY6E", "IRAK3", "AP2B1", "EFNB1", "ADGRL4", "GLG1", "OXER1", "ADGRF5", "EXOC1", "MIB1", "ITGA6", "LMBRD2", "HTR4", "TF", "GPR85", "GPR146", "ESR1", "CFC1", "DIRAS2", "GPR101", "AMER2", "SLC7A8", "OXGR1", "OSGEP", "RNF31", "GPR176", "GJA4", "GPR182", "GNGT2", "TRPM7", "TMEM88", "SNAP23", "EZR", "ST3GAL5", "HDAC6", "HTR1E", "PROKR1", "GPR25", "MRAP", "ST6GALNAC6", "NEU3", "RASA4B", "WHRN", "BLNK", "GM2A", "SORBS1", "DLK2", "SRPK1", "GPR82", "SLC27A1", "GPR34", "GPR22", "HSP90AB1", "GNAT1", "TAS2R8", "MRGPRF", "ITPR3", "TAS2R10", "MRGPRD", "TAS2R7", "EVC2", "TAS2R9", "RXFP4", "JAK2", "TAS2R3", "GPR148", "IL12RB1", "TAS2R4", "TAS2R5", "TAS2R16", "GPR160", "NRP1", "TRHR", "WASHC2A", "GNAT2", "SEZ6L2", "P2RY14", "PIGR", "LPO", "GPR152", "TAS2R1", "GPR156", "MC5R", "DIRAS1", "RTP1", "LY6H", "TAS2R60", "TAS2R42", "PCDHB9", "RTP2", "GPR150", "TAS2R19", "AMER3", "TAS2R50", "SNAP29", "VN1R1", "TAS2R14", "CRKL", "TAS2R41", "TAS2R40", "HTR1F", "TAS2R46", "MRGPRX4", "TAS2R39", "MRGPRX3", "TAS2R43", "PPIL2", "LYNX1", "TAS2R20", "ADGRD2", "TAS2R30", "GPR139", "TAS2R31", "MAPK1", "CHRM4", "TAS2R38", "PKD1L3", "TAS1R3", "GPR62", "ABCB5", "PROM1", "GPR135", "P2RY13", "SDK2", "MRGPRG", "PDE6C", "RAB18", "PICK1", "GPR19", "CALB1", "LIM2", "GPR1", "NPBWR1", "GPR39", "TULP1", "PRPH2", "PDGFB", "GRM6", "MRGPRE", "ARL6", "CLCN2", "MYH9", "OLFM3", "MOSMO", "TTLL5", "GNB1L", "GJA8", "RGS7BP", "CSF2RB", "BFSP1", "QRFPR", "IL2RB", "GPR141", "LYPD6", "PDE6A", "BCAM", "PDE6B", "PCDHB13", "TRPM1", "ERAS", "MLC1", "MIP", "TMOD1", "CTSG", "GPR21", "RALGAPA2", "TMEM198", "NKD1", "IL1RAPL2", "VN1R2", "SDK1", "HCAR1", "SHROOM2", "ROM1", "VEPH1", "FREM2", "PCDHB11", "LPCAT1", "VN1R5", "MEGF11", "MPZL1", "DLGAP2", "CPAMD8", "APCDD1L", "AQP5", "GPR52", "ACIN1", "HCN1", "NPY4R", "TUB", "CHD8", "MAS1L", "BFSP2", "TMEM170B", "TRBV20OR9-2", "NFKBIA", "TRBV7-1", "TRBV7-3", "PNN", "TRBV5-3", "RABGGTA", "TRBV5-7", "TRBV23-1", "ARHGAP19", "TAX1BP3", "NHS", "DCDC2C", "ARHGEF28", "SLC4A5", "GRID2IP", "DIO3", "DCDC2B", "VN1R4", "TMEM231", "TAAR9", "TENM3", "CHRNA4", "MFRP", "TRIB3", "CSNK2A1", "DNAJC25-GNG10", "LY6G6D", "CRLF1", "AP000295.1", "GPR162", "RGS21", "CHMP4B", "TRBV6-7", "HCAR3", "CA2", "TNS2", "GPR142", "FRRS1L", "PIGU", "NPHS2", "NID1", "MYZAP", "VAPA", "NPY4R2", "SMAD7", "FRAS1", "PCSK9", "AC018709.1", "PGRMC1", "UMOD", "PCDHB16", "TRBV15", "AQP11", "TRBV17", "DCHS2", "GNG14", "MMP17", "SLURP2", "PTGER3", "RS1", "NOX3", "EMD", "MAGT1", "EEA1", "RHEB", "VEZT", "TNFSF13B", "ARRDC3", "PCDHA6", "ARHGEF7", "IL18R1", "PCDHGA2", "SGCG", "PLCL1", "NID2", "MC3R", "PCDH11Y", "CDHR5", "CDH20", "TRADD", "PTH2R", "MAPK3", "CNTNAP3", "TRPM8", "PHKB", "PPFIBP1", "PCDHB7", "PCDHB15", "CNTN3", "CYTIP", "IGSF21", "PARD6A", "PCDHB8", "ABHD6", "PCDHB12", "TSHR", "HAS3", "LYPD3", "IL13", "LRFN3", "KSR2", "AXIN1", "DSG3", "ASIC4", "CD72", "PCDH10", "LYPD1", "NECTIN4", "NPY2R", "TPBG", "GABRA5", "CLCA1", "BFAR", "HMCN2", "KCNK2", "CDH22", "SLC8A3", "RPGRIP1L", "HMOX2", "STX4", "CLDN8", "NDRG1", "CLDN12", "VPS35L", "CLDN14", "LYPD5", "CA9", "COL26A1", "ALDH3A1", "CADM3", "RAB11A", "OPRD1", "TJP1", "ITPR2", "PCDH19", "SPG11", "FAT3", "CLDN2", "CDH16", "CERCAM", "CLDN20", "LGALS4", "PCDHB1", "IKBKB", "NEGR1", "CADM2", "SPACA4", "VASN", "CLDN22", "KCNK3", "SIGLECL1", "TUSC3", "NTM", "IGSF5", "AGTRAP", "OPCML", "PCDH9", "CLDN6", "PLEKHN1", "LSAMP", "P2RX2", "ARHGEF18", "GLDN", "CDHR4", "PCDH18", "AL592490.1", "PCDHGA1", "SCARB1", "FCER2", "PCDHA9", "PCDHA8", "PCDHA7", "FAT2", "PCDHA5", "EPB41L4B", "PCDHA4", "PCDHA2", "SH3BP1", "PCDHA1", "FERMT1", "GPI", "CLDN9", "PCDHA13", "ALOX12", "PCDHGC3", "PCDHGC5", "PCDHGC4", "PCDHAC2", "AKT2", "PCDHAC1", "PCDHA11", "PIP5K1A", "PCDHA10", "PCDHA12", "PTPRG", "PCDHGA12", "CRB2", "PCDHGB6", "BAG4", "PCDHGA5", "ICAM4", "PCDHGA7", "S100P", "PCDHGA6", "ARF6", "PCDHGA8", "PCDHGA10", "P2RY12", "PCDHGA11", "PLEKHG5", "PCDHGB2", "KRT2", "PCDHGB4", "HAS1", "CLDN23", "RIC8A", "PCDHGB7", "PPP2R1A", "PCDHGB1", "SIGLEC12", "PTP4A3", "PCDHA3", "PCDHGA9", "RAB3A", "PCDHGB3", "PCDHGB5", "ATP4A", "PCDH20", "MALL", "ITGB8", "PRICKLE3", "MPP6", "LTB4R2", "EPPK1", "CTTNBP2", "CAV1", "MET", "TSPAN12", "STX1A", "NOD1", "MGLL", "PVALB", "LIPE", "DRP2", "CNFN", "IQCE", "WASL", "UPK2", "PLP1", "NRSN2", "FADS2", "ZC4H2", "AIG1", "ACSL6", "TGFBR1", "POPDC3", "DNM1", "ENG", "DOCK8", "RGP1", "CYP4A11", "MPDZ", "ACSL5", "DDX58", "LRIG3", "MDGA2", "APBA1", "SH3GL2", "DVL1", "RAB11FIP2", "CUBN", "SPRR2G", "UNC5B", "STXBP3", "CDH23", "SPRR2D", "PPP3CB", "ANO1", "BMPR1A", "CSMD3", "CLMP", "CLTRN", "PRTG", "ADCY8", "DKK1", "MOBP", "GLRX3", "GPR27", "VXN", "GPRIN1", "C2CD2L", "ZNF804A", "ADCY5", "HLA-DRB1", "RNF43", "CCKBR", "SLC26A7", "SNTG2", "SLC9A4", "CHRM5", "APBA3", "PFN1", "C1QBP", "ATP11A", "HM13", "CNTNAP1", "OCRL", "SGCA", "CCDC62", "DSC3", "SMURF2", "NMT1", "YWHAE", "ADAP2", "SPRR4", "SLC9A3R1", "VTN", "LPAR6", "LAMTOR3", "UBE2D3", "MAPK10", "SLC34A2", "ADCY9", "GLRB", "CRYAB", "TM4SF1", "HSPA8", "PPP6R3", "IL10RA", "BIRC2", "PLPP4", "CBL", "ARHGDIG", "NECTIN1", "SLC1A2", "TENM4", "KAZN", "CD81", "MMP15", "WLS", "SPRR2B", "SLC11A2", "ATP5F1B", "LIN7A", "TRPV4", "KCNA1", "EIF5", "SCNN1A", "LTBR", "EIF2B1", "MCTS1", "AP2S1", "STX2", "CELSR1", "DAAM1", "PLEKHA4", "CNOT2", "ASTN2", "GAPDH", "DAB2", "FZD6", "FZD2", "GNB3", "AP2A2", "ZNRF3", "AJAP1", "HCFC2", "PCDH8", "NEDD9", "CTSZ", "ULBP1", "MDGA1", "LRP12", "ASTN1", "VSTM5", "CCR4", "GPR173", "PRKG1", "RPTN", "DNER", "LRIG2", "RFTN1", "CD2", "MAL", "SNX27", "CD6", "EXOC2", "PRF1", "CLIC5", "CLEC4D", "IFNGR1", "MEP1A", "TLR8", "SPRR2A", "MRPS27", "IFNGR2", "SPRR2F", "TLR7", "IL12B", "GABRG2", "ENPP4", "AOC1", "SKAP2", "ITGAL", "PDE4D", "LAMP2", "TMEM98", "ALDH3B1", "PRLR", "CD79B", "MMP25", "CD22", "ENOX1", "ENOX2", "ACPP", "PPP2CA", "FGF1", "TM9SF2", "LIFR", "LAMP5", "SLAMF7", "TRIM23", "BTN3A1", "PRKCH", "WWC1", "CEP112", "PDGFRB", "ENTPD2", "SELENOK", "NBEA", "ATP11B", "ANKS1B", "DGKG", "SLC2A3", "GNA15", "AMOTL2", "DGKA", "CD84", "TSPAN9", "XRN1", "COL23A1", "STXBP2", "PRKAR2A", "DGKD", "GPR137B", "ECT2", "ITM2A", "GNAI2", "TOLLIP", "CD59", "FCN1", "CPNE3", "CBLB", "CEACAM6", "DLGAP4", "LAT2", "GP6", "SIRPG", "SNX4", "LAG3", "PLXNA1", "ATP6V1A", "CD209", "CMTM6", "CD200", "CAPN3", "CDV3", "TOM1", "SYNGR1", "GRAP2", "ADAM23", "SIRPB1", "NCL", "ZAP70", "ATP11C", "ACTR3", "DGKH", "COTL1", "WDR13", "CPPED1", "IL21R", "ITGB6", "CD276", "ITGA4", "ATP8B4", "GSDMD", "GCA", "CLPTM1", "NDUFS7", "EBI3", "CD79A", "CD33", "UPK1A", "RTN4", "HTRA2", "SIGLEC5", "RAB3D", "CCDC88A", "EPHB6", "PDAP1", "FN1", "TNFSF8", "VSIR", "IGFBP2", "TSPAN14", "CHIC2", "RAB5C", "EHBP1", "CHMP3", "MANBA", "IL1RL1", "CD69", "BST1", "HDLBP", "FOLR3", "CD5", "SELPLG", "MLEC", "STRN", "BIN2", "UNC93A", "RAB5B", "SDC1", "CLEC4A", "SOS1", "WIPF1", "IL17A", "UPK1B", "CD83", "TREML2", "VNN1", "TRAK2", "TMEM30A", "CD86", "SUMO1", "NFE2L2", "DLGAP3", "HHLA2", "PARD3B", "TSPAN1", "IL1RL2", "PLEK", "PARK7", "CD58", "RAB29", "RAP1A", "RAB14", "CAPZA1", "SLC46A2", "ARHGEF2", "LAMTOR2", "GPAM", "CD274", "FLNC", "PGAP6", "LEPR", "CYSTM1", "TNFSF18", "TMEM131L", "CD80", "CD244", "EXOC8", "LY9", "EMP1", "ADGRE5", "KCNQ4", "IL13RA2", "TES", "RAB9B", "RAP2C", "TSPAN31", "CR2", "ATP8A1", "APH1A", "CEACAM8", "SLC2A1", "SERPINB6", "KCTD3", "GPR18", "YIPF3", "TNFSF9", "CD70", "CD93", "F3", "VAMP4", "ADGRE2", "F2RL3", "CPNE8", "COPB1", "CD68", "CPNE2", "SLC44A2", "SIGLEC9", "EMP3", "ESYT2", "MOSPD2", "GMFG", "CHRNB4", "LILRB2", "ADGRE3", "ACLY", "PRAM1", "APOA1", "SWAP70", "CD180", "DSC1", "MAP11", "NRP2", "TMEM47", "TEC", "FILIP1", "SGK1", "TMBIM1", "SURF2", "CCN2", "CKAP4", "MED28", "LCP1", "VAMP8", "DGKB", "PKD2", "SIT1", "ASAP2", "LRRC32", "TMEM123", "GLIPR1", "SLC15A4", "GPR84", "TRPM6", "LMBR1L", "ITGB1BP1", "TMC6", "SLC2A5", "TSPAN7", "CTNNAL1", "FCGR2A", "FLG2", "DEGS1", "ARL8A", "MAPKAP1", "DGKQ", "CSF3R", "MEGF10", "DOK3", "FRMPD3", "TGFB3", "LAPTM5", "SYNC", "STOM", "EPCAM", "MS4A3", "CD226", "GNA13", "DGKE", "GRIA2", "ENPP3", "TNFRSF14", "CD1D", "PDZD11", "CD1C", "PLA2G2F", "ABR", "TNFRSF13C", "ATAD3B", "TGFBI", "ICOSLG", "JAML", "CD3G", "IKZF3", "TREML1", "IL23R", "TNFRSF10B", "SLAMF6", "FCGR3B", "PTK2B", "CHRNA2", "C19ORF33", "ADRA1A", "TLCD3A", "CXCR1", "FCRL1", "CTLA4", "ICOS", "TSHZ3", "F2RL2", "BRI3", "MAPK8IP1", "HGSNAT", "STOML2", "GJB6", "LRFN5", "CDCA4", "KHDRBS1", "TNFSF10", "SERPINB12", "PIK3CA", "CD3D", "PDS5A", "RAB4B", "GPSM2", "CXCR4", "LAIR1", "LY6D", "CD320", "PLG", "RHOH", "RAB31", "INPP5D", "BBS9", "RAB24", "PMS2", "SEPTIN7", "KLHL7", "GP9", "FAM126A", "RAMP3", "CD14", "LRRTM4", "CNTFR", "SOCS6", "PLAU", "OSCAR", "CEACAM3", "CANT1", "SSPN", "CD8B", "WWP1", "CLEC12A", "PKN1", "RAB37", "PLEKHM3", "HSPA6", "GIPC1", "OLR1", "CCR9", "CD7", "SELP", "IL20RB", "RAB6A", "LRP1", "GAPT", "TCIM", "MORF4L2", "GJD4", "RAB9A", "IL17RA", "C1ORF116", "GP5", "HLA-DQB1", "ABCA13", "AC004151.1", "SDC4", "RAP2B", "TIGIT", "BACE2", "VAPB", "IFNL1", "PARD6B", "CLEC4G", "ADGRG3", "PLCG1", "MCEMP1", "CLECL1", "LRRC70", "STAU1", "F8", "TMEM179B", "VAMP7", "STAMBP", "LAMP1", "CD300LF", "BTLA", "FCAR", "BCR", "GRM4", "TNFRSF4", "TNFRSF18", "PEAR1", "S100A16", "PLSCR1", "PDCD1", "IGHV1OR15-9", "SELL", "NCR1", "TMEM63A", "CPNE4", "CD55", "PRTN3", "AHNAK", "PDCD1LG2", "BBS2", "HRNR", "LRBA", "CLEC4C", "SUCNR1", "MAGEE1", "CD3E", "GP1BB", "CR1", "HLA-DOA", "BTNL2", "C3", "HLA-C", "LILRB3", "HLA-E", "RTN2", "HLA-F", "VASP", "CD177", "SYMPK", "CRLF2", "BTBD17", "HLA-A", "IGLC2", "LY6G6C", "IGLC3", "LY6G5C", "IGHA2", "PRRC2A", "IGHE", "BMP2", "IGHG4", "FLRT3", "IGHG2", "IGHA1", "IGHG1", "IGHD", "IGHV6-1", "IGHV1-2", "IGHV1-3", "S1PR4", "IGHV2-5", "IGHV3-7", "IGHV3-11", "IGHV3-13", "IGHV3-15", "IGHV3-16", "IGHV1-18", "IGHV3-20", "AMOT", "IGHV3-21", "IGHV3-23", "IGHV1-24", "IGHV2-26", "IGHV4-28", "F10", "IGHV3-33", "CAPNS1", "IGHV4-34", "IGHV3-35", "HCST", "IGHV3-38", "IGHV4-39", "IGHV1-45", "IGHV1-46", "IGHV3-48", "IGHV3-49", "IGHV5-51", "IGHV3-53", "IGHV1-58", "IGHV4-61", "DNAJC9", "IGHV3-66", "IGHV1-69", "TSPAN4", "IGHV2-70D", "KTN1", "IGHV3-73", "IGHV7-81", "HSPA2", "RHOT1", "IGHV3-64", "HLA-DPB1", "MAP2K2", "IGHV4-59", "AJM1", "IGHV3-74", "CANX", "IGHV3-72", "TRAF2", "RAP1B", "HLA-DPA1", "PTPRB", "IGHV4-31", "LY6G5B", "IGHV3-43", "IGHV3OR16-10", "UBR4", "HLA-B", "UPK3B", "NFAM1", "GNG13", "LILRA2", "TNFRSF13B", "TNFRSF19", "SERPINB10", "AKAP9", "HLA-DMB", "GNG11", "TARM1", "SIGLEC14", "GNGT1", "IGLL5", "GNAI1", "RAB44", "KLRF2", "SGCE", "IGHV4OR15-8", "IGHV2OR16-5", "KDR", "IGHV3OR15-7", "AC136428.1", "AC068234.1", "YWHAH", "IGHV3OR16-12", "ATF4", "IGHV3OR16-9", "IGLL1", "IGHV1OR15-1", "IGHV3-30", "IGHV3OR16-8", "IGHV3OR16-13", "MILR1", "PODXL", "IGHV2-70", "DGKK", "MKLN1", "IGHV4-4", "FP565260.3", "IGHV1OR21-1", "AC135068.2", "IGHV1-69D", "HERC2", "AC135068.8", "IGHV1-69-2", "IGHV7-4-1", "CABP7", "IGHV3-64D", "IGHV5-10-1", "TNFRSF17", "CACNA1F", "INO80", "KNSTRN", "GPR174", "KIAA0319L", "TMEM130", "HCAR2", "SYTL4", "TRIM72", "AJUBA", "TSPAN6", "CALN1", "PANX2", "TXK", "CHRNA10", "PLPPR3", "JPH4", "HOMER2", "LAPTM4B", "AFDN", "ACTN4", "CRTAM", "PANX1", "BTN3A3", "BTN2A1", "ERBIN", "BTNL8", "UBAC1", "IL1R2", "IL1R1", "TNFRSF8", "BTN1A1", "HIP1R", "FRMD8", "AVPR2", "PLXNA3", "ACE2", "MPP1", "ULBP2", "LY6K", "AKAP12", "SYNE1", "ULBP3", "EPS8L1", "CD37", "SLC34A1", "PRR7", "CAP1", "TRAF3", "MR1", "PLA2R1", "CEACAM7", "CD96", "MCOLN2", "PANX3", "PHF7", "LY96", "RAMP2", "DIAPH1", "NLRX1", "VSIG2", "NDFIP1", "DEF6", "EXOC4", "LRRC7", "TRAF7", "CD200R1", "IL17RC", "MFAP3", "ERMAP", "IL13RA1", "BTNL9", "FAM120A", "EPN3", "GPRC5B", "RRP12", "BTNL3", "SELENOS", "USP50", "LLGL1", "CA11", "LGALS3", "AC097637.1", "NRROS", "RAF1", "TLR10", "PDZD4", "ARFIP2", "PTCD3", "RAMP1", "NLRP10", "PRKAA1", "LRRC19", "INPP5K", "SIGIRR", "ITGB4", "BTN3A2", "KIR2DL4", "CLDND1", "ANXA4", "DLG4", "CD82", "FLOT2", "SCAMP5", "SNAP25", "PTPRA", "SSTR4", "RAET1G", "RHBG", "MOG", "CLEC6A", "PATJ", "MYH10", "PIK3C2B", "ACKR1", "GPSM3", "TRPC4", "CPTP", "LILRA4", "CRCP", "RTN3", "KRAS", "IGDCC4", "MC1R", "CEACAM20", "MEN1", "NUMB", "TJP3", "BMF", "NKG7", "RABAC1", "IFI6", "ARRDC2", "IRAK2", "TMEM147", "KATNBL1", "STEAP1B", "SORT1", "NOTCH2", "ROCK2", "IL6ST", "RALA", "DDX50", "GZMB", "CRB1", "TRIM16L", "IL2RA", "RAB39A", "MTNR1B", "GSG1", "EHD3", "DTNA", "NSF", "CBLIF", "ECE1", "PDGFRA", "TRAT1", "NSG1", "KLB", "APC", "TJP2", "UBQLN1", "HTR1B", "MARVELD2", "MAP3K7", "LSR", "CD63", "ITGA7", "SLCO2B1", "YIPF4", "IL20RA", "TECTB", "CNGB1", "MLANA", "MICAL1", "STX11", "ATP1B2", "DYSF", "MDM2", "CIB2", "CSMD2", "STX6", "UBL3", "ABCA12", "MUC4", "MRPL44", "HOMER1", "KIAA1549", "DRAM2", "CCDC70", "MC4R", "PLXNC1", "MUC13", "MUC6", "POTEF", "SLC22A5", "COG3", "LMO7", "RAC1", "SIRPD", "PVR", "CD5L", "IGFLR1", "PRRG2", "C9", "H2BC11", "ACTL6A", "SCN2A", "CD1A", "CD1B", "CD1E", "EPRS1", "RAET1E", "TSPAN16", "BIN1", "KIR3DL1", "GYPC", "MUC7", "ABI1", "LRRC8A", "PRRG1", "TLR4", "CLEC2A", "GABBR2", "PNISR", "CLEC12B", "GPRC5A", "CNTN1", "TLN1", "ADCY2", "PTPRH", "RIPK1", "FLOT1", "CEMIP", "TLR2", "EHD4", "MYO7A", "TNFRSF10A", "ARRB1", "NUMA1", "MMD", "ODAM", "CASP1", "ITPRID2", "GPRC5D", "THBS1", "ITGA11", "PILRB", "PMEPA1", "KIRREL2", "ADCY4", "SEMA6D", "NIBAN1", "LHCGR", "ACTR2", "ABCG5", "EMILIN1", "CARD14", "ACP4", "ITPRIP", "TACC2", "CEP55", "TWF1", "ENTPD1", "EXOC6", "GPA33", "PROM2", "ANXA7", "FCRL5", "PTPN13", "ITGAV", "IL22RA2", "APH1B", "SEMA7A", "GASK1A", "BDKRB2", "GRM5", "SYAP1", "BBS7", "GPRC5C", "TRPC3", "PARP14", "SEPTIN11", "DOK7", "STAP2", "PPP3CA", "DYNAP", "ITLN1", "VAMP1", "TMEM102", "LGR5", "TNFSF15", "KIRREL1", "LANCL3", "FAF1", "KANSL2", "ITGB7", "ESYT1", "PRKAR1B", "PTPRT", "GMFB", "VPS37B", "SSTR1", "AC118281.1", "MESD", "LRRC4", "CDAN1", "NLGN4X", "LHFPL4", "RER1", "NLGN4Y", "RAPSN", "NLGN2", "CHRNB1", "IGF1R", "CEL", "BBS4", "SCHIP1", "GPHN", "FAM168B", "SHISA7", "TRPC4AP", "ARL14EP", "MFGE8", "FURIN", "TGM3", "IQGAP1", "ARHGAP17", "APCDD1", "KATNB1", "EDA", "CDH11", "RHOT2", "DSG4", "ZDHHC21", "TMEM204", "KSR1", "PLS1", "CLTC", "SUSD3", "MEP1B", "PLET1", "SPPL2B", "TSPAN18", "ARRB2", "IL1RN", "SPPL2A", "TBCD", "DCST1", "OTOP1", "PALM3", "TNFRSF11A", "CASP4", "ERBB2", "GRB7", "RASD2", "CNTNAP4", "CACNA1A", "OR56A1", "OR5T1", "OR56A4", "VAV1", "OR13F1", "IFNAR1", "CLDND2", "OR56A5", "GRIN2D", "GRID2", "APP", "PAQR6", "FABP7", "AKT1", "P2RY11", "ADORA3", "RGS17", "RGS9", "RGS10", "ASIC2", "EPHA2", "KNCN", "CNKSR1", "BCL10", "AC113554.1", "RASL10B", "ADRA1D", "CARMIL2", "ARHGAP12", "CD53", "KDF1", "ITGA10", "SCTR", "ATP1B1", "SGIP1", "NMUR2", "GRK2", "POPDC2", "PRSS8", "SLC4A1AP", "ATP1B3", "NKAIN1", "FXYD3", "NKAIN4", "DMPK", "FXYD6", "ADAM15", "FXYD2", "RAB13", "S100A8", "FXYD4", "NETO1", "AHCYL1", "HAX1", "NKAIN3", "NKAIN2", "ARF1", "FXYD7", "PSEN2", "PDIA6", "FXYD1", "ABCG8", "TMEM184A", "GRK4", "RPS27A", "AL662899.3", "DCT", "SLC4A7", "HSPD1", "TMC1", "MCOLN3", "RAB5A", "DYNC1LI1", "VSTM4", "ITGA9", "ZMYND19", "TRPC1", "LPP", "ABHD12", "ABHD17B", "POTED", "ABHD17A", "SNCA", "DENND2B", "ABHD17C", "CAMK2D", "SELE", "ANKRD13A", "MTMR2", "TBC1D5", "PIK3R1", "ATAD1", "IQGAP2", "RASA1", "LRRTM2", "LRRTM1", "LRPAP1", "GSG1L", "ANKRD13D", "GABRB2", "ANKRD13B", "GLRA1", "TMC4", "GFRA3", "PLIN4", "SLC8B1", "DCDC2", "STIM2", "TNFRSF21", "CASQ1", "GRAMD2A", "MUCL3", "GNA12", "EGFR", "LRATD2", "AC002985.1", "SNTB2", "SLC35G2", "PKP3", "EPHA1", "GP2", "SH3KBP1", "LRRC45", "CASK", "S100G", "OGT", "IL2RG", "ATP6V1B2", "SMAGP", "ERLIN2", "SNTG1", "RGS20", "C11ORF24", "ICAM3", "ICAM2", "MUC5B", "SMPDL3B", "CLEC10A", "CTSL", "SIGMAR1", "SHC3", "GSN", "XKR3", "SURF4", "PIK3AP1", "COLEC12", "MUC15", "MUC17", "MUC3A", "INPP5E", "MUCL1", "MUC16", "NOTCH1", "TREML4", "PARD3", "MUC21", "MUC5AC", "ADAM12", "LIN7C", "DGKZ", "KLRD1", "PAK1", "RPS3", "KLRC2", "DRD2", "LAMTOR1", "MGST2", "PLSCR4", "GPR31", "MS4A2", "FEZ1", "SCN2B", "PTGIR", "PTGER1", "SRR", "PPP4C", "PLSCR3", "MPP7", "ITGB1", "SGMS1", "FCGR1A", "C4B", "MRC1", "ADGRL3", "ADRA2A", "ITPR1", "ARL11", "ANK3", "DLG5", "NDUFC2", "FER", "EPS8", "AC058822.1", "C8B", "LAMP3", "CLEC4M", "LILRA1", "CATSPERE", "C7", "EDNRA", "CD48", "C4BPA", "ADAM8", "C4BPB", "MYO1G", "SIGLEC10", "BAG3", "KCNE4", "C8A", "FCAMR", "FCRL4", "ATP5F1A", "ADGRE1", "C8G", "HLA-DQA1", "FCGR1B", "HLA-DRB5", "HLA-DMA", "HLA-DRA", "FCRL6", "IGKJ1", "UTRN", "IGKV4-1", "GRM1", "IGKV5-2", "IGKV6-21", "CFAP65", "IGKV2D-26", "IGKV3D-20", "IGKV6D-41", "IGKV3D-11", "IGKV1D-42", "IGLV4-69", "IGLV8-61", "IGLV4-60", "ASAP1", "IGLV6-57", "IGLV11-55", "XKRX", "IGLV10-54", "IGLV5-52", "IGLV1-51", "CD8A", "IGLV1-50", "IGLV5-48", "IGLV1-47", "ROBO4", "IGLV7-46", "IGLV5-45", "PRKCA", "IGLV1-44", "UCHL1", "IGLV7-43", "IGLV1-40", "IGLV5-37", "ENAH", "IGLV1-36", "IGLV2-33", "IGLV3-32", "GPR26", "IGLV3-27", "SORBS2", "IGLV3-25", "IGLV2-23", "IGLV3-22", "IGLV3-21", "JAM2", "IGLV3-19", "IGLV2-18", "IGLV3-16", "FLCN", "IGLV2-14", "IGLV3-12", "IGLV2-11", "IGLV3-10", "IGLV3-9", "IGLV4-3", "PI4K2A", "IGLV3-1", "ZFYVE27", "IGLJ1", "TRGJ1", "TRGV9", "TRGV8", "GRIA1", "TRGV5", "TRGV4", "TRGV3", "TRBV6-1", "TRBV4-1", "ELMO1", "TRBV6-4", "TRBV9", "TRBV10-1", "TRBV11-1", "GRIP1", "TRBV6-5", "C14ORF180", "TRBV6-6", "TRBV5-5", "TRBV7-6", "GNA14", "TRBV5-6", "GNAQ", "TRBV5-1", "KCNMA1", "TRBV4-2", "TRBV19", "TRBV20-1", "TRBV24-1", "TIAM1", "TRBV27", "TRBV28", "TRBJ2-1", "TRBJ2-3", "EEF1A1", "TRBJ2-7", "TRAV2", "TRAV3", "SMIM23", "TRAV4", "TRAV5", "UNC5D", "TRAV6", "TRAV7", "MS4A1", "CLDN24", "TRAV8-1", "TRAV9-1", "TRAV10", "TRAV12-1", "BRPF1", "TRAV8-2", "TRAV8-3", "TRAV13-1", "TRAV12-2", "TRAV8-4", "SYN2", "TRAV13-2", "NRG1", "TRAV14DV4", "TRAV9-2", "MMP14", "TRAV12-3", "KIT", "TRAV8-6", "TRAV16", "TRAV17", "APPL1", "TRAV18", "TRAV19", "ETS2", "TRAV20", "TAB3", "TRAV21", "BRAF", "TRAV22", "TRAV23DV6", "TRDV1", "TRAV24", "CARMIL3", "TRAV25", "TRAV26-1", "TRAV27", "TRAV29DV5", "TRAV26-2", "TRAV34", "ESYT3", "TRAV36DV7", "TRAV38-1", "TRAV38-2DV8", "KCNB1", "TRAV39", "TRAV40", "TRAV41", "TRDV2", "TRDJ1", "F11R", "TRAJ42", "TRAJ3", "C2ORF88", "IGHJ1", "DMTN", "SCART1", "IGLV9-49", "FCER1G", "TRDD1", "TMEM202", "IGKV3D-15", "EPB41", "IGKV6D-21", "TRBV2", "IGKV3D-7", "IFNAR2", "TRBV10-2", "TRBV5-4", "HLA-DQB2", "KCNE2", "TRBV29-1", "S100A3", "TRGV2", "IGHD1-1", "SNF8", "RAB42", "TRBV30", "HLA-DQA2", "TRBV3-1", "IGKV2D-30", "IGKV1D-8", "IGKV1-6", "IGKV1-37", "IGKV3-20", "NAE1", "IGKV1D-33", "ACE", "PAQR9", "IGKV1-17", "IGKV1-8", "CTBP1", "IGKV1-16", "ATP6V0D1", "HLA-DOB", "IGKV1D-16", "IGKV2-24", "IGKV3-11", "IGKV2D-24", "IGKV1-9", "IGKV1-33", "IGKV1-39", "IGKV2D-28", "ITGB2", "IGKV1D-43", "IGKV1D-17", "IGKV3-7", "IGKV2-30", "IGKV2D-29", "IGKV1-12", "SHC1", "IGKV1-5", "IGKV2-28", "SIRPB2", "IGKV3-15", "CHRNB2", "IGKV1-27", "C4A", "PTH1R", "IGKV1D-37", "AZGP1", "AL669918.1", "FGFR4", "IGKV2D-40", "IGKV1D-39", "VPS28", "TRBV7-7", "TRBV7-4", "TRBV6-8", "CD8B2", "TRAV1-1", "TRAV1-2", "TRDV3", "AP2M1", "TRAV30", "IGKV2-40", "TRBV12-3", "ITGA5", "TRBV12-5", "TRBV16", "RACGAP1", "TRBV14", "GRASP", "TRBV10-3", "TRBV13", "TRBV18", "LYPD2", "IGKV1D-13", "TRBV11-3", "TRBV12-4", "OPALIN", "TRBV7-9", "SSTR5", "GYPE", "IGLV2-8", "IGKV1D-12", "GNG3", "TRBJ1-4", "TRBJ1-3", "TRBJ1-5", "TRBJ1-1", "TRBJ1-2", "LRP5", "TRBD1", "TRBV25-1", "TRBJ1-6", "TRBV7-2", "PLPP3", "TRBV6-2", "RAB17", "IFNLR1", "SCNN1D", "MYSM1", "OAS3", "VCAM1", "CD207", "NCSTN", "VANGL2", "MFAP3L", "PLD2", "SERINC3", "ACTG2", "IFITM3", "IFIT5", "SGCB", "NOSTRIN", "BBS5", "SERINC5", "S100A9", "FZD5", "SMIM9", "CLDN1", "PROS1", "COL6A3", "IFITM2", "ARPC2", "CCT3", "CT83", "DMBT1", "TGFBR2", "FCGR3A", "CHIC1", "TMEM235", "SUCLG1", "PRRT1", "ARPC1A", "PRKCI", "CFB", "C9ORF135", "KCNN4", "LPXN", "BLK", "TOPBP1", "GPR32", "CDCP1", "SPPL3", "TMEM240", "GCSAM", "FPR3", "FYB2", "TMEM88B", "PVRIG", "GPR33", "F12", "PRKCD", "KLKB1", "RHAG", "SMAP1", "IZUMO3", "PLXNB1", "GRM2", "CYS1", "JPT2", "RHEX", "CD99", "ITGA2", "ADGRV1", "ADSS2", "LY75", "SLC12A2", "COL17A1", "TTC7A", "CLEC2D", "TERT", "SEPTIN8", "KIFAP3", "PILRA", "SYTL3", "TRGV11", "RGS1", "DLC1", "TRGV10", "TRGV1", "NCR2", "TRDC", "MADCAM1", "SUSD2", "NOS3", "SLC16A8", "CDK5", "NCF4", "TMUB1", "USP14", "CD99L2", "SLC7A6", "SLC7A5", "TMEM67", "SH3D21", "FCGRT", "ICAM5", "CEACAM5", "SYK", "NPDC1", "CLEC2B", "KLRB1", "GOLPH3", "PODXL2", "GJB2", "GRB14", "GSG1L2", "TPO", "NCF2", "TTC8", "SERPINC1", "IDE", "CCRL2", "CLTA", "TSC1", "XG", "RET", "TREM1", "GLO1", "TTC7B", "KIR2DL1", "AMOTL1", "AMN", "ACKR4", "MTUS1", "SLC7A10", "DCTN4", "TSPAN2", "CD101", "APBB1", "KLRC1", "ILK", "RAB33A", "CD164", "CLDN25", "PIM1", "TSPAN19", "CLEC4E", "CPLX4", "DYTN", "KLRG1", "TMEM114", "TAPBPL", "HSP90B1", "PIANP", "GPR65", "PSTPIP1", "IGSF6", "SCNN1G", "SLC16A3", "SECTM1", "CLDN34", "CACNG2", "GPR17", "ACKR2", "STX3", "SMIM1", "GZMA", "DIS3L", "SMAD3", "RCCD1", "AKTIP", "TRIM4", "ESAM", "KLRF1", "CYSLTR2", "PHB", "RAB3C", "GPR15", "RAET1L", "ITGAD", "ISLR2", "CRK", "CD300LG", "MYO5B", "STIM1", "GNG8", "RAB8A", "IFITM10", "RAB8B", "ANKRD11", "CD300C", "AXL", "RAB4A", "SIGLEC7", "EEF2", "GYPA", "STX8", "AF241726.2", "CXCR6", "AC005324.3", "IL16", "C1ORF210", "CYSLTR1", "GPR151", "SLC3A2", "RPSA", "TNFRSF10D", "CTNNB1", "XCR1", "FADD", "CD248", "GPR171", "KLC2", "GNG4", "LIMS4", "LIMS3", "CD300LB", "FCER1A", "CCR8", "SEPTIN2", "MTNR1A", "RTKN2", "SCNN1B", "CRIP2", "FNTA", "ING2", "CCR10", "EVI2B", "STAT3", "ADAM9", "ANKRD20A1", "CD300E", "AL049634.2", "NCR3LG1", "MAP2K1", "FUT4", "LY6L", "IRS1", "HRH1", "DAPK1", "AR", "AC003688.2", "CAPZA2", "ADRB2", "CD300LD", "PTK2", "PTAFR", "SDC2", "CCDC8", "RAB12", "HINT1", "LTB4R", "AGPAT2", "LIMS1", "NLGN1", "LINGO1", "HNRNPF", "CTNND2", "ITGAM", "KIR3DL2", "KIR2DL3", "AL645941.2", "GYPB", "ITIH4", "UBB", "TMED10", "OSMR", "MRGPRX1", "CDH2", "CD163", "DLGAP1", "LYPD4", "STAT2", "RAB27B", "APLP2", "SGCD", "PHACTR2", "KNG1", "AKAP13", "ABCC4", "PKHD1", "SCCPDH", "HAS2", "S1PR1", "LRRC8E", "INSR", "CYB5R1", "TMX3", "PCDH7", "KCND3", "MCC", "F5", "LRRC8C", "LY6G6F", "CYP51A1", "M6PR", "LRRC8D", "FGG", "CACNA2D2", "FGA", "FGB", "TM7SF3", "RAPGEF4", "RGS19", "CBLN1", "HDAC3", "OLFM2", "CPE", "GLP1R", "PTEN", "SLC16A10", "PRNP", "AQP4", "RHBDF2", "DNAJC1", "MTTP", "RAB15", "ORMDL3", "CAPN10", "ILDR1", "SLC16A2", "GPR119", "BSG", "COPRS", "DISP1", "SUCLG2", "ABCG1", "GNB2", "SLC2A2", "GNG12", "STXBP5", "PPP1CA", "ENHO", "RASGRP1", "MYRIP", "KCNS3", "WASHC2C", "CFL1", "ARL4D", "CAVIN1", "KCNG2", "EXOC3L1", "RHOD", "AC026316.4", "VANGL1", "CACNA1E", "ITSN1", "C1QTNF5", "DAG1", "CSPG4", "SIGLEC11", "HEG1", "FAIM2", "JUP", "PERP", "GNG5", "TLR1", "GPR161", "PKD1L1", "CHRNA9", "EXO1", "ATP2A2", "BBS1", "ADGRG6", "HRAS", "RIN1", "NPY1R", "FZD4", "PDZK1", "ALPK2", "CACNG3", "CTBP2", "NISCH", "GABRA3", "NPC1L1", "TRAF6", "BEST2", "MARCKSL1", "CKAP5", "LIMA1", "SEZ6", "PDE4A", "CACNB1", "CHRNA7", "ATP2B3", "PTPN2", "TRPM5", "DPP10", "SLC24A1", "KCNE3", "CACNG5", "CACNG4", "P2RY2", "IGSF9B", "CACNA1S", "ATP8B1", "TRPM3", "KCNE5", "P2RX5", "AQP6", "YES1", "TMPRSS11E", "GNAO1", "SNX5", "SLC26A4", "GNG7", "ABCC6", "GRIN1", "OR1I1", "GABRP", "POLE", "EPS8L2", "KCNK6", "KCNA2", "P2RX6", "SLC5A1", "KCNK10", "PAWR", "SLC52A3", "CD19", "PDYN", "ZBTB33", "GPR143", "GUCY2F", "KCND1", "BRS3", "CD151", "GABRE", "AQP9", "NECTIN3", "KCNJ10", "GRB2", "ATP1A3", "CAPZA3", "CRTC1", "HTR1A", "CHRNE", "CD28", "MPP2", "CACNG1", "KCTD12", "GABRA4", "TECTA", "SLC22A18", "GABRR2", "OR12D3", "GUCA1B", "CALR", "CLDN16", "HTR1D", "GRM8", "CDH5", "AKAP5", "SLC8A2", "NRXN1", "ABCG2", "GJA3", "EXOC3", "TMIGD3", "KCNE1", "OPN4", "SSTR2", "S1PR5", "CALD1", "CXCR2", "SLC12A5", "SCRIB", "KCNK15", "OR2B6", "OPN5", "LRRN4", "MMP24", "GRPR", "WASHC1", "DDN", "TRPV5", "OR7A10", "OR7C2", "OR1E2", "GALR3", "SLC2A4", "DOCK4", "CACNG6", "OR11H1", "USH1G", "SLC6A8", "AOC2", "CNGA4", "GUCY2D", "IZUMO1", "REEP2", "CHRM3", "EXOC7", "KPNA2", "BGN", "TAAR5", "CAV3", "KCNK1", "TRAK1", "CHRND", "OR1J1", "ANXA2", "OR13C9", "RGS6", "OR1L4", "RABGGTB", "LCK", "SLC24A4", "EWSR1", "OR4D1", "CADM1", "GNAL", "STAC2", "CACNG8", "RGS16", "HMCN1", "GRIN2A", "CNGA3", "SLC4A10", "GRIP2", "STAC", "LRIG1", "IGSF11", "KREMEN1", "GABRA6", "GABRR1", "KCTD16", "OR13C4", "KCTD8", "OR5C1", "SCN5A", "RGR", "HTR7", "ACTG1", "KCNQ3", "OR5F1", "HTR3B", "IRAK1", "TMC2", "TMEM25", "KCND2", "CNTN5", "OR8K1", "KNTC1", "OR5M9", "CACNA2D4", "STING1", "KCNJ1", "PDE4B", "SEPTIN9", "OR14K1", "ADGRF1", "LRRC26", "JPH3", "NRGN", "NCAM2", "PIEZO2", "OR4K1", "OTOA", "SLC24A2", "CIB1", "SORCS3", "ATP2B2", "CACNA2D3", "GP1BA", "CABP1", "CNNM4", "SHROOM4", "OR3A3", "PDE9A", "P4HB", "GRIN2C", "OR7G1", "OR2M5", "PRAME", "GABRG1", "KCNQ5", "KCNIP4", "ATP6V0C", "PTCH1", "BICD2", "KCNK5", "ATP4B", "TMEM65", "PTCHD1", "SAPCD2", "OR1Q1", "OR1K1", "BACE1", "TMEM63C", "OR4K2", "GNG2", "OPN1MW2", "GABRB3", "NF2", "OR10A5", "OR2D2", "GALR1", "CHRFAM7A", "PDZD7", "HTR3A", "MAPT", "MYO1A", "OR4D6", "OR51B5", "DYNC2H1", "OR51I1", "EPOR", "OR51Q1", "MAGI2", "KCNJ11", "CABP2", "OR8J3", "GABRD", "OR5I1", "BEST1", "OR1F1", "SEMA4D", "OR2B2", "KCNJ4", "OR2C1", "UBQLN2", "ARF4", "CHRM1", "OR13J1", "NTSR2", "ZP3", "OR10G3", "OR6F1", "KCNAB1", "OR5AU1", "OR4K14", "INSC", "OR4K15", "SERPINA5", "PARVB", "OR9K2", "OR10A3", "OR10A2", "LRRK2", "GJB3", "OR7G3", "OR7G2", "OR1M1", "OR8B12", "LITAF", "OR4D5", "ARID2", "OR13H1", "OR2K2", "OR2M4", "CLCN5", "HMGB1", "OR1L6", "OR1L3", "IL1RAP", "OR1L8", "OR1N2", "SEMA4A", "OR1N1", "MPHOSPH8", "ECEL1", "NMUR1", "OR10H3", "OR10H2", "OR52A5", "GRM7", "OR1A1", "OR8I2", "LCE1D", "SNTB1", "OR4C11", "OR8U1", "OR4X2", "OR10V1", "SIAH1", "OR5A1", "OR5A2", "OR5B12", "OR5B2", "OR9I1", "OR9G4", "OR5AR1", "OR5AP2", "OR8J1", "OR5T3", "OR10H5", "OR10AD1", "CD47", "OR4D9", "OR5B3", "STRN3", "OR10W1", "ADA", "OR10K1", "FLNA", "AP2A1", "TAS1R1", "OR1L1", "OR2Y1", "IGF2R", "IGDCC3", "DYNC1H1", "SRC", "OR7D4", "LRRC8B", "CNIH2", "OR9G1", "OR5M3", "OR5J2", "OR10AG1", "OR4S2", "SVIL", "DES", "OR2T1", "OR10P1", "OR52W1", "OR4B1", "MAP3K5", "TSPEAR", "SPN", "OR11H4", "OR4D11", "OR11H6", "DPP4", "OR4K17", "SPTAN1", "OR10H4", "PARVA", "OR51B6", "OR4L1", "PSAP", "OR4K13", "OR4F21", "OR4K5", "OR4N2", "MYO1C", "OR4M1", "RNPEP", "PLCG2", "GJC3", "S100A6", "OR5AN1", "OR4C5", "AC093012.1", "OR4C3", "MRPL42", "OR4S1", "OR4X1", "OR4F17", "OR51V1", "CD2AP", "OR52E2", "OR51L1", "SVIP", "OR51G2", "OR51A7", "OR51T1", "CSF2RA", "OR51S1", "OR51F2", "OR2T35", "CARD11", "OR14C36", "OR2M7", "NTRK1", "OR2T12", "OR2T33", "OR2AJ1", "OR2T8", "CTNND1", "OR2G3", "OR2G2", "OR2B11", "OR4F4", "HTR3C", "OR2D3", "OR6B3", "STK39", "OR13D1", "MAGEA1", "OR9A2", "OR2AP1", "OR6C4", "DLL1", "OR6C2", "OR10A7", "OR1E1", "SMURF1", "OR3A1", "EPS8L3", "RRH", "OR6K6", "GRIN3A", "OR10Q1", "OR10K2", "OR51E1", "OR56B4", "OR52E4", "OR52N2", "OR52N1", "CD247", "OR52N5", "GRM3", "OR56B1", "OPA1", "OR52N4", "OR5AK2", "OR5M8", "UTS2R", "OR6T1", "OR8D4", "OR52D1", "OR52H1", "L1CAM", "OR8H1", "OR5T2", "OR2Z1", "OR8K5", "NOS1AP", "OR8H3", "OR8H2", "OR5AS1", "TGM2", "OR6S1", "OR4C6", "OR4P4", "OR4C15", "OR4A15", "OR4A16", "OR52K2", "OR52A1", "OR6B2", "KCNIP1", "SYNM", "GABRG3", "NELFE", "KCNJ14", "OR5P3", "NEU1", "CACNB4", "HSPA1B", "OR2V2", "HSPA1A", "OR10G7", "AL512310.1", "KCNB2", "CSNK2B", "GALR2", "OR2T29", "NCR3", "OR4F15", "MICB", "AC135068.1", "OR1G1", "GJD3", "GABRR3", "DDR1", "OR51B4", "OR52E8", "RACK1", "OR5P2", "GABBR1", "OR2T34", "OR52L1", "DCTN1", "PSENEN", "OR4N4", "LGR4", "CNGA2", "OR2T10", "NIPSNAP1", "ADGRG1", "OR4F6", "OR10J5", "KCNJ12", "OR4N5", "IGHM", "NCMAP", "OR56A3", "OR51M1", "CLCNKB", "OR6A2", "CHUK", "OR6C70", "SGCZ", "OR2V1", "ARL2", "OR7A17", "SRA1", "STAC3", "CPLX3", "OR6C76", "VDAC1", "OR4C46", "CALHM1", "LAT", "HTR3E", "S1PR3", "HTR3D", "OR4F5", "OR5D14", "KLRK1", "OR5D18", "OR10T2", "ITGA1", "OR6P1", "OR9Q1", "CLCNKA", "OR9Q2", "AC114267.1", "OR5D3P", "ZACN", "OR13C8", "OR2AK2", "PHB2", "OR5W2", "OR2T27", "OR52B6", "DDX3X", "OR6C75", "OR51I2", "VAMP2", "OR7D2", "PPP3R1", "FANCG", "OR2AG2", "OTOG", "PLXNA4", "OR7A5", "OR6C6", "UBA52", "OR6N2", "OR2G6", "LTA", "LTB", "OR14I1", "GJB4", "OR2L13", "TNF", "OR5K4", "OR6M1", "OR8A1", "OR6K2", "OR2T2", "NME1", "OR2C3", "OR10S1", "OR10J3", "AQP1", "OR8D1", "OR4Q2", "ARHGEF25", "RPL36A", "OR2T3", "OR5AC2", "MYO6", "OR14A16", "ATP5PO", "OR52K1", "PI4KA", "CHRNG", "OR11G2", "OR2T4", "GNG10", "OR8B8", "OR1J2", "OR10D3", "OR6N1", "TICAM2", "OR51D1", "IL10RB", "OR13G1", "OR2L5", "DDOST", "OR6Y1", "OR11L1", "OR51C1P", "OR6C74", "OR5B17", "NAIP", "OR52M1", "OR8G1", "OR1S2", "OR5H2", "OR2T6", "OR2L3", "LYN", "OR5B21", "ASPH", "CHMP4A", "CNGA1", "OR2M2", "OR10G6", "OR5BS1P", "MGAM", "RYR3", "OR10R2", "OR10Z1", "OR2T5", "OR2L2", "ITGB3", "OR6K3", "OR13C3", "OR2H1", "OR11A1", "OR14J1", "DYNLL2", "OR2J2", "OR2J3", "OR2J1", "OR2B3", "OR2W1", "OR5D16", "S1PR2", "OR5L2", "OR6C68", "OR6C65", "OR6C3", "OR6C1", "OR52E6", "OR52J3", "OR51A2", "OR51A4", "OR10C1", "OR5K3", "OR2A42", "OR2F1", "PRCD", "ORAI1", "GNAT3", "SSTR3", "GCGR", "OR6B1", "OR2A5", "OR4A5", "OR2A12", "OR3A2", "OR1C1", "OR2F2", "OR6X1", "SLC25A4", "OR2A25", "STOX1", "OR2A14", "OR4C12", "OR2A1", "OR4E2", "OR2A2", "OR52B4", "CD38", "OR6V1", "OR52I2", "SLC22A16", "OR2M3", "OR4F3", "OR5H6", "OR5H1", "ABCC8", "OR5K2", "TAC1", "OR52I1", "OR5K1", "ADIPOR2", "OR5H15", "PRSS21", "OR10G8", "PAFAH1B1", "OR5H14", "MGST1", "OR10G9", "HFE", "OR4A47", "SHISA9", "CLDN11", "OR7E24", "OR2I1P", "OR2W3", "ABCC2", "KLHL41", "OR1J4", "INSRR", "OR14A2", "OR5V1", "OR2A7", "RAI14", "OR2AE1", "TMEM150C", "AC004691.2", "ADAM28", "OR4D10", "DSG2", "OR10G4", "ROS1", "OR5M10", "KITLG", "OR5M1", "PTPRN", "OR5M11", "OR8G5", "OR52B2", "OR10G2", "ATP2B4", "OR4D2", "NDC1", "OR6J1", "OR13A1", "OR11H12", "VMP1", "OR9A4", "OR11H2", "OR4C13", "SPA17", "OR1D5", "ASPM", "GABRQ", "PLPP1", "OPN1MW3", "TRO", "ACSL4", "OR4M2", "OR13C2", "SIRT2", "OR4E1", "FGF10", "OR13C5", "OR52E5", "OR51G1", "OR2S2", "OR10A6", "OR51B2", "OR6Q1", "OR10X1", "OR8D2", "OR2L8", "OR52R1", "TACR2", "OR2T11", "OR5L1", "AC135068.3", "OR2AG1", "OR4C16", "ADCYAP1R1", "OR5D13", "OR5R1", "OR51F1", "OR8B4", "RIMS1", "OR1B1", "OR1S1", "OR12D2", "OR8K3", "LRP2", "LINC02203", "OPRK1", "OR8B3", "OR4F16", "OR8B2", "OR8S1", "YTHDC1", "AP002512.3", "OR4F29", "APOB", "AC134980.3", "OVGP1", "SCUBE1", "MAST2", "B4GALT1", "SLC25A13", "SLC6A7", "SLC38A5", "SLC6A15", "ICAM1", "SLC1A5", "SLC26A3", "SLC6A12", "SLC36A1", "ANGPT2", "SLC6A6", "SLC38A4", "TYRO3", "SLC7A1", "SLC38A6", "SLC43A1", "SLC6A20", "COMT", "SLC6A18", "SLC7A3", "SLC43A2", "CATSPERG", "SLC6A19", "GGT5", "GGT1", "PLA2G3", "SLC36A4", "SLC36A2", "SLC6A14", "ARSA", "CACNA1I", "ATIC", "GPR6", "CST3", "EPPIN", "STS", "CDK16", "INPP5A", "SYNJ2", "SLC23A2", "ZP2", "SI", "SFRP1", "ADAM2", "ITPK1", "PLA2G4C", "ENO3", "SLC25A11", "NAMPT", "PTN", "ENO2", "WNT2", "GHRHR", "NUDT1", "SPAM1", "FSCN3", "LCT", "AKR1A1", "TREH", "AMBP", "NLN", "PLEKHA1", "FGF8", "NEURL1", "WNT3", "SEPTIN4", "P2RX1", "SLC6A4", "FBP2", "PPP1R9B", "PRKAR1A", "ZBTB16", "SLC38A1", "ENDOU", "PTPN6", "SCARB2", "OPRM1", "SLC5A2", "SLC26A8", "CCR6", "LNPEP", "PCDH12", "WNT5A", "PGM5", "ACVR1", "TACR1", "SLC45A3", "PLCD4", "SLC2A6", "RGS2", "ZP4", "NUP35", "CD46", "LRMP", "CNR1", "SLC35A1", "SERPINA12", "UBE2B", "PRLHR", "CRHR1", "EQTN", "PPIP5K1", "MASTL", "DCXR", "SLC23A1", "ADCY7", "KIF18A", "GHSR", "ACVR2A", "PTGFR", "WIPF3", "RECK", "FUT1", "HVCN1", "ACVR1C", "INHA", "PI3", "PTGIS", "RNF114", "PPP1CC", "EREG", "GOT2", "SEPTIN6", "OPRL1", "SLC5A3", "TSPAN8", "OR7C1", "GAL3ST1", "NECTIN2", "ATP8B3", "MAS1", "TEX101", "ABCC5", "ATP1A4", "RXFP2", "HS3ST3B1", "GGT2", "LYVE1", "CATSPERB", "ADAM20", "SYT6", "ADAM30", "SPIRE1", "SLC38A2", "HPSE2", "DSG1", "ANXA1", "ADAM19", "HAVCR2", "UAP1", "GJA10", "AMHR2", "B4GALNT1", "ACVR1B", "SERPINE2", "EDNRB", "GDE1", "HS6ST1", "INPP4A", "STXBP1", "SLC2A8", "MSMO1", "CTSV", "SCARF1", "SULF1", "TRPC6", "PAQR5", "ABCA2", "ADAM10", "STRA6", "PLCH1", "ADCY3", "ACTR1A", "BMPR1B", "SGPP1", "DHH", "ADAM21", "DUOX2", "ABHD2", "SEPTIN12", "NPC1", "DPEP3", "PLCH2", "TM7SF2", "SOD1", "LDLRAP1", "TRPM2", "PLK4", "PRKACB", "ADCY10", "PIP4P1", "REN", "ARV1", "APOBR", "SLIT2", "CORIN", "PLPP6", "LHFPL2", "PAM", "H2BC1", "ZAN", "OSBPL7", "IYD", "OSBPL3", "CYP2W1", "ABCB11", "OSBPL6", "FOLH1", "SYT8", "VNN3", "ST14", "ZP1", "ABCC1", "GJA1", "CATSPER3", "MERTK", "CXADR", "PON2", "WNT7A", "FMN2", "SLC2A9", "ART4", "VNN2", "STC1", "SDHB", "NPR2", "CFAP157", "AC020929.1", "SLC17A3", "SLC17A1", "PLCD3", "SCIMP", "ALPL", "OSBPL2", "WNT4", "GGT7", "IGSF8", "LRRC52", "CAPN2", "INHBB", "CCNYL1", "GABRB1", "ANTXR2", "IHH", "SLC5A6", "CIP2A", "PLB1", "SLC26A1", "SLC9B1", "SLC9B2", "LGSN", "MST1R", "ANXA5", "HPGD", "NPY5R", "RHOBTB3", "CASP3", "TLR3", "SHH", "THEM4", "CTSB", "FTCD", "SLC4A2", "SLC16A9", "HTRA1", "JAM3", "SPINT1", "AVPR1A", "SLC22A11", "FRS2", "CPT1C", "CATSPER2", "SPINT2", "PNOC", "PAFAH1B2", "PTGDR", "ADAM29", "ROR2", "CLIC4", "GJB1", "ANTXR1", "DRD5", "TACR3", "P2RY1", "KRT8", "SLC22A12", "KISS1", "FSHR", "HSD17B8", "PAQR8", "KRT19", "RXFP1", "PRND", "AMACR", "SLC9C1", "SLC2A14", "AIFM2", "GLIPR1L1", "SLC19A1", "ADGRG2", "SLC25A14", "GSR", "SLCO4C1", "CATSPERD", "GPR149", "CATSPER1", "MCHR1", "FOSL1", "MRAP2", "BASP1", "UMODL1", "COA6", "THBD", "ALOX15B", "SEPTIN1", "TH", "OXTR", "GPR3", "PAQR7", "PTGDR2", "TMEM119", "IZUMO1R", "GPBP1", "ADRA2C", "OR1D2", "GNAI3", "CSF1", "ODF4", "DRD1", "GUCY2C", "JAG2", "ROBO2", "MC2R", "BCAP31", "HYAL3", "PLCD1", "TLR5", "WNT7B", "SLC38A3", "CATSPER4", "SHISA6", "ASTL", "CLDN4", "GJB5", "OR10J1", "MME", "CACNA1H", "ATP1B4", "UNC13B", "INPP5B", "BMPR2", "HSPA1L", "OR2H2", "CDIPT", "SPIRE2", "PTOV1", "PRX", "EMP2", "KCNU1", "CATSPERZ", "AK1", "SLC26A6", "RASD1", "ETV5", "EPPIN-WFDC6", "NRBP1", "NOX5", "PCDHGA4", "ADRA2B", "LYZL6", "KLF9", "AC011330.3", "RIF1", "PTPRC", "CD40", "IL27RA", "TNFSF4", "CGAS", "IL7R", "TTF1", "PRC1", "GAA", "ADRM1", "SLC27A5", "ACSBG1", "SLC27A6", "SLC27A2", "ACSL1", "SLC27A4", "CYP4F2", "CYP4F12", "SLC11A1", "ATP6V0A1", "ATP6V1H", "ATP2C2", "ATP6AP1", "NT5E", "TRPC5", "SLC46A1", "MT3", "HEPH", "MCOLN1", "SLC22A17", "ATP6V1D", "SLC30A4", "SLC39A14", "HAMP", "ATP6V0A4", "TFR2", "TCIRG1", "HRG", "POU2F3", "STEAP3", "SLC30A3", "ABCB6", "SLC28A2", "ATP6V1B1", "FLVCR2", "ATP7B", "STEAP4", "ATP6V1E1", "SLC39A11", "SLC31A2", "SLC31A1", "ATP6V1G1", "SLC40A1", "SLC39A8", "SLC39A5", "SLC39A6", "SLC39A3", "SLC39A1", "SLC30A5", "SERBP1", "ATP6V0D2", "SLC39A4", "SLC39A12", "ATP6V1G3", "USP21", "ATP6V1C1", "STEAP2", "SLC30A2", "FLVCR1", "MELTF", "LMTK2", "SLC30A8", "ATP7A", "SLC39A2", "B2M", "TTYH1", "SCARA5", "MMGT1", "SLC30A1", "HEPHL1", "ATP6V0A2", "SLC30A10", "SLC39A10", "SLC48A1", "ASIC3", "AC006538.2", "CIZ1", "RAB7A", "NSFL1C", "SCFD1", "RAB23", "EPM2A", "KIAA1324", "RAB3GAP2", "GABARAPL1", "RALB", "PANK1", "PIP4K2A", "GABARAP", "MTM1", "SLC28A1", "IRGM", "PIP4K2B", "AGPAT3", "FLAD1", "KIF14", "VPS4A", "UBE2C", "GML", "CHP2", "TAOK3", "RHEBL1", "XPC", "ZFYVE19", "ENTPD3", "MUC1", "PARM1", "SLC33A1", "CCNY", "CAVIN4", "ADAM17", "DIRAS3", "CDK5R2", "CDK5R1", "MYO16", "PDZD3", "RHOU", "BTN2A2", "KCNA5", "SLC22A13", "APPL2", "GPNMB", "RDX", "TM4SF5", "RGMB", "GFI1B", "FAM107A", "ABRA", "VWC2L", "CRLF3", "GPR132", "IQGAP3", "DCUN1D3", "GJC2", "AIF1", "CDK14", "NDE1", "CLASP1", "MAF1", "MAPRE1", "HARBI1", "CIT", "DCTN3", "NEDD1", "KCNH5", "CSNK1D", "CALM2", "CENPJ", "CALM3", "MELK", "RCC2", "PPP1CB", "DPEP1", "LPAR5", "NOX4", "PCYOX1", "AHNAK2", "SLC7A11", "ADI1", "SLC7A9", "CTNS", "SLC1A1", "SLC1A4", "ZNF397", "SLC3A1", "NOTCH3", "VWC2", "ENO1", "ENTPD8", "NFX1", "FHIT", "PPM1A", "SLA2", "ZNF174", "DNAJA3", "FRK", "DUSP22", "ACVR2B", "KCNIP3", "FASLG", "ENTPD6", "LRRFIP1", "SMO", "DLL4", "CC2D1A", "CD36", "DAB2IP", "TDG", "TMBIM6", "EFCAB7", "TENM2", "MLIP", "HDAC8", "MTDH", "UBC", "DRD3", "NCK1", "RSC1A1", "HJV", "EFNA1", "LDB2", "SDR16C5", "ZBTB42", "HCLS1", "SLC5A8", "WWOX", "PDE2A", "LILRB4", "TMPRSS6", "TRPV1", "ZGPAT", "AL139260.3", "MISP", "ACTR1B", "ACTR10", "SPRY2", "SPRY1", "WIPF2", "TIGD5", "CALCR", "CX3CL1", "SDE2", "NOX1", "TENM1", "CD4", "PPP5C", "ENPP7", "MARCO", "CD74", "MUSK", "CASR", "ARHGEF5", "PIK3CB", "NPFFR2", "TRAF1", "RASGRF1", "CDON", "ABCA7", "HYAL2", "FGFR3", "BCORL1", "SPTB", "PRMT8", "EPHA8", "FCGR2B", "MARK3", "TRAF4", "HDAC11", "PAK3", "ACTN2", "CEACAM1", "MAGI3", "C6ORF89", "DLG3", "TRAF5", "GSTP1", "SIDT1", "FLT3LG", "IL5RA", "SEMA6A", "TREM2", "RFTN2", "RASSF2", "CD40LG", "HTR2A", "FLT1", "NDRG4", "NECAB2", "CSK", "RASAL3", "PRKD2", "JAK3", "RASA4", "ABTB1", "PIK3CG", "GSDME", "CAV2", "GRB10", "C5", "DUSP3", "RAPGEF2", "MADD", "FGF6", "SH2B3", "RASAL1", "RPL36AL", "FZD10", "GHR", "HBEGF", "RASGRF2", "PDCD10", "SPTBN1", "EPHA4", "ERRFI1", "SLAMF1", "RGS4", "GBP1", "TEK", "TNFSF11", "HCRTR1", "FLT3", "LAX1", "RPL36A-HNRNPH2", "RAP2A", "GFRA4", "CCR7", "RRAS", "DNAJC25", "PLA2G5", "FGF13", "SHC2", "APOE", "PLVAP", "EDA2R", "DSTYK", "GNAZ", "KL", "EPHB2", "PTPN22", "HRH4", "C5AR2", "HSPA13", "EPHA7", "GPR55", "HTR2B", "DNAJB4", "EDAR", "PEX19", "IL6", "DBNL", "FRS3", "QSOX2", "SDCBP", "SORL1", "SPTBN5", "PLCE1", "EGF", "MAPK8IP3", "RGS3", "RGS7", "PDE6H", "CD27", "MAP3K12", "NTRK3", "GAREM1", "PIK3R5", "CAMK1G", "CBLC", "TSPAN17", "OPN3", "ACKR3", "IL17RD", "ARL6IP5", "PDGFC", "STYK1", "FGD2", "PTPRU", "HTR2C", "MTMR1", "NTRK2", "PTPRJ", "NCAM1", "DUSP15", "TIRAP", "DLG2", "DAPP1", "GFRA1", "RIT2", "RASGRP3", "PTPRR", "CNKSR3", "ANGPT1", "TNIK", "ANO8", "EPHB1", "FZD7", "STK17B", "NPTN", "NRG2", "PTPN4", "NCF1", "CCR5", "FCRL3", "NPHS1", "TGM1", "ALOX15", "S100A12", "TGFA", "GRK3", "JOSD1", "ADORA1", "SPTA1", "RYK", "CCR1", "F2RL1", "BMX", "GRIK2", "IL31RA", "RAB40AL", "RELL2", "PORCN", "GPER1", "WNK2", "JCAD", "SPRED1", "MSLN", "SMPD1", "NOD2", "TGM5", "CDC42EP5", "ZDHHC2", "PSCA", "CD300A", "MAP4K2", "MAST1", "GFRA2", "NPNT", "SEMA4C", "RGS14", "GPR183", "NRG4", "ROBO1", "GPR37L1", "ADRA1B", "ADORA2B", "GPR37", "CAVIN3", "FPR2", "FPR1", "ALK", "METAP2", "PRKCE", "LPAR3", "PTGER4", "OR2AT4", "P2RY6", "RASGRP4", "PTP4A1", "MYD88", "EVA1A", "SPTBN2", "C1QTNF1", "TLR6", "AAK1", "BTC", "TMEM59", "NLRP6", "TBC1D10C", "SPHK1", "MUC20", "FZD8", "RXYLT1", "ERBB4", "MAGED1", "SENP5", "GPBAR1", "F2R", "RELL1", "ATP6AP2", "CSF1R", "CSTA", "EPGN", "TNFAIP8L3", "COQ8B", "TMEM106A", "RAB38", "IL3RA", "ROR1", "PDE6G", "IRS2", "SRMS", "RASA3", "FFAR4", "LILRA5", "SPRY4", "CARD9", "MINDY2", "GFRAL", "PLA2G2A", "USP6", "ART1", "ADRB3", "GALNT8", "PTPN1", "SYNGAP1", "C5AR1", "MBP", "PTPRE", "AVPR1B", "SIRPA", "LPAR1", "SPRED2", "CSNK1G2", "CALM1", "DMD", "PJA2", "LIME1", "AGER", "GOLM1", "NRAS", "SYNJ2BP", "TLR9", "MIF", "PRKG2", "TDGF1", "CD24", "MTMR6", "AL121845.2", "GRIN2B", "ARRDC4", "ASGR1", "RAB40B", "PIK3R6", "PLPP2", "PTPRF", "MINDY1", "FLG", "RRP8", "ACP1", "PTPN7", "CSNK1G3", "TGOLN2", "NMT2", "MYLIP", "OBSCN", "SLA", "ART3", "RFFL", "MGRN1", "ZDHHC5", "PSKH1", "RNF146", "PPP1R16A", "MXRA8", "IVL", "MARCHF7", "MARCHF1", "CAMKV", "RNF144A", "STK17A", "C10ORF90", "EVPL", "RNF34", "PXK", "MLKL", "CSNK1G1", "STK32A", "SPRR1B", "SPRR1A", "ASPSCR1", "ZNRF2", "RAB40A", "RCE1", "ZMYND10", "PHLDB1", "EPHA3", "MAP4", "CROCC", "ATXN3", "ALG10B", "GBA2", "ZDHHC22", "PNPLA2", "NIN", "NUBP1", "ZDHHC20", "FKRP", "FSD1", "CLIP3", "LZTS2", "RANGRF", "PTP4A2", "KIF20A", "APC2", "MARK1", "SLC51B", "KRT10", "TRABD2A", "ZDHHC17", "MAP1B", "MAP7", "KIAA1614", "ARRDC1", "SKAP1", "BCAS3", "RAB40C", "PIGN", "GRK6", "PHLDB2", "CDC42BPB", "DST", "GRK5", "DNAAF1", "WNT3A", "LOR", "SPRR2E", "SLC16A1", "CCDC78", "CLASP2", "UBE2QL1", "CEP295", "MTCL1", "PDCD6IP", "DNAI2", "KCTD7", "CNP", "WDR73", "PARD6G", "PIGY", "FES", "CNTN2", "EFNA5", "INPP5J", "TRABD2B", "TRDN", "CHP1", "SOCS7", "OCLN", "DNAAF4", "CLCA4", "SRGAP2", "GAS2L2", "ADAM7", "TRHDE", "ADAM11", "USP4", "F11", "TBC1D10A", "PIK3IP1", "F9", "RHBDL1", "MTFR1", "PLGRKT", "MX1", "CPD", "MX2", "DNM3", "TPSG1", "ECRG4", "XPNPEP2", "SMPD3", "GYS2", "HIP1", "DPP6", "CPM", "B3GNT3", "ENPP1", "CLCA2", "PHKA2", "STBD1", "PFKM", "CPO", "ANLN", "NKD2", "LZTS1", "PKN2", "PTPN3", "CLTCL1", "STK10", "FAP", "FZD3", "TMPRSS11D", "RAB35", "SMOC2", "RTKN", "RHBDL2", "SNX9", "STK26", "TMEM8B", "PRSS12", "UBAP1", "USP8", "CDH13", "PACSIN3", "JTB", "RHOB", "TMPRSS5", "RHOC", "GEM", "NAALADL1", "PRKCB", "AFAP1L2", "TM4SF20", "PRSS27", "LVRN", "SH2B1", "SNX18", "PAK2", "GAS1", "CST6", "L3MBTL1", "KLHDC8B", "ASAH2", "TMPRSS7", "PDXP", "TMPRSS9", "LDLRAD3", "TMPRSS2", "DIABLO", "TMPRSS11B", "TMPRSS11A", "HMOX1", "TRPA1", "MVB12B", "IL18RAP", "SERPINB2", "CAT", "TMPRSS11F", "RIPK3", "AGAP3", "TPM1", "PRSS41", "PTPRK", "FABP1", "KCNC2", "SLC8A1", "CAPNS2", "ANXA8", "JMJD6", "AC048338.2", "FMR1", "LRRTM3", "SLC5A5", "SERINC1", "DUOX1", "DUOXA1", "DUOXA2", "PLAAT3", "SLC22A4", "DIO1", "MFSD12", "PMEL", "C2CD5", "MIR124-3", "MIR124-2", "TCAF2", "MIR124-1", "TCAF1", "AIP", "NKTR", "TCAF2C", "SPRN", "XPO6", "CTSK", "SH3YL1", "HK2", "PI4K2B", "EFR3B", "UTP20", "CERK", "MTMR9", "PLPPR2", "PITPNM1", "PLPPR5", "COBL", "EPB41L5", "WNT1", "EFR3A", "PCSK6", "CHD1L", "PRKCQ", "ARF3", "SMPD2", "SLC44A5", "PIK3C2G", "ETNK1", "SLC44A3", "SAMHD1", "PLPP5", "PLIN2", "PLPPR1", "PIP4P2", "FAM126B", "SAMD8", "ABHD3", "PCYT1A", "ALPI", "ATP23", "LIPH", "MFSD2A", "TMEM150A", "DFFA", "SLC16A11", "CPNE7", "PLEKHO1", "EHD2", "RAPGEF3", "EHD1", "RIPOR2", "LIPI", "TNFSF14", "ADGRB3", "MYOF", "CXCL9", "KCNH1", "CD109", "SACM1L", "DCSTAMP", "CXCL10", "ADGRB1", "MYMK", "ERVMER34-1", "ERVW-1", "ERVFRD-1", "AL355315.1", "FER1L5", "MYMX", "SLC7A7", "AC119674.2", "FGR", "SEMA3F", "BLVRB", "SLC19A2", "ARHGAP33", "ABCD4", "TNFRSF12A", "SLC19A3", "ARHGAP44", "AC005747.1", "CDKL5", "CELSR3", "LMBRD1", "RHOBTB2", "SEMA3G", "SEMA3B", "NRXN3", "GAB2", "CDH10", "PREX2", "XK", "LAMC2", "SLC52A1", "CDH3", "SLC52A2", "GPC1", "CTNNA2", "NEO1", "NUBPL", "SYT1", "WDR1", "CDH19", "RHOBTB1", "FRY", "PICALM", "NTN4", "FRYL", "SLC7A14", "CDH17", "RIMBP2", "SLC1A3", "CARMIL1", "PCDH11X", "EPHA6", "RAB21", "AKAP10", "CHRNA3", "CDH7", "FAT1", "SLC17A2", "SSH1", "RAB10", "IGSF9", "ADD1", "CASS4", "SYTL2", "SLC20A1", "NRCAM", "SLC17A4", "DPYSL2", "SEMA4G", "BAMBI", "CNST", "EFNA2", "ALPP", "PALM", "ALPG", "PACSIN2", "UPK3A", "CPNE6", "HCK", "MYO1D", "VSIG1", "RP2", "OLFM4", "CORO1A", "NOXA1", "SYT17", "NOXO1", "RHOV", "ANKRD27", "AOC3", "ACY3", "PTPRS", "CACNG7", "MAG", "USE1", "HPN", "TSPAN15", "SCN1B", "SIPA1L3", "PTPRZ1", "KANK1", "CXCL12", "ITM2C", "RND2", "ITM2B", "EFNB3", "SH3D19", "CORO1C", "TSPAN33", "CAPRIN2", "RAB26", "CAP2", "ABCA3", "BVES", "TSPAN5", "SEMA5A", "CDH9", "AD000671.1", "CDH6", "HRH2", "DBN1", "UNC5A", "CSPG5", "LASP1", "ARF5", "REG1A", "RND3", "SLC13A2", "MPL", "PLPPR4", "SLC6A13", "MYL12B", "SYT13", "RHOQ", "GRAMD1B", "MYOT", "KCNG1", "CLU", "ANK1", "SLITRK3", "MSR1", "NCKAP1L", "PREX1", "ANO2", "CDH26", "SLC4A8", "PACSIN1", "ATP9A", "CPNE5", "NRN1", "EFNB2", "AP006333.1", "SLC6A16", "RHOJ", "OMG", "PACC1", "SNAP91", "MACF1", "VIL1", "SLC9A7", "ADORA2A", "STOML1", "CDC42EP1", "RAC2", "SLC12A3", "CDHR3", "CLCN4", "CA12", "PALLD", "IPCEF1", "SLC12A1", "CDH15", "ATP12A", "UNC13A", "AMPH", "LRRC4B", "SDF4", "SLC4A4", "SLC13A1", "SLCO1A2", "RAB25", "VSTM2L", "SYT4", "ATP8A2", "REM1", "SLC15A1", "LGR6", "SIGLEC1", "DCLK1", "SLC4A11", "SPART", "GRAMD1A", "CNTN6", "KCNH4", "CHL1", "NECAP1", "LRP4", "SEMA4F", "KCNK16", "FLNB", "TMED1", "CBARP", "ERMN", "NIBAN2", "SLC5A4", "ENPP2", "KIAA0319", "SLC10A1", "MYPN", "SLCO4A1", "SHROOM3", "PARVG", "SYNDIG1", "PLP2", "RHOF", "NALCN", "CDH24", "FRMD6", "TGFB1I1", "ARHGDIA", "PIEZO1", "COL6A1", "COL6A2", "AQP8", "TMC5", "CELSR2", "JPH1", "SEMA6C", "ANXA13", "EFNA3", "SYT2", "KCNA7", "WDPCP", "TMEFF2", "APLP1", "CPNE9", "CEACAM4", "CNTN4", "CYTH2", "KCNN1", "LIMD1", "BOC", "CLDN15", "EPHA5", "TSPAN13", "CDH18", "YKT6", "MYO10", "ARHGAP18", "KCNT1", "ARHGAP21", "MSN", "BIN3", "DOCK5", "CYTH1", "VLDLR", "ABCC3", "FAM171A1", "SLC16A6", "CDHR1", "LRRC4C", "CLCN3", "KIRREL3", "MFSD10", "SIDT2", "SNX15", "CDC42EP2", "PCDH15", "CDH8", "KRT18", "GPM6A", "TBC1D30", "PTPRO", "SLCO1B3", "FARP1", "SLC4A9", "PTPRD", "SLC12A7", "SEMA3D", "THY1", "ROBO3", "CDH12", "SLC41A3", "FGD5", "C8ORF37", "LRP8", "SLC9A2", "PALM2AKAP2", "MLPH", "GRIN3B", "OSCP1", "KIF17", "PPP1R9A", "CDC42SE2", "SLC5A9", "MREG", "ARHGAP35", "CA14", "CFAP410", "ATP10B", "SLC16A7", "NBEAL2", "SHANK1", "PCDH17", "FMNL3", "DENND1A", "SHANK2", "SLC17A5", "CNNM1", "ARAP3", "PDPN", "NEXN", "ABCC11", "NTNG1", "SV2C", "CDC42EP3", "CCKAR", "ARL4A", "NFASC", "CLRN1", "SLC12A4", "KCNS1", "SHROOM1", "RAB22A", "ABCC10", "ADCY1", "KCNK17", "MICALL2", "SLC10A2", "CLDN3", "GRIA3", "TRIP10", "SLITRK5", "SDCBP2", "ATP13A4", "BEST3", "CLEC1B", "EPS15L1", "NSMF", "MYO1B", "KCNC1", "RAB2B", "FAM155B", "EPB42", "FCHO1", "SEMA6B", "CALY", "RBSN", "IL1RAPL1", "KCNC3", "ARL13B", "RTBDN", "RAC3", "ALCAM", "SLC14A2", "SEMA3E", "EMB", "SLC41A1", "SLC26A5", "OR10A4", "STOML3", "SLC2A11", "NPTX1", "UNC79", "DSCAM", "PIK3CD", "ANO3", "GAP43", "IL15RA", "RND1", "SLCO1B1", "CORO1B", "RAPH1", "CLDN10", "PTPRM", "FBXO45", "SLC26A10", "CNTNAP2", "KCNH3", "UGT8", "REPS1", "SLC9A5", "BAIAP2", "SLC41A2", "RIMS2", "TTYH3", "DSCAML1", "RHOG", "SLITRK1", "DENND4C", "CDH4", "SLC22A7", "TMEM63B", "SLITRK4", "CDC42EP4", "LRRC1", "MYADM", "FCHSD2", "F2", "SLCO5A1", "AMIGO1", "FNBP1L", "CALHM2", "UNC5C", "RGMA", "EPHB3", "SLCO1C1", "EPHA10", "REM2", "TACSTD2", "SLITRK6", "NIPA2", "FMNL1", "SEMA4B", "RHCG", "FLRT2", "SLITRK2", "ABCA8", "ARAP1", "SLC14A1", "SLC13A5", "TTYH2", "DCC", "TMEM50B", "TRPV2", "SLC47A1", "RILPL1", "SYTL1", "NRN1L", "BEST4", "AGRN", "KCNA10", "C15ORF62", "XPR1", "COL25A1", "ATP8B2", "AQP10", "RELN", "KCNN3", "S100A13", "HCN3", "NLGN3", "NTNG2", "CNIH3", "EXOC6B", "LAMA2", "PLXNB2", "UNC80", "SLC22A14", "CDC42SE1", "S100A10", "ATP10D", "LHFPL5", "SLC10A4", "SLC10A6", "KEL", "ANO7", "ARC", "SLC9A6", "SLC2A12", "PLXNB3", "SSC4D", "GJE1", "SLC12A9", "RAB19", "NOTCH4", "MPIG6B", "MAL2", "GPR107", "ATP10A", "USP6NL", "SYT3", "ADD3", "CPNE1", "CNNM2", "SLC5A12", "ARFGAP2", "TMEFF1", "GRIK4", "SLC22A8", "JPH2", "EFNA4", "SLC22A9", "AL691442.2", "MSANTD3-TMEFF1", "KCNA6", "SLC2A13", "PECAM1", "AL603832.3", "ANO4", "RAB11FIP3", "SEPTIN3", "KCNK13", "OPN1LW", "GRIA4", "SLC16A12", "RAB11FIP4", "PKP4", "KCNJ16", "SLC5A10", "SEPTIN14", "CXCR5", "ABCA6", "RAB39B", "OR1A2", "TAS1R2", "CLDN17", "OR2A4", "RXFP3", "KCNS2", "MRGPRX2", "SEPTIN5", "FCHO2", "SEPTIN10", "NECAP2", "TAS2R13", "TMEM250", "OPN1MW", "KCNJ6", "KCNJ15", "RAB28", "DXO", "XKR8", "SLC13A3", "SLC5A11", "CACHD1", "CLIC6", "ANO10", "WARS2", "BSND", "LRRC38", "KCNT2", "KCNJ9", "SLC9C2", "KCNF1", "SLC16A14", "ARHGAP25", "SLC15A2", "PLSCR2", "GRIK3", "SLC51A", "ABCB4", "GIPR", "BSN", "CYBA", "GJB7", "CALHM4", "LTK", "SLC29A4", "STEAP1", "TIE1", "SLC13A4", "KCNV1", "TGFBR3", "TRPV6", "GAPVD1", "AQP7", "TESC", "ATP9B", "RRAD", "PTK6", "SNX20", "GLRA2", "CA4", "PKD2L1", "FOLR1", "TRPV3", "WNT5B", "PTK7", "KCNV2", "KCNG4", "WNT6", "SLC20A2", "SLC16A4", "LRP11", "CNNM3", "HPCA", "VAMP5", "PTGER2", "STXBP6", "FFAR2", "FFAR1", "TBC1D10B", "LMAN2", "SLC50A1", "SH3TC2", "LDLR", "KCNK9", "LANCL2", "PEMT", "TMEM266", "KCNAB3", "GLRA3", "KCNMB1", "NIPA1", "SLC16A5", "TMC7", "XKR6", "KCNG3", "SYNJ1", "GRIK1", "ANO5", "ABCA1", "TLN2", "CYBB", "AQP3", "ABCG4", "FOLR2", "OR51E2", "ZMAT3", "AQP2", "MFSD4B", "KCNK7", "GPRC6A", "ADCY6", "LPL", "KCNH6", "SLC16A13", "GLDC", "SLC26A9", "KCNK4", "FFAR3", "SLCO2A1", "P2RY4", "SLC22A1", "CLTB", "SLC22A6", "SLC35G1", "SLCO3A1", "TRIM16", "KCNA3", "NME2", "CD163L1", "CALHM5", "SERPINE1", "GRAMD1C", "ARL14", "SCIN", "SLC47A2", "SLC26A11", "SLC9A9", "TMEM30B", "KCNA4", "MFSD5", "CLDN18", "GRID1", "EVC", "OTOP3", "TULP3", "OTOP2", "CALHM3", "DLL3", "LRP5L", "LRRC55", "KCNH8", "PLS3", "PHEX", "KCNK12", "KCNH7", "TRARG1", "SORCS2", "SLC24A3", "ANO9", "SV2B", "ARL17A", "KCNK18", "RHD", "NPR3", "FNBP1", "NPSR1", "ATP13A5", "PAPPA2", "ARL4C", "RHCE", "CALHM6", "GLRA4", "GPR68", "TMC3", "BTBD8", "SLC10A7", "SLC6A17", "ABCB8", "SLC2A7", "GDF5", "SLC2A10", "FGFRL1", "SLC28A3", "SLC29A3", "HSD17B7", "SLC34A3", "SYT15", "FAM155A", "SLCO6A1", "EXOC3L4", "ATP6AP1L", "MFSD2B", "ACVRL1", "SLCO1B7", "XKR4", "ANXA9", "STIMATE", "EBP", "MIGA2", "XKR9", "ANKH", "ARL17B", "MMP16", "PLSCR5", "PIRT", "SHISA8", "CD302", "MICAL3", "DHRS3", "HHIP", "EXOC1L", "TNFRSF11B", "INPPL1", "PCDHGA3", "DCHS1", "ASIC5", "SLCO1B3-SLCO1B7", "AC022335.1", "TBC1D3G", "KCNJ18", "CMKLR1", "XKR7", "ANO6", "TMEM256-PLSCR3", "AC129492.3", "AC073610.2", "TBC1D3K", "ANTXRL", "SNORC", "TBC1D3H", "SPNS2", "TBC1D3D", "TBC1D3L", "TBC1D3", "AMER1", "TBC1D3B", "TBC1D3I", "FAT4", "XKR5", "RYR1", "TBC1D3C", "SULF2", "TBC1D3E", "SIGLEC15", "AC068547.1", "COL13A1", "EXOC3L2", "AC092017.3", "AL590132.1", "IFITM5", "STIMATE-MUSTN1", "FMN1", "CYBRD1", "P2RY10", "GJA5", "CYP24A1", "GPR12", "HCRTR2", "GPM6B", "ATP2B1", "BCAP29", "LPAR4", "ACHE", "CD52", "JAG1", "CALB2", "GPR157", "P2RY8", "GPR20", "GDPD2", "TRPM4", "KREMEN2", "RRAS2", "ATRAID", "DNAJC13", "GPC3", "GPSM1", "SLC26A2", "WDFY3", "FZD1", "IL6R", "ASGR2", "DDR2", "WDR6", "SGMS2", "TMEM150B", "FASN", "TNFRSF9", "RELT", "PENK", "PRKD1", "IFITM1", "FZD9", "CLIC1", "LANCL1", "CLEC5A", "TCTN3", "ATP1A2", "MCF2L", "NTSR1", "SLC6A2", "SLC1A6", "SLC29A1", "ARHGEF4", "SLC6A11", "GLUL", "SLC6A3", "TMEM117", "SLC22A3", "AMIGO2", "SLC6A1", "SLC1A7", "SLC18A2", "MIEN1", "SLC6A5", "RAB3B", "TMEM219", "SLC29A2", "RASSF3", "SLC6A9", "SLC7A2", "BAIAP3", "MPZ", "APBA2", "TM2D1", "SLC44A1", "NAALAD2", "GSDMA", "CADPS2", "RPH3A", "STX1B", "TNFRSF10C", "PHLDA3", "RIMS4", "DNAJC5", "HRH3", "SNPH", "CLDN7", "SLC32A1", "TMIGD1", "SYP", "LIN7B", "SLC17A7", "NAPA", "SHC4", "GRIK5", "NCS1", "NRXN2", "ASIC1", "SYT10", "SLC22A2", "TNFRSF25", "OTOF", "SLC5A7", "KCNC4", "RIMS3", "PRKCG", "GAD1", "SYT5", "SYT11", "DAGLA", "FSCN1", "P2RX4", "KCNMB4", "GAD2", "MYO9B", "DNAL4", "UNC13C", "EFS", "TSPAN11" ],
        "name" : "GO:0071944",
        "SUID" : 2828,
        "diffusion_output_rank" : 75,
        "selected" : false
      },
      "position" : {
        "x" : -818.7810768881691,
        "y" : 1891.3060359908136
      },
      "selected" : false
    }, {
      "data" : {
        "id" : "2843",
        "EnrichmentMap_fdr_qvalue_Data_Set_1_" : 3.4485768757759475E-4,
        "EnrichmentMap_Name" : "WP:WP4172",
        "EnrichmentMap_GS_DESCR" : "PI3K-Akt Signaling Pathway",
        "EnrichmentMap_GS_Type" : "ENR",
        "shared_name" : "WP:WP4172",
        "EnrichmentMap_pvalue_Data_Set_1_" : 3.4485768757759475E-4,
        "EnrichmentMap_gs_size" : 340,
        "diffusion_output_heat" : 0.0,
        "EnrichmentMap_NES_Data_Set_1_" : 1.0,
        "EnrichmentMap_Colouring_Data_Set_1_" : 0.9996551423124224,
        "diffusion_input" : 0.0,
        "EnrichmentMap_Genes" : [ "CSF1R", "ITGA10", "PPP2R3C", "ITGB3", "RPS6KB1", "IL3RA", "GNGT2", "MCL1", "CCND3", "FGF3", "VEGFA", "GYS1", "LAMA4", "ITGA2", "IKBKG", "GYS2", "ITGA3", "ITGA2B", "HSP90AB1", "PDGFA", "JAK2", "LPAR1", "CREB3L4", "CHRM2", "PRLR", "LAMC3", "IL4", "AKT3", "LAMC2", "EPO", "PPP2CA", "FGF1", "NOS3", "ITGA9", "EIF4EBP1", "BAD", "LAMA5", "PDGFRB", "NRAS", "G6PC", "SYK", "MAPK1", "CREB3", "INS", "FGF12", "GH1", "BRCA1", "VEGFD", "PIK3R1", "PKN2", "GNB4", "PIK3R6", "IGF1", "LAMB4", "PDGFB", "HGF", "TSC1", "PCK1", "KITLG", "EFNA2", "EGFR", "IL2RB", "BCL2L11", "LAMA1", "COL4A5", "ITGB6", "ITGA4", "IL7", "IL2RG", "COL1A2", "FGF10", "IL7R", "RAF1", "TCL1A", "HSP90B1", "FN1", "PRKAA1", "FLT4", "ITGB4", "COL4A1", "PIK3AP1", "COL4A6", "PHLPP2", "PPP2R2D", "TNC", "SOS1", "ATF2", "NTF3", "CASP9", "LPAR5", "IGF2", "PPP2R2B", "PPP2R3B", "GNG8", "PIK3CB", "TNR", "COL4A4", "THBS2", "COL9A2", "KRAS", "GNG2", "ANGPT2", "FGFR3", "IFNA6", "TNN", "COL9A3", "IFNA8", "FGF22", "LAMA3", "MLST8", "EPOR", "FGF4", "ITGB1", "COMP", "FGF20", "NGF", "VEGFC", "DDIT4", "GNG4", "RHEB", "CHRM1", "IFNA2", "MIR1181", "EIF4E", "TNXB", "FLT3LG", "IL2RA", "MAPK3", "OSM", "THEM4", "STK11", "PDGFRA", "FGF9", "NGFR", "FLT1", "CREB1", "EIF4B", "LPAR2", "TSC2", "SGK1", "COL4A3", "FOXO3", "MAP2K1", "IRS1", "RBL2", "SPP1", "IFNA21", "JAK3", "PIK3R2", "ITGA7", "CCND2", "PIK3CG", "CDK4", "PPP2R5A", "PTK2", "COL2A1", "FGF14", "MDM2", "FGFR2", "COL6A1", "COL6A2", "FGF6", "CSF3R", "LAMC1", "ANGPT4", "IKBKB", "COL6A5", "EFNA3", "GHR", "IFNA5", "PRKCA", "IFNA16", "PPP2CB", "FGF8", "RPS6KB2", "THBS4", "EIF4E1B", "CREB5", "PIK3R3", "CREB3L3", "RAC1", "OSMR", "GNB5", "FGF23", "TEK", "CHAD", "COL6A6", "CCNE1", "COL4A2", "FASLG", "FLT3", "MYB", "AKT2", "G6PC3", "THBS3", "PDPK1", "PKN3", "INSR", "CDC37", "FGF13", "TLR4", "FGF21", "PPP2R1A", "NTRK1", "BCL2L1", "PIK3CA", "CREB3L2", "CDK6", "ITGB8", "MYC", "PPP2R5B", "BCL2", "MET", "RPS6", "PPP2R5C", "PPP2R3A", "IL6", "IFNB1", "KIT", "PTEN", "VEGFB", "TLR2", "CCNE2", "COL9A1", "FGF5", "CSF3", "EGF", "LAMB2", "MTOR", "PPP2R1B", "PGF", "THBS1", "PRL", "PPP2R5D", "FGF7", "PKN1", "ITGA11", "G6PC2", "PIK3R5", "IBSP", "GNB2", "GNG12", "CDK2", "LPAR4", "GH2", "CSH1", "IL4R", "IFNAR2", "PDGFC", "PPP2R5E", "RELA", "FGFR1", "ITGA8", "NTRK2", "PCK2", "GNB1", "PIK3CD", "ITGAV", "IFNA10", "PPP2R2C", "ANGPT1", "IL6R", "FGF2", "FGF18", "HSP90AA1", "CDKN1A", "GNG5", "PHLPP1", "BDNF", "FGF17", "SOS2", "FGFR4", "CREB3L1", "IFNA1", "ITGB7", "CHUK", "GSK3B", "ITGB5", "COL1A1", "TGFA", "CSHL1", "ATF6B", "CSH2", "ITGA5", "HRAS", "TCL1B", "EIF4E2", "SGK2", "SGK3", "VTN", "CSF1", "LPAR6", "IL3", "ITGA1", "NFKB1", "GNG3", "IL2", "IGF1R", "FGF19", "EFNA5", "PRKAA2", "JAK1", "RELN", "PPP2R2A", "EFNA1", "LAMA2", "CCND1", "LAMB3", "NTF4", "PDGFD", "GNG7", "TP53", "VWF", "IFNA7", "RPTOR", "LPAR3", "MAP2K2", "IFNA14", "COL6A3", "CD19", "GNG10", "CDKN1B", "IFNA13", "IFNA17", "IFNAR1", "EFNA4", "IFNA4", "GNG13", "AKT1", "GRB2", "GNG11", "GNGT1", "FGF11", "EPHA2", "GNB3", "KDR", "LAMB1", "F2R", "ITGA6", "ATF4" ],
        "name" : "WP:WP4172",
        "SUID" : 2843,
        "diffusion_output_rank" : 76,
        "selected" : false
      },
      "position" : {
        "x" : 522.0216015837559,
        "y" : 1821.323177944689
      },
      "selected" : false
    }, {
      "data" : {
        "id" : "2909",
        "EnrichmentMap_fdr_qvalue_Data_Set_1_" : 0.00636224824916486,
        "EnrichmentMap_Name" : "GO:0009611",
        "EnrichmentMap_GS_DESCR" : "response to wounding",
        "EnrichmentMap_GS_Type" : "ENR",
        "shared_name" : "GO:0009611",
        "EnrichmentMap_pvalue_Data_Set_1_" : 0.00636224824916486,
        "EnrichmentMap_gs_size" : 702,
        "diffusion_output_heat" : 0.0,
        "EnrichmentMap_NES_Data_Set_1_" : 1.0,
        "EnrichmentMap_Colouring_Data_Set_1_" : 0.9936377517508351,
        "diffusion_input" : 0.0,
        "EnrichmentMap_Genes" : [ "GATA5", "CARMIL2", "CD109", "MSTN", "GAS6", "APOA5", "JMJD1C", "MYMK", "CFLAR", "TFPI", "MYMX", "PTPN11", "PRKG1", "KDM1A", "DUOX2", "CYP1A1", "MRTFA", "ABHD2", "LRIG2", "SLC4A1", "PTPN12", "DGKI", "SRF", "SARM1", "GATA6", "PRKAR2B", "TMIGD3", "ADAM15", "KLF4", "TNFRSF12A", "S100A8", "IFRD1", "CX3CR1", "SOD1", "SCRIB", "ITGA2B", "PRKACB", "CLEC7A", "NF1", "CD34", "PDGFA", "ENPP4", "PAX6", "SOX2", "DMD", "DOCK9", "AGER", "RAB5A", "PROCR", "FGF1", "CDH3", "FGFR1OP2", "ITGA9", "RAD51B", "PRKCH", "PPL", "CD9", "PDGFRB", "DOCK6", "FYN", "ENTPD2", "AIF1", "NREP", "DGKG", "DSP", "CAV3", "SYT7", "GNA15", "CNN2", "P2RX3", "MIR222", "INS", "PLAUR", "DGKA", "ANXA2", "MIR590", "TYROBP", "SLC1A3", "CARMIL1", "SPRR3", "MIR221", "PIK3R1", "LCK", "AKAP10", "PRKAR2A", "DGKD", "TM4SF4", "DHFR", "SERPINA10", "MIR29B1", "MORN4", "CD59", "WAS", "NINJ2", "MIR29B2", "PIK3R6", "GP6", "ADM", "IGF1", "MIR451A", "PLEC", "NEFL", "GRIN2A", "CLASP1", "RTN4RL1", "PTPRF", "RTN4RL2", "CAPN3", "CLDN19", "H3-3B", "KREMEN1", "GNA12", "EGFR", "H3C13", "MIR431", "MYL9", "GJA1", "H3C12", "H3C4", "EVPLL", "DGKH", "ACTG1", "H3C14", "MERTK", "H3C15", "CASK", "CD44", "H3C8", "WNT7A", "H3C6", "H3C11", "H3C1", "PTPRS", "GRN", "MAG", "H3C7", "H3C10", "H3C2", "VCL", "FN1", "H3C3", "KANK1", "PF4V1", "WNT10B", "HOXB13", "GIP", "F13B", "GSN", "GP1BA", "RTN4R", "SDC1", "TNC", "NOTCH1", "GRIN2C", "SPARC", "ZFP36L1", "LCP2", "NFE2L2", "SFTA3", "CTNNA1", "BCL9", "DGKZ", "TXN2", "PLEK", "WNT4", "DTNBP1", "PAK1", "REG1A", "DRD2", "BLOC1S4", "TNR", "HDAC1", "MTR", "H3-3A", "CAPZA1", "MPL", "INHBB", "GNG2", "IFNA6", "IFNA8", "RIPOR1", "FERMT3", "SLC7A11", "ADRA2A", "MACF1", "VIL1", "ADORA2A", "DOCK1", "IRF1", "ANXA5", "ARF4", "PAPSS2", "F7", "ITPR1", "F3", "KLK8", "IFNA2", "F2RL3", "CASP3", "ISL1", "SERPINA5", "SHH", "MATN2", "APOA1", "C4BPB", "APCS", "LGR6", "BLOC1S3", "PRKACG", "POSTN", "SIGLEC10", "TEC", "CCN2", "HMG20B", "DGKB", "EVPL", "JAM3", "SPP1", "IFNA21", "KIAA0319", "ERBB3", "ZFP36L2", "MYLK", "MAP2K4", "TBXA2R", "KLF5", "FOXF1", "PLLP", "HDAC2", "FGFR2", "MCAM", "APOH", "DGKQ", "PKM", "RHOA", "DOCK11", "FLNA", "TGFB3", "IFNA5", "PRKCA", "HSPB1", "IFNA16", "TMEFF2", "MIA3", "ANXA6", "SRC", "ADTRP", "GNA13", "DGKE", "TRPC7", "UBASH3B", "DRD5", "SERPINA1", "CCR2", "P2RY1", "ZFPM2", "BIN3", "MAP3K5", "CSRP1", "RAB27A", "VAV3", "ADAMTS13", "ID3", "JAML", "TREML1", "PRCP", "PLCG2", "CDC42", "PDPK1", "AKAP1", "GNA14", "GNAQ", "PRKACA", "METAP1", "VAV2", "F2RL2", "FUT10", "NTRK1", "PF4", "PIK3CA", "ARHGAP35", "CXCR4", "KRT1", "PLG", "NRG1", "PDPN", "HPSE", "GP9", "NDNF", "MAP1B", "GPR4", "PLAU", "BRAF", "MTOR", "CD36", "ACTB", "FIBP", "CLDN3", "SELP", "PHLDB2", "F11R", "CLEC1B", "LRP1", "PDX1", "USF1", "DMTN", "FCER1G", "GJD4", "DST", "GP5", "THBD", "WNT3A", "SDC4", "RAP2B", "RBSN", "GATA2", "CAPZB", "SRSF6", "F8", "C1GALT1C1", "GNB1", "EDN1", "CLASP2", "GAP43", "CORO1B", "IFNA10", "POU5F1", "PEAR1", "DDR1", "PLSCR1", "CDKN1A", "RREB1", "PRTN3", "VPS45", "ABAT", "IFNA1", "F2", "DCBLD2", "NOG", "RGMA", "GP1BB", "ITGA5", "WFDC1", "ADRA2C", "MTPN", "CD177", "AC135050.2", "FLRT3", "MAFF", "PHB2", "PLPP3", "MAX", "IRF2", "EYS", "IGFBP1", "F10", "BAX", "OCLN", "VANGL2", "GPX1", "GNAS", "AURKA", "GNA11", "IFNA7", "NOTCH4", "MPIG6B", "CLDN4", "IFNA14", "P2RX7", "CLDN1", "PROS1", "F11", "CNTF", "IFNA13", "FOXC2", "TSPAN32", "TGFBR2", "IFNA17", "MYOZ1", "IFNA4", "RCOR1", "PECAM1", "NOL3", "LYN", "F9", "ZFP36", "ZFPM1", "AC068234.1", "CPQ", "COL5A1", "F12", "PRKCD", "KLKB1", "DGKK", "BNIP3", "ITGB3", "AIMP1", "MYOD1", "SYTL4", "CBX5", "TRIM72", "PPARA", "AJUBA", "ITGA2", "PROZ", "ITPR3", "NACA", "CCM2L", "JAK2", "NRP1", "PABPC4", "EPO", "TMPRSS4", "INSL3", "NOS3", "GIPR", "MAFK", "CDK5", "SERPIND1", "YWHAZ", "ABCC8", "SYK", "ADIPOR2", "MAPK1", "LGALS1", "XBP1", "HPS4", "DCN", "ADRA2B", "FOLR1", "WNT5B", "FAP", "PTK7", "HABP2", "SERPINC1", "MIR21", "STK24", "MMP12", "PDGFB", "NFE2", "SMOC2", "MYH9", "CD40", "NINJ1", "HPS6", "NDEL1", "ADAMTS18", "ILK", "COL1A2", "FGF10", "RAF1", "VASH1", "HIF1A", "RHOC", "COL3A1", "GRHL3", "KLK6", "ITGB4", "PRKCB", "FBLN1", "CX3CL1", "SMAD3", "HNF4A", "SPAAR", "SH2B1", "AP3B1", "CRK", "SCUBE1", "MYH10", "B4GALT1", "SERPINE1", "PAX7", "PIK3CB", "AXL", "TYRO3", "MYL12A", "TGFB2", "REG3A", "CYP4F2", "CCNB1", "CCN4", "COMP", "SLC11A1", "HMOX1", "NOTCH2", "CEACAM1", "AKIRIN1", "C6ORF89", "SERPINB2", "TIMP1", "FKBP1B", "LOX", "CST3", "MAPK3", "TPM1", "SERPING1", "HRG", "GATA1", "EHD3", "PDGFRA", "HBG2", "CD40LG", "ETS1", "INPP5F", "PROC", "MAP2K1", "APOD", "PHF21A", "ITPK1", "KCNK2", "TGFB1", "HBB", "PIK3CG", "PLAT", "CAPZA2", "ANXA8", "MIR155", "ENO3", "MIR34A", "MIR17", "MIR199B", "MICAL1", "MIR199A1", "MIR199A2", "PTN", "DYSF", "ACVRL1", "ITPR2", "LACRT", "BLOC1S6", "ANXA9", "SH2B3", "LNPK", "HBE1", "HBG1", "ATP7A", "HBEGF", "HMGCR", "GATA3", "PDCD10", "HBD", "P2RX1", "P2RX2", "DUOX1", "CDK1", "EPHA4", "PRKAR1A", "RAC1", "KRT6A", "SCARB1", "MDK", "EPB41L4B", "GLI1", "AK3", "ALOX12", "REG3G", "PTPN6", "KNG1", "GATA4", "VKORC1", "PPARD", "F13A1", "OPRM1", "IL10", "MMRN1", "MFN2", "P2RY12", "LMAN1", "APOE", "TOR1A", "TLR4", "ANO6", "WNT5A", "F5", "RAB3A", "EPHB2", "FGG", "CREB3L2", "FGA", "IL1A", "FGB", "TFPI2", "MYC", "CCN3", "BCL2", "EPPK1", "CAV1", "TLN1", "SULF2", "IL6", "IFNB1", "PTEN", "ARRB1", "CADM4", "ARG1", "LAMB2", "YAP1", "MAPK8IP3", "AC006254.1", "STIMATE-MUSTN1", "EZH2", "ODAM", "GLI3", "THBS1", "FGF7", "NTRK3", "MUSTN1", "MSX2", "TGFBR1", "PIK3R5", "CYP4F11", "DOCK8", "DUSP10", "TSPO", "ENTPD1", "CPB2", "FOXA2", "ARFGEF1", "STXBP3", "IL24", "DAG1", "NMNAT3", "FGF2", "TRPC3", "FZD7", "EREG", "PPP3CA", "RAD51C", "TARBP2", "C1QBP", "TSPAN8", "FZD9", "ALOX15", "PRKAR1B", "CLIC1", "WNT1", "COL1A1", "SGCA", "TGFA", "RANGAP1", "SOX15", "HRAS", "PRKCQ", "CCR1", "VTN", "F2RL1", "GFAP", "CERS2", "SERPINF2", "PRDX2", "SMAD2", "PAFAH2", "MAFG", "LYVE1", "A2M", "P2RX5", "SLC1A2", "CD81", "PLET1", "HPS5", "ARRB2", "VWF", "ANXA1", "PRKCE", "ELK3", "P2RX6", "LARGE1", "ERBB2", "SERPINE2", "SAA1", "CDKN1B", "GGCX", "PRKCG", "NMNAT1", "VAV1", "C1QTNF1", "TNFAIP3", "JUN", "CD151", "EHD2", "STXBP1", "NLRP6", "CELSR1", "SYT11", "SCARF1", "EHD1", "ARHGEF19", "ADORA3", "MYF6", "ADAM17", "P2RX4", "HHEX", "FZD6", "ERBB4", "MYOG", "TRPC6", "PTGFRN", "AJAP1", "MYOF", "DPYSL3", "CCN1", "F2R" ],
        "name" : "GO:0009611",
        "SUID" : 2909,
        "diffusion_output_rank" : 77,
        "selected" : false
      },
      "position" : {
        "x" : 322.20198439603064,
        "y" : -290.84599267325996
      },
      "selected" : false
    }, {
      "data" : {
        "id" : "2951",
        "EnrichmentMap_fdr_qvalue_Data_Set_1_" : 7.748677546747709E-4,
        "EnrichmentMap_Name" : "GO:0031012",
        "EnrichmentMap_GS_DESCR" : "extracellular matrix",
        "EnrichmentMap_GS_Type" : "ENR",
        "shared_name" : "GO:0031012",
        "EnrichmentMap_pvalue_Data_Set_1_" : 7.748677546747709E-4,
        "EnrichmentMap_gs_size" : 534,
        "diffusion_output_heat" : 0.0,
        "EnrichmentMap_NES_Data_Set_1_" : 1.0,
        "EnrichmentMap_Colouring_Data_Set_1_" : 0.9992251322453253,
        "diffusion_input" : 0.0,
        "EnrichmentMap_Genes" : [ "CTSZ", "CPN2", "TECTA", "HDGF", "OC90", "IMPG1", "CALR", "AC100868.1", "PRG3", "LRIG2", "LRRC15", "PODN", "CD6", "VEGFA", "LAMA4", "S100A8", "CTSC", "ADIPOQ", "SEMA3B", "MMP24", "LRRC24", "ADAMTSL4", "LAMC3", "MMP25", "LAMC2", "SERPINB1", "WNT8A", "FGF1", "GPC1", "COLQ", "NTN1", "SFRP2", "ENTPD2", "ANOS1", "BGN", "NTN4", "POMZP3", "ANXA2", "GH1", "COL23A1", "COL18A1", "LRRTM1", "FCN1", "CILP", "HMCN1", "LAMB4", "RTN4RL1", "ZP1", "RTN4RL2", "CRISP3", "LRIG1", "FLG", "COCH", "COL20A1", "LAMA1", "MXRA5", "CRISPLD2", "CASK", "IL7", "ADAMTS1", "WNT7A", "CLC", "PTPRZ1", "FN1", "TIMP4", "MEGF9", "CXCL12", "CTSL", "GP1BA", "SPARCL1", "COLEC12", "COL12A1", "MUC17", "TNC", "USH2A", "SPARC", "ALPL", "COL7A1", "WNT4", "CTSD", "TNR", "THBS2", "ELN", "TNN", "PRG2", "CLU", "IGFBP7", "IHH", "A1BG", "MATN4", "LAMA3", "PTX3", "GPC4", "RARRES2", "AP006333.1", "APOC3", "SLPI", "SERPINB6", "TGM4", "ANXA5", "F7", "HSD17B12", "F3", "CFP", "ZP3", "IFNA2", "TNXB", "FGL2", "HSPG2", "TLR3", "SERPINA5", "GFOD2", "MATN3", "ENAM", "SHH", "FBN3", "SDC3", "MATN2", "CTSB", "APOA1", "GPC5", "APCS", "LRRC3B", "GPC6", "CD180", "POSTN", "ELFN2", "VWC2", "SERPINA3", "CCN2", "HTRA1", "GPC2", "LRRC32", "RBP3", "TGFB1I1", "FGFR2", "COL6A1", "COL6A2", "APOH", "NTN5", "CMA1", "PKM", "MXRA7", "TGFB3", "SRPX2", "LGALS9", "AEBP1", "TMEFF2", "ANXA6", "APLP1", "OLFML2B", "THBS4", "FGFBP3", "SERPINA1", "EMILIN3", "ANGPTL6", "ELANE", "CSTB", "TGFBI", "ADAMTS13", "COL4A2", "PSAP", "CTSS", "S100A6", "COL8A1", "COL22A1", "ADAMTS9", "PF4", "SERPINB12", "COL24A1", "ADAMTSL5", "KRT1", "EFEMP2", "PLG", "NTN3", "CCN5", "COL8A2", "AMTN", "EGFL7", "MMP14", "HPSE", "MATN1", "MMRN2", "NDNF", "NPPA", "CLEC14A", "LRRTM4", "LOXL2", "CCBE1", "EGFLAM", "C17ORF58", "DLG1", "EMID1", "MBL2", "L1CAM", "VWA2", "COL15A1", "DST", "GREM1", "TGM2", "SCARA3", "C1QC", "RTBDN", "CCN6", "OLFML2A", "NDP", "ELFN1", "PLSCR1", "OPTC", "PRTN3", "AZGP1", "VWA1", "HRNR", "F2", "LTBP4", "LMAN1L", "FLRT2", "FLRT3", "ANG", "COL14A1", "EFNA5", "AGRN", "COL25A1", "RELN", "EYS", "OTOG", "LAMA2", "LAMB3", "NYX", "S100A10", "MMP2", "S100A9", "MMP23B", "VIT", "ORM2", "PRSS2", "ADAM11", "ORM1", "COL6A3", "DMBT1", "TMEFF1", "FBLN2", "MMP11", "MARCOL", "MSANTD3-TMEFF1", "DEFA1", "DEFA1B", "LRRC3C", "LTBP1", "GLG1", "F9", "ANXA11", "LAMB1", "ITGA6", "LOXL1", "COL5A1", "PCOLCE", "F12", "MMP21", "LRRN2", "COL17A1", "ADAMTS8", "IGFALS", "HNRNPM", "GDF15", "MMP20", "MMP27", "ERBIN", "LINGO4", "LAMA5", "TGFBR3", "ADAMTS10", "WNT11", "LGALS1", "DCN", "TFIP11", "FREM3", "WNT5B", "PRG4", "WNT6", "SERPINC1", "MMP12", "PDGFB", "LINGO3", "MFAP2", "SMOC2", "SPON2", "FBN1", "BCAM", "COL4A5", "CTSG", "ADAMDEC1", "KERA", "CDH13", "COL1A2", "ADAMTS15", "SERPINB8", "FGF10", "LGALS3", "MMP10", "TINAG", "FREM2", "COL3A1", "MMP26", "SSC5D", "HSP90B1", "FBLN1", "TINAGL1", "ANXA4", "COL4A1", "ZG16", "COL4A6", "MMP9", "COL5A2", "TPSAB1", "EPYC", "ADAMTS20", "COL16A1", "MARCO", "MYOC", "SERPINE1", "CRELD1", "TIMP2", "ADAMTS2", "SBSPON", "ICAM1", "VCAN", "COL4A4", "COL9A2", "COL11A1", "CDON", "TRIL", "NID1", "SPP2", "COL9A3", "COL19A1", "TGFB2", "FRAS1", "CHADL", "CCN4", "MMP17", "COMP", "THSD4", "RPSA", "CTSF", "SOD3", "CD248", "APOA4", "S100A4", "TPSB2", "MGP", "TIMP1", "GPLD1", "ADAMTSL2", "COL5A3", "LOX", "BMP7", "SRPX", "NID2", "PRSS1", "CCDC80", "EFEMP1", "CST3", "HPX", "COL28A1", "ECM2", "P3H1", "SERPING1", "HRG", "ADAMTS5", "TIMP3", "MMP3", "FGF9", "COL10A1", "AMELX", "ZP2", "EMILIN2", "SFRP1", "CTSH", "DPT", "LRRC17", "COL4A3", "MMP1", "NCAN", "HMCN2", "BCAN", "ABI3BP", "MFAP5", "TGFB1", "HAPLN2", "SPON1", "ANXA8", "TECTB", "MMP13", "COL26A1", "PTN", "FBN2", "WNT2", "COL2A1", "LUM", "EDIL3", "SDC2", "AGT", "HAPLN3", "ECM1", "MFAP4", "LAMC1", "LGALS4", "MUC4", "AHSG", "HAPLN1", "AMBP", "LINGO1", "COL6A5", "SERPINH1", "VASN", "LRRTM3", "DSPP", "MEPE", "DGCR6", "WNT3", "MMP16", "COL21A1", "MMP28", "ITIH4", "ACAN", "ADAMTS4", "EGFL6", "MDK", "MMP8", "CDH2", "CHAD", "TNFRSF11B", "FREM1", "COL6A6", "UCMA", "LGALS3BP", "KNG1", "F13A1", "LTBP3", "THBS3", "MMRN1", "SERPINB9", "LMAN1", "APOE", "PHOSPHO1", "WNT5A", "PODNL1", "CHI3L1", "FGG", "FGA", "SNORC", "FGB", "CBLN4", "TFPI2", "CBLN1", "CCN3", "HAPLN4", "PRELP", "COL27A1", "AMELY", "COL13A1", "LTBP2", "COL11A2", "COL9A1", "PLOD3", "LAMB2", "THBS1", "GDF10", "ACHE", "ANGPTL2", "LRIG3", "ASPN", "EMILIN1", "INHBE", "S100A7", "KAZALD1", "LEFTY2", "OMD", "ANXA7", "MMP19", "NCAM1", "C1QB", "C1QA", "PI3", "GPC3", "DAG1", "SEMA7A", "DMP1", "CSPG4", "CLEC3B", "CTHRC1", "SOST", "PZP", "LRRN3", "P3H2", "SERAC1", "LINGO2", "SMOC1", "LRRN1", "COL1A1", "PCSK6", "OTOL1", "FBLN5", "MFAP1", "VTN", "RELL2", "ADAMTS3", "MFGE8", "ITIH1", "SERPINF2", "OGN", "SPOCK2", "SERPINF1", "FMOD", "NPNT", "IMPG2", "A2M", "ITIH2", "WNT2B", "MMP15", "HPSE2", "PXDN", "VWF", "ANXA1", "ADAM19", "LAD1", "SERPINE2", "CD151", "SULF1", "NAV2", "MMP7", "CPA3", "CCN1" ],
        "name" : "GO:0031012",
        "SUID" : 2951,
        "diffusion_output_rank" : 79,
        "selected" : false
      },
      "position" : {
        "x" : -96.75175196838401,
        "y" : 2095.2422092033025
      },
      "selected" : false
    }, {
      "data" : {
        "id" : "2975",
        "EnrichmentMap_fdr_qvalue_Data_Set_1_" : 0.00509238730729208,
        "EnrichmentMap_Name" : "GO:0009986",
        "EnrichmentMap_GS_DESCR" : "cell surface",
        "EnrichmentMap_GS_Type" : "ENR",
        "shared_name" : "rtcbc",
        "EnrichmentMap_pvalue_Data_Set_1_" : 0.00509238730729208,
        "EnrichmentMap_gs_size" : 918,
        "diffusion_output_heat" : 0.0,
        "EnrichmentMap_NES_Data_Set_1_" : 1.0,
        "EnrichmentMap_Colouring_Data_Set_1_" : 0.9949076126927079,
        "diffusion_input" : 0.0,
        "EnrichmentMap_Genes" : [ "ATP6AP2", "CD53", "CSF1R", "CFTR", "PPFIA4", "IL3RA", "TFPI", "ROR1", "DUOX2", "LILRA5", "GFRAL", "ADAM15", "ART1", "CX3CR1", "ITGA3", "ITGA2B", "CLEC7A", "PSEN2", "C5AR1", "CD34", "PDGFA", "MBP", "SIRPA", "LPAR1", "DMD", "HSPD1", "TMC1", "AGER", "PKD1", "PROCR", "CORIN", "CD9", "PAM", "KCNN2", "SLC9A1", "MIF", "TDGF1", "PLAUR", "TYROBP", "SLC4A3", "CD24", "LTF", "KCNJ5", "GRIN2B", "IQGAP2", "CHRNA1", "LRPAP1", "CYP2W1", "GLRA1", "FOLH1", "GFRA3", "KCNJ3", "RTN4RL1", "RTN4RL2", "CD200R1L", "EGFR", "ABCC1", "FAS", "CD44", "WNT7A", "IL2RG", "CDH1", "RTN4R", "MUC17", "LRFN1", "RC3H2", "NOTCH1", "TREML4", "HSPA5", "WNT4", "KLRD1", "CAPN2", "VAMP3", "MS4A2", "ANTXR2", "GPC4", "MXRA8", "ITGB1", "MRC1", "KCNH2", "MST1R", "ANXA5", "ANK3", "KRT4", "SHH", "SDC3", "CTSB", "ADAM8", "LRFN4", "GPC5", "GPC6", "NGFR", "LPAR2", "FCRL4", "ADGRE1", "GPC2", "HLA-DMA", "SLC22A11", "HLA-DRA", "FCRL6", "GPIHBP1", "ADGRA2", "SLC9A3", "FGFR2", "HNRNPU", "MCAM", "TNFRSF1A", "APOH", "CD8A", "SRPX2", "ROR2", "ELSPBP1", "ADTRP", "CLIC4", "ANTXR1", "JAM2", "CCR2", "ATP5PF", "P2RY1", "AAMP", "ANGPTL3", "LRP6", "FSHR", "TRGV9", "TRGV8", "GRIA1", "TRGV5", "TRGV4", "STAB2", "TRGV3", "FGFBP1", "ENPEP", "ITGAX", "PRND", "TFRC", "ADAMTS9", "EMCN", "UNC5D", "HMMR", "MS4A1", "ANPEP", "KRT10", "ADGRG2", "GSR", "FERMT2", "EGFL7", "KIT", "CLEC14A", "CCR3", "CXCR3", "UMODL1", "SCART1", "FCER1G", "HLA-G", "THBD", "CLEC17A", "WNT3A", "KCNE2", "SLC16A1", "TRGV2", "ITGA8", "KISS1R", "ACE", "ITGB2", "PSEN1", "HSP90AA1", "CHRNB2", "IL12RB2", "AZGP1", "IL17RB", "CD8B2", "DCBLD2", "IZUMO1R", "ITGB5", "DNAI2", "FCRL2", "ITGA5", "ITGAE", "IL11RA", "ROBO2", "ABCB1", "BST2", "CNTN2", "EFNA5", "CLSTN3", "SCUBE3", "VCAM1", "BSPH1", "CLSTN1", "ADGRA3", "FZD5", "WIF1", "P2RX7", "LRFN2", "DMBT1", "MME", "TSPAN32", "TGFBR2", "FCGR3A", "VTCN1", "CLSTN2", "ADGRF5", "BMPR2", "ITGA6", "TF", "CFC1", "CFC1B", "AIMP1", "EMP2", "IL15", "ITGA2", "CST8", "ADGRV1", "LY75", "CLEC2D", "HSP90AB1", "IL12RB1", "TAS2R16", "CPM", "NRP1", "TRGV11", "TRGV10", "SCUBE2", "TRGV1", "NCR2", "TRDC", "RTP1", "ENPP1", "EPPIN-WFDC6", "RTP2", "USP14", "CD99L2", "SLC7A5", "FCGRT", "CEACAM5", "PKD1L3", "PROM1", "LGALS1", "ADRA2B", "LYZL6", "TPO", "FAP", "CAPN5", "IDE", "CCRL2", "PDGFB", "FZD3", "PTPRC", "CD40", "ACKR4", "IL2RB", "IL27RA", "BCAM", "TMEM8B", "TNFSF4", "CTSG", "CDH13", "ADAMTS15", "IL7R", "MPZL1", "SCNN1G", "CACNG2", "ACKR2", "SMIM1", "PDIA3", "PHB", "RAET1L", "ITGAD", "ISLR2", "CHRNA4", "LY6G6D", "CRLF1", "AXL", "PCSK9", "CXCR6", "AQP11", "SLC3A2", "TNFRSF10D", "XCR1", "CD248", "NRDC", "APOA4", "NT5E", "SLC46A1", "FCER1A", "CCR8", "TFR2", "TRPM8", "SCNN1B", "HRG", "PTPRK", "CCR10", "IGSF21", "TSHR", "ADAM9", "IL13", "LRFN3", "IL12A", "FUT4", "TPBG", "KCNK2", "STX4", "PLAT", "SLC39A6", "MSLNL", "SDC2", "HILPDA", "MELTF", "NLGN1", "ITGAM", "B2M", "VASN", "SCARA5", "IGSF5", "DUOX1", "GLDN", "SCARB1", "FCER2", "OSMR", "TNS1", "MRGPRX1", "CDH2", "CD163", "ARSB", "ABCC4", "PKHD1", "S1PR1", "INSR", "P2RY12", "TMX3", "FGG", "FGA", "FGB", "ITGB8", "MET", "PRNP", "AQP4", "TGFBR1", "PDIA4", "ABCG1", "ENG", "IGSF3", "CTSK", "CUBN", "CDH23", "BMPR1A", "CLMP", "DAG1", "CSPG4", "LIPG", "SIGLEC11", "HEG1", "HLA-DRB1", "C1QBP", "HM13", "WNT1", "PCSK6", "FZD4", "CRYAB", "CACNG4", "SLC1A2", "GRIN1", "SLC11A2", "ATP5F1B", "TRPV4", "CD19", "KCNA1", "CD151", "ADAM17", "FZD6", "PTGFRN", "CD28", "AJAP1", "CXCL9", "KCNH1", "CTSZ", "CD109", "ULBP1", "DCSTAMP", "CXCL10", "ASTN1", "CCR4", "CALR", "BTN2A2", "CDH5", "CD2", "KCNA5", "NRXN1", "ABCG2", "CD6", "VEGFA", "KCNE1", "TNFRSF12A", "TLR8", "CXCR2", "ADIPOQ", "IL12B", "ITGAL", "CDH10", "PRLR", "SLC2A4", "CD79B", "CD22", "ENOX1", "ENOX2", "ERP44", "CDH3", "GPC1", "LIFR", "BTN3A1", "PDGFRB", "CDH19", "PICALM", "BGN", "CAV3", "ANXA2", "CDH17", "SLC1A3", "CDH7", "CD59", "FCN1", "CEACAM6", "GP6", "LAG3", "GRIN2A", "CD209", "NRCAM", "CD200", "ALPP", "SIRPB1", "SCN5A", "APMAP", "KCNQ3", "ITGB6", "CD276", "ITGA4", "HTR3B", "CLPTM1", "AOC3", "EBI3", "CD79A", "CD33", "UPK1A", "HPN", "KCNH5", "TSPAN15", "EPHB6", "TSPAN14", "OTOA", "CXCL12", "IL1RL1", "CD69", "FOLR3", "CD5", "GP1BA", "TSPAN33", "SDC1", "IL17A", "CD83", "TREML2", "P4HB", "CDH9", "SPARC", "CD86", "CDH6", "HHLA2", "CSPG5", "CD58", "TNR", "BACE1", "MPL", "SLC46A2", "CD274", "TNN", "LEPR", "CLU", "TNFSF18", "SLC7A11", "CD80", "CDH26", "CD244", "LY9", "IL13RA2", "PACC1", "CEACAM8", "SLC1A4", "SLC2A1", "CDHR3", "CD93", "F3", "VAMP4", "CDH15", "SERPINA5", "LBP", "LILRB2", "APOA1", "VWDE", "HMGB1", "NOTCH3", "ENO1", "LRP4", "LRRC32", "TMEM123", "PPFIA2", "CDH24", "CD47", "CSF3R", "ADA", "TGFB3", "IGF2R", "EPCAM", "CD226", "GRIA2", "EPHA5", "ENPP3", "CDH18", "TNFRSF14", "CD1D", "CD1C", "MSN", "SLAMF8", "MAP3K5", "TSPEAR", "SPN", "TNFRSF13C", "ELANE", "DPP4", "ICOSLG", "CLCN3", "ADAMTS13", "FASLG", "CD3G", "TREML1", "CDH8", "IL23R", "TNFRSF10B", "CXCR1", "FAM234A", "FCRL1", "THY1", "CTLA4", "CDH12", "ICOS", "CSF2RA", "ENTPD6", "NTRK1", "LRFN5", "CD3D", "CXCR4", "LY6D", "PLG", "RAMP3", "CD14", "CNTFR", "PLAU", "OSCAR", "CD36", "EGFLAM", "CD8B", "MBL2", "CCR9", "SELP", "L1CAM", "KCNC1", "GREM1", "HLA-DQB1", "SDC4", "IL1RAPL1", "TIGIT", "RTBDN", "ALCAM", "VAMP7", "LAMP1", "IL15RA", "MICB", "NDP", "TNFRSF4", "GJD3", "PDCD1", "H1-1", "CNTNAP2", "IGHV1OR15-9", "SELL", "CD55", "MYO18A", "DSCAML1", "PDCD1LG2", "CDH4", "IGHM", "F2", "CD3E", "UNC5C", "RGMA", "CR1", "BTNL2", "C3", "HLA-C", "HLA-E", "HLA-F", "SLITRK6", "KLRK1", "CRLF2", "HLA-A", "IGLC2", "ITGA1", "LY6G6C", "IGLC3", "LY6G5C", "IGHA2", "IGHE", "BMP2", "IGHG4", "IGHG2", "IGHA1", "IGHG1", "IGHD", "TRPV2", "IGHV6-1", "IGHV1-2", "IGHV1-3", "PHB2", "IGHV2-5", "IGHV3-7", "IGHV3-11", "IGHV3-13", "IGHV3-15", "IGHV3-16", "HJV", "IGHV1-18", "IGHV3-20", "AMOT", "NLGN3", "IGHV3-21", "IGHV3-23", "IGHV1-24", "IGHV2-26", "PLXNB2", "IGHV4-28", "F10", "IGHV3-33", "IGHV4-34", "IGHV3-35", "HCST", "IGHV3-38", "IGHV4-39", "IGHV1-45", "IGHV1-46", "IGHV3-48", "IGHV3-49", "TNF", "IGHV5-51", "IGHV3-53", "IGHV1-58", "IGHV4-61", "IGHV3-66", "IGHV1-69", "PLXNB3", "IGHV2-70D", "IGHV3-73", "SSC4D", "IGHV7-81", "HSPA2", "NOTCH4", "IGHV3-64", "HLA-DPB1", "IGHV4-59", "IGHV3-74", "IGHV3-72", "HLA-DPA1", "IGHV4-31", "LY6G5B", "IGHV3-43", "IGHV3OR16-10", "HLA-B", "EGFL8", "SLC22A8", "STRC", "PECAM1", "IGLL5", "IGHV4OR15-8", "CIITA", "IGHV2OR16-5", "IGHV3OR15-7", "AC136428.1", "IGHV3OR16-12", "IGHV3OR16-9", "IGLL1", "CXCR5", "IGHV1OR15-1", "IGHV3-30", "IGHV3OR16-8", "IGHV3OR16-13", "IGHV2-70", "IGHV4-4", "FP565260.3", "ITGB3", "IGHV1OR21-1", "AC135068.2", "IGHV1-69D", "AC135068.8", "IGHV1-69-2", "IGHV7-4-1", "IGHV3-64D", "IGHV5-10-1", "TRPV1", "EPO", "BTN3A3", "BTN2A1", "BSN", "BTNL8", "CD38", "IL1R1", "TGFBR3", "ATP5IF1", "BTN1A1", "ACE2", "ULBP2", "HFE", "ULBP3", "CA4", "PKD2L1", "ABCC2", "FOLR1", "LAYN", "WNT5B", "SLC34A1", "WNT6", "MR1", "PLA2R1", "DSG2", "VAMP5", "ROS1", "RAMP2", "LMAN2", "LDLR", "CD200R1", "IL17RC", "ERMAP", "SPA17", "IL13RA1", "BTNL9", "RARA", "GPRC5B", "BTNL3", "ABCA1", "FGF10", "LGALS3", "FOLR2", "NRROS", "GPRC6A", "RAMP1", "LPL", "ITGB4", "SLC26A9", "BTN3A2", "ADCYAP1R1", "CLDND1", "ANXA4", "CLEC9A", "CX3CL1", "LRP2", "RAET1G", "CD4", "MOG", "CD163L1", "CD74", "SCUBE1", "B4GALT1", "TIMP2", "CASR", "TRPC4", "ICAM1", "ABCA7", "HYAL2", "FGFR3", "TYRO3", "FGF22", "FCGR2B", "SORT1", "NOTCH2", "CEACAM1", "ARSA", "SFRP4", "IL6ST", "RALA", "ERP29", "SRPX", "FLT3LG", "IL2RA", "IL5RA", "EPPIN", "ECE1", "PDGFRA", "CD40LG", "AMELX", "SFRP1", "ADAM2", "CD63", "ITGA7", "TGFB1", "SLCO2B1", "HYAL4", "ADAMTS7", "PTN", "ATP1B2", "WNT2", "ACVRL1", "GHRHR", "ANXA9", "FZD10", "AMBP", "RSPO2", "GHR", "HBEGF", "FGF8", "MMP16", "P2RX1", "EPHA4", "SLAMF1", "LMO7", "AREG", "PVR", "BMP10", "CD5L", "HHIP", "TEK", "CD1A", "CD1B", "CD1E", "RAET1E", "CCR6", "GFRA4", "CCR7", "LRRC8A", "PLVAP", "TLR4", "ANO6", "WNT5A", "ANTXRL", "ERP27", "CLEC12B", "TLN1", "SULF2", "FLOT1", "CD46", "TLR2", "TNFRSF10A", "CD27", "THBS1", "ACHE", "GHSR", "ACVR2A", "ACKR3", "PDGFC", "PROM2", "FCRL5", "PTPRJ", "NCAM1", "ITGAV", "GFRA1", "GPC3", "SEMA7A", "FZD1", "IL6R", "GOT2", "INTU", "NPTN", "TNFRSF9", "VAMP1", "TMEM102", "CCR5", "FCRL3", "TSPAN8", "FZD9", "ITGB7", "PTPRT", "CLEC5A", "TGFA", "NTSR1", "SLC6A2", "CCR1", "NECTIN2", "NLGN4X", "SLC6A3", "IL31RA", "RER1", "MAS1", "SLC6A1", "NLGN4Y", "NLGN2", "CEL", "MSLN", "NOD2", "MFGE8", "FURIN", "DIP2A", "SERPINF2", "ABCC5", "CDH11", "GFRA2", "TNFRSF10C", "ROBO1", "ADAM30", "PLA2G1B", "PLET1", "ASIC1", "ANXA1", "HAVCR2", "TNFRSF11A", "ACVR1B", "SERPINE2", "APP", "CTSV", "SULF1", "EPHA2", "MMP7", "ADAM10", "F2R" ],
        "name" : "rtcbc",
        "SUID" : 2975,
        "diffusion_output_rank" : 80,
        "selected" : false
      },
      "position" : {
        "x" : -292.30115501316413,
        "y" : 2323.9482755671866
      },
      "selected" : false
    }, {
      "data" : {
        "id" : "2957",
        "EnrichmentMap_fdr_qvalue_Data_Set_1_" : 5.129754559273854E-4,
        "EnrichmentMap_Name" : "WP:WP2328",
        "EnrichmentMap_GS_DESCR" : "Allograft Rejection",
        "EnrichmentMap_GS_Type" : "ENR",
        "shared_name" : "WP:WP2328",
        "EnrichmentMap_pvalue_Data_Set_1_" : 5.129754559273854E-4,
        "EnrichmentMap_gs_size" : 88,
        "diffusion_output_heat" : 0.0,
        "EnrichmentMap_NES_Data_Set_1_" : 1.0,
        "EnrichmentMap_Colouring_Data_Set_1_" : 0.9994870245440726,
        "diffusion_input" : 0.0,
        "EnrichmentMap_Genes" : [ "CXCR5", "STAT1", "COL5A1", "C1QB", "C1QA", "HLA-DOB", "MICA", "CXCL12", "PRKCZ", "IL5", "IL1B", "HLA-DRB1", "CD55", "IL17A", "VEGFA", "IL22", "PRF1", "GABPA", "C4A", "CD86", "CASP9", "C9", "GNLY", "FASLG", "IL12B", "HLA-DOA", "CSNK2A2", "C3", "HLA-C", "IL10", "HLA-E", "HLA-F", "FOXP3", "BHMT2", "HLA-A", "IL4", "AGTR1", "CTLA4", "CD80", "CXCL13", "CXCL11", "IL2", "ABCB1", "C4B", "IL1A", "GDNF", "CXCL8", "TUBA1B", "GZMB", "CCL21", "CASP3", "IL2RA", "TNF", "IFNG", "C8B", "LRRK2", "C7", "PDGFRA", "HLA-DPB1", "CASP8", "IL13", "CD40LG", "IL12A", "CCL19", "C8A", "HLA-DPA1", "CD40", "PECR", "C2", "HLA-B", "HLA-G", "HLA-DRB5", "VIM", "HLA-DMA", "FAS", "TGFB1", "IL21", "HLA-DQB1", "HLA-DRA", "HLA-DMB", "C1QC", "CASP7", "C5", "HARS1", "HLA-DQA2", "CD28", "C6", "CXCL9" ],
        "name" : "WP:WP2328",
        "SUID" : 2957,
        "diffusion_output_rank" : 81,
        "selected" : false
      },
      "position" : {
        "x" : 459.66063257835367,
        "y" : 2123.412326856757
      },
      "selected" : false
    }, {
      "data" : {
        "id" : "3002",
        "EnrichmentMap_fdr_qvalue_Data_Set_1_" : 0.006893892342555481,
        "EnrichmentMap_Name" : "GO:0031401",
        "EnrichmentMap_GS_DESCR" : "positive regulation of protein modification process",
        "EnrichmentMap_GS_Type" : "ENR",
        "shared_name" : "GO:0031401",
        "EnrichmentMap_pvalue_Data_Set_1_" : 0.006893892342555481,
        "EnrichmentMap_gs_size" : 1258,
        "diffusion_output_heat" : 5.4310150956888084E-6,
        "EnrichmentMap_NES_Data_Set_1_" : 1.0,
        "EnrichmentMap_Colouring_Data_Set_1_" : 0.9931061076574446,
        "diffusion_input" : 0.0,
        "EnrichmentMap_Genes" : [ "RELL1", "ADCY3", "MSTN", "CSF1R", "EPGN", "GAS6", "PDE5A", "TNFAIP8L3", "TMEM106A", "CFLAR", "MAPK11", "ROR1", "PDE6G", "KDM1A", "FFAR4", "DVL2", "LILRA5", "ARNT", "SBK2", "CARD9", "ADCYAP1", "GFRAL", "PLA2G2A", "PRKAR2B", "ADRB3", "ALKAL2", "CX3CR1", "CXCL17", "KMT2E", "DMRTC2", "HAX1", "SOD1", "PTPN1", "ALKAL1", "MAP3K14", "PRKACB", "C5AR1", "DBF4", "PDGFA", "PAF1", "RPS27A", "AVPR1B", "LPAR1", "AGTR2", "CALM1", "GDF7", "PJA2", "MIR126", "SPAG9", "CRY1", "AGER", "PKD1", "MIR23B", "MAPK8IP2", "CNOT9", "MIR181D", "MIR181A2", "MIR181B2", "SFRP2", "MIR181A1", "MIR27A", "MIR27B", "MIR181B1", "MIR23A", "DCUN1D5", "FYN", "AKAP8L", "SNCA", "TLR9", "PTBP1", "MIF", "TDGF1", "INS", "PLAUR", "GH1", "BRCA1", "CCL5", "CD24", "LTF", "SKP2", "CCL23", "CCL16", "CCL4", "CRH", "CCL18", "ARRDC4", "CCL15-CCL14", "CCL15", "CCL4L2", "TNIP1", "CCL3L3", "PIK3R6", "IGF1", "CCL14", "TBC1D7", "CCL3", "MIR92A1", "HGF", "MNAT1", "MRE11", "MIR24-2", "CLDN19", "MIR24-1", "MIRLET7B", "MIR92A2", "EGFR", "RB1CC1", "BIRC3", "IGFBP3", "NCAPG2", "BMP6", "FAS", "MIR1-1", "CD44", "WNT7A", "MIR1-2", "OGT", "NODAL", "GHRL", "PIAS1", "MAP2K3", "DCUN1D2", "STAP1", "CUL3", "CDKN2A", "FLT4", "ATG10", "NOTCH1", "LCP2", "UBE2K", "SCIMP", "HSPA5", "TNKS1BP1", "PAK1", "KLHL40", "UBE2S", "RPS3", "DRD2", "ATM", "LAMTOR1", "INHBB", "CCNYL1", "FOXP3", "PROK2", "TRIM6", "FNIP2", "UCN", "FCGR1A", "SPDYA", "RARRES2", "SENP2", "MARCHF7", "ADRA2A", "TAB2", "VEGFC", "MST1R", "PPP1R12A", "NPY5R", "NIPBL", "PRDM9", "WNK1", "CDC20B", "TLR3", "GDF9", "RNF111", "TNK2", "ADAM8", "PPP1R14D", "RNF180", "PRKACG", "HIPK2", "ERBB3", "KARS1", "FRS2", "SPSB4", "MAP2K4", "GRM1", "ASPSCR1", "PPP2R5A", "FGFR2", "TNFRSF1A", "NHLRC1", "CARD10", "TOPORS", "ANGPT4", "RHOA", "PPP1R16B", "PRKCZ", "ROCK1", "PRKCA", "LGALS9", "HDAC4", "ROR2", "SH3RF1", "ADTRP", "THBS4", "SLK", "PIK3R3", "P2RY1", "ALG10B", "FLCN", "DRD4", "KISS1", "FSHR", "PFN2", "APLNR", "RNF20", "CDC42", "CLIP3", "PDPK1", "PTTG1IP", "PRKACA", "TIAM1", "MOS", "SREBF1", "CDCA2", "CAMP", "MARK2", "PTPA", "SLC51B", "TRABD2A", "NRG1", "PAXIP1", "LEP", "PTGS2", "KIT", "EED", "VEGFB", "TAB3", "BRAF", "SEMA3A", "NUPR1", "XDH", "DLG1", "PINK1", "MIR217", "MIR30B", "PAXBP1", "WNT3A", "FGFR1", "DYRK1A", "ARAF", "ACE", "MIR125B1", "EDN1", "CTBP1", "XRCC5", "CEP295", "PSEN1", "HSP90AA1", "CHTOP", "MIR143", "SHC1", "MIR19A", "LMNA", "FGFR4", "CCNT2", "TMEM119", "SQSTM1", "PRDM6", "ITGA5", "ADRA2C", "BRAT1", "CSF1", "PLA2G6", "GNG3", "MAP3K4", "FGF19", "TAL1", "EFNA5", "PRKAA2", "RASSF5", "PEF1", "TRABD2B", "HUWE1", "CHP1", "VANGL2", "WNT7B", "NRG3", "DNMT3B", "FKBP1A", "FZD5", "MAPKAPK5", "P2RX7", "SART3", "TGFBR2", "PIWIL2", "NOS1", "CCNK", "SPPL3", "BMPR2", "MAP3K20", "ZC3H12A", "TF", "PRICKLE1", "PRKCD", "PPP2R3C", "GNL3", "EMP2", "HDAC6", "CDC6", "IL15", "GSK3A", "RICTOR", "SLC27A1", "HSP90AB1", "CSF2", "SIRT1", "JAK2", "ABL1", "NRP1", "PHF1", "DLC1", "APELA", "CDK5", "GADD45B", "CRKL", "SMARCB1", "SYK", "MAPK1", "VEGFD", "VCP", "ADRA2B", "STK10", "MIR21", "PAK5", "STK24", "PDGFB", "UNC119", "TAB1", "RET", "NEK4", "RIF1", "PTPRC", "SNX9", "CD40", "PAK4", "IL27RA", "STK26", "BRD7", "NEK1", "PAK6", "MRNIP", "ILK", "TOM1L1", "JTB", "SNW1", "CLCF1", "TCL1A", "H1-5", "TERF2IP", "PLK1", "AFAP1L2", "NOP53", "MMP9", "AKTIP", "MAP3K19", "ANKLE2", "STK4", "NKX3-1", "PHB", "GOLGA2", "PAK2", "CRK", "IGF2", "TRIB3", "CNEP1R1", "HACD3", "CRLF1", "ACSL1", "SMAD7", "WBP2", "PSMD10", "MLST8", "MID1", "XIAP", "SLC11A1", "CTNNB1", "ATP6AP1", "TRPC5", "MT3", "ARRDC3", "BMI1", "RIPK3", "HPX", "IFNG", "MAPK3", "FNTA", "ING2", "PPP1R15B", "STAT3", "ADAM9", "IL13", "IL12A", "AXIN1", "STUB1", "UBE2I", "MAP2K1", "GLYR1", "MECP2", "PYCARD", "AR", "RSPO1", "ADRB2", "MIR34A", "RNF40", "PTK2", "OPRD1", "RWDD3", "ZEB2", "CENPX", "FMR1", "NBN", "STK3", "HIGD1A", "CDK1", "UBB", "FXR2", "SLC30A10", "SLC39A10", "CDH2", "PHF23", "AKAP13", "AKT2", "PRR5L", "BAG4", "RAB3GAP1", "INSR", "RAB3GAP2", "FGF21", "RAB1A", "RALB", "FGG", "FGA", "FGB", "HDAC3", "BCL2", "CAV1", "NOD1", "IFNB1", "PTEN", "PRNP", "AIMP2", "ATG7", "IRGM", "EZH2", "MALT1", "TGFBR1", "ENG", "NSD3", "RASGRP1", "RAPGEF1", "PIBF1", "DVL1", "OXSR1", "KAT5", "AKAP8", "TADA2B", "COMMD1", "KIF14", "CKS1B", "MAP3K11", "BMPR1A", "DAG1", "CSPG4", "PSRC1", "ADCY8", "MAP3K8", "DKK1", "CENPE", "ADCY5", "UBE2C", "PIH1D1", "KAT2A", "WNT1", "CHFR", "GDF3", "BRMS1", "CDC14B", "HRAS", "FZD4", "CLSPN", "TELO2", "RGCC", "TET1", "VTN", "CDK5RAP3", "LAMTOR3", "TRAF6", "PROX1", "MAPK10", "IL2", "TAOK3", "ATG13", "ADCY9", "CENPS", "FBXW7", "CHRNA7", "ETAA1", "PPARGC1A", "TAOK2", "HMGA2", "FBXO4", "KPNA7", "CCND1", "TAOK1", "BIRC2", "PEA15", "YES1", "SPRTN", "CD81", "RCHY1", "MUC1", "IFNW1", "MAPRE3", "TRPV4", "CDKN1B", "CCNY", "LTBR", "JUN", "RAPGEF3", "UBE2N", "ADAM17", "DAB2", "CAMK1", "CDK5R2", "CDK5R1", "NEDD9", "MAPK14", "CCL2", "PTPN11", "AXIN2", "CCND3", "CDH5", "NRXN1", "ALS2", "VEGFA", "GPNMB", "MYCBP2", "TSPYL5", "TTBK1", "AZU1", "CACUL1", "ADIPOQ", "MIR128-2", "IL12B", "MIR128-1", "FAM107A", "SOX2", "PRLR", "IL4", "PRKAG1", "RAD50", "PPP2CA", "FGF1", "IQGAP3", "CDK10", "PRDM12", "DCUN1D3", "WWC1", "PDGFRB", "AIF1", "BCL6", "PLCB1", "MIR222", "ANXA2", "UBE3A", "MIR221", "PRKAR2A", "CHRNA3", "HES1", "ECT2", "GNAI2", "TOLLIP", "MTA1", "FXR1", "RUVBL2", "CASS4", "WDR48", "TPX2", "GORASP1", "EIF4G1", "TBK1", "CHEK2", "RPS6KA5", "TPD52L1", "IRAK1", "SOCS3", "BORA", "CD33", "CCDC88A", "CSNK1D", "CALM2", "CALM3", "DBF4B", "CIB1", "NELFA", "HSF1", "PRKN", "CAPRIN2", "IL23A", "UBE2L3", "MIR19B2", "NTF3", "MIR19B1", "NOX4", "PARK7", "NSMCE3", "RAP1A", "ARHGEF2", "LAMTOR2", "DOCK7", "IFNA6", "MAD2L2", "IFNA8", "LEPR", "CLU", "ZFP91", "GADD45A", "TNFSF18", "NCKAP1L", "CD80", "MAGI2", "RAP2C", "SEMA4D", "CDC20", "FANCM", "JARID2", "IFNA2", "ISL1", "SNAI2", "FAM161A", "LRRK2", "LILRB2", "STK11", "KMT2A", "UBE2D1", "HMGB1", "LRP4", "TEC", "MEF2C", "CCN2", "CAMTA1", "PKD2", "ENPP2", "IFNA21", "PARP6", "CCND2", "IL21", "WDR5", "XRCC6", "ITGB1BP1", "HDAC2", "PHF19", "PIAS4", "MAPKAP1", "DGKQ", "TSLP", "TGFB3", "IFNA5", "IFNA16", "IFNK", "SRC", "WFS1", "TNFRSF14", "PELI1", "MAP3K5", "DUSP22", "ACVR2B", "VLDLR", "ELANE", "EGR1", "PSAP", "MYB", "IL23R", "TNFRSF10B", "SORBS3", "PTK2B", "ADRA1A", "SVIP", "LRP8", "MAPK8IP1", "AUTS2", "NTRK1", "PPP1R9A", "PIK3CA", "CXCR4", "COPS8", "STK39", "CTR9", "RAMP3", "DUSP26", "MTOR", "CD36", "TXN", "ADCY1", "DAB2IP", "PKN1", "CLDN3", "RTF1", "PRDM5", "MAP3K3", "LRP1", "NSMF", "TCIM", "NOS1AP", "JDP2", "GREM1", "NMI", "SDC4", "RAP2B", "DAXX", "MTF2", "IFNL1", "NELFE", "IFNE", "KNDC1", "CSNK2B", "IFNA10", "GRM4", "DAB1", "TNFRSF18", "NQO2", "RACK1", "UBC", "CDKN1A", "SOX4", "BDNF", "IFNA1", "BMP4", "F2", "ZBTB7B", "CD3E", "C3", "LAT", "SYMPK", "ITGA1", "BMP2", "CCK", "ANG", "PHB2", "DDX3X", "RELN", "EFNA1", "UBA52", "ERCC6", "UBA2", "SDR16C5", "PRMT1", "TNF", "ATG14", "HSPA2", "IFNA7", "MAP2K2", "ARHGAP8", "IFNA14", "TRAF2", "RAP1B", "CNTF", "PIN1", "IFNA13", "IFNA17", "IFNA4", "UBE2V1", "TICAM1", "PECAM1", "TNFRSF19", "AKAP9", "PDCD6", "SRCIN1", "LYN", "KDR", "HCLS1", "LIF", "MAGEA2B", "ITGB3", "TBX1", "TWSG1", "STRADA", "CCNT1", "S1PR2", "AJUBA", "IKBKG", "MAVS", "GADD45G", "HES5", "EPO", "GDF15", "STOX1", "WNT11", "AVPR2", "DNMT1", "FNIP1", "HFE", "AKAP12", "PTK6", "LATS1", "LEFTY1", "TRAF3", "MAGEA2", "KITLG", "ATP2B4", "NDFIP1", "RPS6KA4", "SPHK2", "TRAF7", "SPRY2", "PIAS3", "GPRC5B", "AC005261.1", "FGF10", "RAF1", "RAMP1", "ADCY6", "PRKAA1", "SOCS1", "DLG4", "WNT16", "CALCR", "DHX33", "MIR26B", "CX3CL1", "MAP3K9", "CCL26", "SSTR4", "NOX1", "OPRK1", "TENM1", "CD4", "MAP4K3", "MAP4K5", "MARCO", "CD74", "MUSK", "TIMP2", "CASR", "NAP1L2", "PAX7", "ARHGEF5", "MAPK9", "PIK3CB", "EIF2AK2", "ICAM1", "TRAF1", "CDON", "KRAS", "ABCA7", "FGFR3", "ARNTL", "NDST1", "TGFB2", "EPHA8", "MAP4K4", "FCGR2B", "PDE8A", "MAP3K13", "MYDGF", "CCNB1", "FGF4", "IRAK2", "TRAF4", "MAP2K7", "PAK3", "FGF20", "NOTCH2", "TP73", "NGF", "STRADB", "C6ORF89", "DLG3", "ROCK2", "TRAF5", "IL6ST", "ERP29", "ADNP", "MUL1", "BMP7", "FBH1", "THPO", "FLT3LG", "AVP", "CDC25B", "MAP3K1", "SH2D3C", "IL11", "TREM2", "BMP8B", "DDT", "OSM", "GATA1", "DOK5", "BIRC7", "RASSF2", "PDGFRA", "FGF9", "CD40LG", "HTR2A", "KLB", "FLT1", "CCL22", "CCL17", "UBQLN1", "NDRG4", "GDF5", "NECAB2", "CSK", "PPP1R15A", "RIPK2", "MAP3K7", "MAP4K1", "VRK3", "PRKD2", "FZR1", "TGFB1", "PIK3CG", "GSDME", "CAV2", "CCL24", "GDF11", "C5", "CCL7", "CCL8", "CCL1", "ACVRL1", "AGT", "RAPGEF2", "LACRT", "MADD", "CAMKK2", "ANXA9", "FZD10", "IL26", "GCNT2", "SASH1", "CAB39", "GHR", "HBEGF", "HMGCR", "GATA3", "IL5", "FGF8", "PDCD10", "NEURL1", "MAPKAPK3", "BMP3", "CCL20", "DNAJC27", "LRRK1", "SEPTIN4", "GCG", "POMT1", "STK25", "EPHA4", "PRKAR1A", "MAP2K6", "SLAMF1", "AREG", "RAC1", "NENF", "MMP8", "CALCA", "FGF23", "BMP10", "AVPI1", "TEK", "TNFSF11", "KAT7", "IAPP", "HCRTR1", "FLT3", "GLIPR2", "TANK", "NAB2", "EDN3", "GATA4", "UNC5CL", "OPRM1", "DOK4", "BMP5", "RAP2A", "SH2D3A", "CCR7", "ABI1", "TTK", "PLA2G5", "KLHDC10", "CDK9", "FGF13", "SHC2", "APOE", "TLR4", "MAP3K10", "DUSP9", "EDA2R", "WNT5A", "CCL25", "TRIM5", "CHI3L1", "DSTYK", "KL", "HSPBP1", "PTPN22", "KIDINS220", "CAMKK1", "AC008870.1", "BMP8A", "ACVR1", "GPRC5A", "C5AR2", "DERL1", "AMER1", "CNTN1", "MDFIC", "LIMCH1", "ANKRD6", "EPHA7", "GPR55", "ADCY2", "HTR2B", "EDAR", "IL6", "DBNL", "RIPK1", "DOCK3", "CCL21", "OSBPL8", "FLOT1", "SDCBP", "ARL2BP", "CEMIP", "EHD4", "BCAR3", "DDRGK1", "TNFRSF10A", "ARRB1", "DUSP5", "PLCE1", "PRKAG2", "CSF3", "EGF", "FAM20A", "MAPK8IP3", "MMD", "ODAM", "PDE6H", "CD27", "CREBL2", "MAP2K5", "DUSP6", "GPRC5D", "PGF", "THBS1", "MAP3K12", "CDK2AP1", "PELI2", "GDF2", "PPP2R5D", "FGF7", "NTRK3", "GDF10", "PILRB", "GAREM1", "RPLP1", "MINK1", "PIK3R5", "ADCY4", "POMT2", "MASTL", "GDF1", "IGFBP4", "AGAP2", "ADCY7", "NIBAN1", "MAP3K6", "MMD2", "PROK1", "DCUN1D1", "GH2", "XCL1", "MAGEC2", "CSH1", "XCL2", "ACVR2A", "PARP16", "INHBE", "S100A7", "CARD14", "MAP3K21", "LEFTY2", "ACKR3", "INHBA", "ARL6IP5", "CTF1", "PDGFC", "C1QTNF2", "PARP8", "FGD2", "HTR2C", "PROM2", "MFHAS1", "NTRK2", "RBPMS", "PTPRJ", "IL34", "ARFGEF1", "NRK", "DUSP15", "IL20", "TIRAP", "IL24", "CKS2", "INHA", "IL18", "PRRC1", "PARP9", "RIT2", "SEMA7A", "BANK1", "FZD1", "GRM5", "ANGPT1", "IL6R", "SYAP1", "FGF2", "TNIK", "FAXDC2", "DDR2", "GPRC5C", "FZD7", "PARP14", "EREG", "FGF18", "SH3RF2", "INHBC", "SOX9", "GDF6", "DOK7", "NPTN", "STAP2", "DYNAP", "IL1B", "ITLN1", "PRXL2C", "FIZ1", "NCF1", "TNFSF15", "MOB2", "PRKD1", "FCRL3", "DAZAP2", "DVL3", "EMC10", "SMYD3", "ALOX15", "PRR5", "PRKAR1B", "WDFY2", "MAPKAPK2", "DUSP19", "WNK3", "S100A12", "TGFA", "CSHL1", "INAVA", "ADORA1", "CSH2", "NEK10", "TCL1B", "MTCP1", "RYK", "CCR1", "DUSP7", "BNIP2", "HAND2", "F2RL1", "CARTPT", "IL3", "IL31RA", "BMPER", "MAS1", "RELL2", "WDR61", "GPER1", "BMP15", "JCAD", "NDFIP2", "IGF1R", "SMPD1", "FANCI", "NOD2", "IQGAP1", "SERPINF2", "PRDX2", "CD300A", "MAP4K2", "RPS2", "NPNT", "SEMA4C", "GPR183", "ROBO1", "KSR1", "MAP3K2", "GPR37L1", "DCUN1D4", "ADRA1B", "ADORA2B", "GPR37", "PLA2G1B", "CAVIN3", "PDGFD", "ARRB2", "FPR2", "FPR1", "TP53", "ALK", "PRKCE", "RPTOR", "LPAR3", "HAVCR2", "OR2AT4", "P2RY6", "SMAD4", "CCL11", "TNFRSF11A", "CCL19", "ERBB2", "MYD88", "ACVR1B", "SH3RF3", "RASD2", "SAA1", "EDNRB", "ZNF622", "BRD4", "NMNAT1", "PPP1R7", "C1QTNF1", "TLR6", "APP", "AKT1", "SAE1", "SPHK1", "HMGB4", "MUC20", "FZD8", "GBA", "ERBB4", "ERN1", "TRPC6", "MAGED1", "ALOX12B", "GPBAR1", "MTURN", "BCL10", "MAP3K15", "CCN1", "F2R", "CCL13" ],
        "name" : "GO:0031401",
        "SUID" : 3002,
        "diffusion_output_rank" : 57,
        "__mclCluster" : 3,
        "selected" : false
      },
      "position" : {
        "x" : -553.4372334724676,
        "y" : -475.00596062945493
      },
      "selected" : false
    }, {
      "data" : {
        "id" : "2999",
        "EnrichmentMap_fdr_qvalue_Data_Set_1_" : 0.00252103512614606,
        "EnrichmentMap_Name" : "GO:0010562",
        "EnrichmentMap_GS_DESCR" : "positive regulation of phosphorus metabolic process",
        "EnrichmentMap_GS_Type" : "ENR",
        "shared_name" : "GO:0010562",
        "EnrichmentMap_pvalue_Data_Set_1_" : 0.00252103512614606,
        "EnrichmentMap_gs_size" : 1176,
        "diffusion_output_heat" : 5.435472505688085E-6,
        "EnrichmentMap_NES_Data_Set_1_" : 1.0,
        "EnrichmentMap_Colouring_Data_Set_1_" : 0.9974789648738539,
        "diffusion_input" : 0.0,
        "EnrichmentMap_Genes" : [ "RELL1", "ADCY3", "LMO4", "MSTN", "CSF1R", "EPGN", "GAS6", "PDE5A", "TNFAIP8L3", "TMEM106A", "RAB38", "CFLAR", "MAPK11", "ROR1", "PDE6G", "FFAR4", "DVL2", "LILRA5", "ARNT", "SBK2", "CARD9", "ADCYAP1", "GFRAL", "PLA2G2A", "PRKAR2B", "ADRB3", "ALKAL2", "CX3CR1", "CXCL17", "HAX1", "SOD1", "PTPN1", "ALKAL1", "MAP3K14", "PRKACB", "C5AR1", "DBF4", "PDGFA", "RPS27A", "AVPR1B", "NOS2", "LPAR1", "AGTR2", "CALM1", "GDF7", "PJA2", "MIR126", "SPAG9", "AGER", "PKD1", "MIR23B", "MAPK8IP2", "CNOT9", "MIR181D", "MIR181A2", "MIR181B2", "SFRP2", "MIR181A1", "MIR27A", "MIR27B", "MIR181B1", "MIR23A", "FYN", "SNCA", "TLR9", "PTBP1", "MIF", "TDGF1", "INS", "PLAUR", "GH1", "CCL5", "CD24", "LTF", "CCL23", "CCL16", "CCL4", "CRH", "CCL18", "CCL15-CCL14", "CCL15", "CCL4L2", "CCL3L3", "PIK3R6", "IGF1", "CCL14", "CCL3", "MIR92A1", "HGF", "MNAT1", "MRE11", "MIR24-2", "CLDN19", "MIR24-1", "MIRLET7B", "MIR92A2", "EGFR", "RB1CC1", "IGFBP3", "EPHA1", "NCAPG2", "BMP6", "MERTK", "FAS", "MIR1-1", "CD44", "WNT7A", "MIR1-2", "NODAL", "GHRL", "MAP2K3", "STAP1", "FLT4", "NOTCH1", "LCP2", "UBE2K", "SCIMP", "DGKZ", "TNKS1BP1", "PAK1", "RPS3", "DRD2", "ATM", "CAPN2", "LAMTOR1", "INHBB", "CCNYL1", "PROK2", "TRIM6", "FNIP2", "UCN", "FCGR1A", "SPDYA", "RARRES2", "SENP2", "ADRA2A", "TAB2", "VEGFC", "MST1R", "PPP1R12A", "NPY5R", "WNK1", "TLR3", "GDF9", "AC058822.1", "TNK2", "ADAM8", "PPP1R14D", "PRKACG", "HIPK2", "PTH", "APOC2", "ERBB3", "KARS1", "FRS2", "MAP2K4", "GRM1", "PPP2R5A", "FGFR2", "TNFRSF1A", "CARD10", "ANGPT4", "RHOA", "PPP1R16B", "PRKCZ", "PGK1", "ROCK1", "PRKCA", "LGALS9", "ROR2", "SH3RF1", "ADTRP", "EPHA3", "THBS4", "SLK", "PIK3R3", "P2RY1", "FLCN", "DRD4", "KISS1", "FSHR", "PFN2", "VAV3", "APLNR", "PGK2", "CDC42", "CLIP3", "PDPK1", "PRKACA", "TIAM1", "VAV2", "MOS", "CDCA2", "CAMP", "MARK2", "PTPA", "APLN", "NRG1", "LEP", "PTGS2", "KIT", "VEGFB", "TAB3", "BRAF", "SEMA3A", "NUPR1", "XDH", "EPHB4", "DLG1", "PINK1", "MIR30B", "WNT3A", "FGFR1", "ARAF", "ACE", "MIR125B1", "EDN1", "XRCC5", "PSEN1", "HSP90AA1", "MIR143", "SHC1", "MIR19A", "PTH1R", "FGFR4", "CCNT2", "TMEM119", "SQSTM1", "ITGA5", "ADRA2C", "BRAT1", "CSF1", "PLA2G6", "GNG3", "MAP3K4", "FGF19", "TAL1", "EFNA5", "PRKAA2", "VANGL2", "WNT7B", "NRG3", "FZD5", "MAPKAPK5", "P2RX7", "GCN1", "TGFBR2", "NOS1", "CCNK", "ADGRF5", "SPPL3", "BMPR2", "ITGA6", "MAP3K20", "ZC3H12A", "TF", "PRKCD", "PPP2R3C", "ZNF16", "EMP2", "WEE2", "HDAC6", "CDC6", "IL15", "GSK3A", "ITGA2", "RICTOR", "SLC27A1", "HSP90AB1", "CSF2", "SIRT1", "JAK2", "ABL1", "NRP1", "DLC1", "NOS3", "APELA", "CDK5", "GADD45B", "TAZ", "CRKL", "SYK", "MAPK1", "VEGFD", "VCP", "ADRA2B", "STK10", "MIR21", "PAK5", "STK24", "PDGFB", "UNC119", "TAB1", "RET", "NEK4", "PTPRC", "SNX9", "CD40", "PAK4", "IL27RA", "STK26", "NEK1", "PAK6", "MRNIP", "ILK", "TOM1L1", "JTB", "CLCF1", "HIF1A", "TCL1A", "TERF2IP", "PLK1", "AFAP1L2", "MMP9", "SMAD3", "AKTIP", "MAP3K19", "ANKLE2", "STK4", "NKX3-1", "PHB", "PAK2", "CRK", "IGF2", "CNEP1R1", "HACD3", "CRLF1", "AXL", "ACSL1", "PSMD10", "MLST8", "MID1", "SLC11A1", "CTNNB1", "ATP6AP1", "TRPC5", "MT3", "RIPK3", "HPX", "IFNG", "MAPK3", "PPARGC1B", "PPP1R15B", "STAT3", "ADAM9", "IL13", "IL12A", "AXIN1", "ISCU", "MAP2K1", "IRS1", "HRH1", "PYCARD", "AR", "RSPO1", "ADRB2", "PTK2", "PTAFR", "OPRD1", "ZEB2", "FMR1", "NBN", "STK3", "LMTK2", "HIGD1A", "CDK1", "UBB", "FXR2", "SLC30A10", "SLC39A10", "CDH2", "AKAP13", "AKT2", "PRR5L", "SH3GLB1", "AMBRA1", "BAG4", "INSR", "P2RY12", "FGF21", "RALB", "FGG", "FGA", "FGB", "TMSB4X", "HDAC3", "BCL2", "CAV1", "MET", "NOD1", "IFNB1", "PTEN", "PRNP", "PFKFB2", "IRGM", "ACSL3", "EZH2", "RANBP2", "MALT1", "TGFBR1", "ENG", "RASGRP1", "TIGAR", "RAPGEF1", "PIBF1", "DVL1", "OXSR1", "GCKR", "KIF14", "CKS1B", "MAP3K11", "ITSN1", "BMPR1A", "DAG1", "CSPG4", "PSRC1", "ADCY8", "MAP3K8", "DKK1", "VAC14", "MTMR9", "CENPE", "ADCY5", "PIH1D1", "WNT1", "GDF3", "HRAS", "FZD4", "CLSPN", "TELO2", "GLMN", "RGCC", "VTN", "LAMTOR3", "TRAF6", "PROX1", "MAPK10", "GUCA2B", "IL2", "CHP2", "GUCA1A", "TAOK3", "ATG13", "ADCY9", "FBXW7", "CHRNA7", "ETAA1", "PPARGC1A", "TAOK2", "HMGA2", "CCND1", "TAOK1", "PEA15", "YES1", "CD81", "IFNW1", "PTGES3", "MAPRE3", "TRPV4", "CD19", "CDKN1B", "CCNY", "LTBR", "JUN", "RAPGEF3", "UBE2N", "ADAM17", "DAB2", "MYOG", "CAMK1", "CDK5R2", "CDK5R1", "RCVRN", "NEDD9", "MAPK14", "APOC4-APOC2", "CCL2", "GUCA1B", "PTPN11", "AXIN2", "SLC25A12", "ESRRB", "CCND3", "CDH5", "NRXN1", "FGR", "ALS2", "VEGFA", "GPNMB", "TTBK1", "AZU1", "CACUL1", "ADIPOQ", "MIR128-2", "IL12B", "MIR128-1", "SOX2", "PRLR", "IL4", "PRKAG1", "RAD50", "PPP2CA", "FGF1", "IQGAP3", "CDK10", "WWC1", "PDGFRB", "AIF1", "PLCB1", "MIR222", "ANXA2", "MIR221", "EPHA6", "PRKAR2A", "GUCA1C", "CHRNA3", "HES1", "ECT2", "KCTD20", "GNAI2", "FXR1", "CASS4", "BTBD10", "TPX2", "EIF4G1", "TBK1", "CHEK2", "RPS6KA5", "PIFO", "TPD52L1", "IRAK1", "SOCS3", "BORA", "CD33", "CCDC88A", "CSNK1D", "CALM2", "CALM3", "DBF4B", "CIB1", "HSF1", "CAPRIN2", "IL23A", "MIR19B2", "NTF3", "MIR19B1", "NOX4", "PLEK", "PARK7", "RAP1A", "ARHGEF2", "LAMTOR2", "DOCK7", "IFNA6", "MAD2L2", "IFNA8", "LEPR", "CLU", "ZFP91", "GADD45A", "TNFSF18", "NCKAP1L", "MAPT", "CD80", "CD244", "MAGI2", "RAP2C", "SEMA4D", "ZP3", "IFNA2", "MLXIPL", "NR1H4", "ISL1", "LRRK2", "LILRB2", "STK11", "POU1F1", "HMGB1", "ENO1", "LRP4", "TEC", "MEF2C", "CCN2", "CAMTA1", "PKD2", "ENPP2", "IFNA21", "PARP6", "CCND2", "IL21", "XRCC6", "PIK3R4", "ITGB1BP1", "HDAC2", "MAPKAP1", "DGKQ", "TSLP", "TGFB3", "IFNA5", "IFNA16", "IFNK", "SRC", "EPHA5", "TNFRSF14", "MAP3K5", "DUSP22", "ACVR2B", "VLDLR", "ELANE", "EGR1", "PSAP", "IL23R", "TNFRSF10B", "SORBS3", "PTK2B", "ADRA1A", "GUCA2A", "LRP8", "MAPK8IP1", "STOML2", "NTRK1", "PPP1R9A", "PIK3CA", "CXCR4", "COPS8", "STK39", "MT-CO2", "RAMP3", "DUSP26", "MTOR", "CD36", "TXN", "ADCY1", "DAB2IP", "PKN1", "CLDN3", "MAP3K3", "LRP1", "NSMF", "TCIM", "GREM1", "SDC4", "RAP2B", "DAXX", "IFNL1", "NELFE", "IFNE", "DSCAM", "KNDC1", "CSNK2B", "IFNA10", "GRM4", "DAB1", "TNFRSF18", "DDR1", "NQO2", "RACK1", "UBC", "CDKN1A", "BDNF", "IFNA1", "BMP4", "F2", "CD3E", "EPHB3", "C3", "EPHA10", "LAT", "SYMPK", "ITGA1", "BMP2", "CCK", "ANG", "PHB2", "DDX3X", "RELN", "EFNA1", "UBA52", "ERCC6", "PRMT1", "TNF", "ATG14", "HSPA2", "IFNA7", "MAP2K2", "ARHGAP8", "IFNA14", "TRAF2", "RAP1B", "CNTF", "PIN1", "IFNA13", "IFNA17", "IFNA4", "UBE2V1", "PECAM1", "TNFRSF19", "AKAP9", "SRCIN1", "LYN", "KDR", "HCLS1", "LIF", "ZBTB20", "ITGB3", "TBX1", "TWSG1", "STRADA", "CCNT1", "S1PR2", "AJUBA", "IKBKG", "MAVS", "GADD45G", "HES5", "EPO", "GDF15", "STOX1", "BAD", "LTK", "TIE1", "WNT11", "FNIP1", "HFE", "AKAP12", "PTK6", "LATS1", "LEFTY1", "INSRR", "TRAF3", "FABP3", "ROS1", "KITLG", "ATP2B4", "RPS6KA4", "TRAF7", "SPRY2", "GPRC5B", "PID1", "FGF10", "RAF1", "ADCY6", "PRKAA1", "SOCS1", "ADCYAP1R1", "DLG4", "WNT16", "CALCR", "DHX33", "MIR26B", "CX3CL1", "MAP3K9", "CCL26", "SSTR4", "NOX1", "OPRK1", "TENM1", "CD4", "MAP4K3", "MAP4K5", "MARCO", "CD74", "MUSK", "TIMP2", "CASR", "ARHGEF5", "PIK3CB", "EIF2AK2", "ICAM1", "TRAF1", "CDON", "KRAS", "ABCA7", "FGFR3", "TYRO3", "NDST1", "TGFB2", "EPHA8", "MAP4K4", "FCGR2B", "PDE8A", "MAP3K13", "MYDGF", "CCNB1", "FGF4", "IRAK2", "TRAF4", "MAP2K7", "PAK3", "FGF20", "NOTCH2", "TP73", "NGF", "STRADB", "DLG3", "ROCK2", "TRAF5", "IL6ST", "GPLD1", "ERP29", "ADNP", "MUL1", "BMP7", "FBH1", "THPO", "FLT3LG", "AVP", "CDC25B", "MAP3K1", "SH2D3C", "IL11", "TREM2", "BMP8B", "DDT", "OSM", "GATA1", "DOK5", "BIRC7", "RASSF2", "PDGFRA", "FGF9", "DUSP12", "CD40LG", "HTR2A", "KLB", "FLT1", "CCL22", "CCL17", "NDRG4", "GDF5", "NECAB2", "CSK", "PPP1R15A", "RIPK2", "MAP3K7", "MAP4K1", "VRK3", "EEF1A2", "PRKD2", "PIK3CG", "GSDME", "CAV2", "GAPDHS", "CCL24", "GDF11", "C5", "CCL7", "CCL8", "CCL1", "ACVRL1", "PFKFB4", "AGT", "RAPGEF2", "LACRT", "MADD", "CAMKK2", "ANXA9", "FZD10", "IL26", "GCNT2", "SASH1", "CAB39", "GHR", "HBEGF", "HMGCR", "IL5", "FGF8", "PDCD10", "NEURL1", "MAPKAPK3", "BMP3", "CCL20", "DNAJC27", "LRRK1", "GCG", "STK25", "EPHA4", "PRKAR1A", "MAP2K6", "SLAMF1", "AREG", "RAC1", "NENF", "MMP8", "CALCA", "FGF23", "BMP10", "AVPI1", "TEK", "TNFSF11", "IAPP", "HCRTR1", "FLT3", "GLIPR2", "NAB2", "EDN3", "GATA4", "UNC5CL", "OPRM1", "DOK4", "BMP5", "RAP2A", "SH2D3A", "CCR7", "ABI1", "TTK", "PLA2G5", "KLHDC10", "CDK9", "FGF13", "SHC2", "APOE", "TLR4", "MAP3K10", "DUSP9", "EDA2R", "WNT5A", "CCL25", "TRIM5", "CHI3L1", "DSTYK", "KL", "EPHB2", "PTPN22", "KIDINS220", "CAMKK1", "AC008870.1", "BMP8A", "ACVR1", "GPRC5A", "C5AR2", "CNTN1", "MDFIC", "MYC", "PFKFB1", "LIMCH1", "ANKRD6", "EPHA7", "GPR55", "ADCY2", "HTR2B", "EDAR", "IL6", "DBNL", "RIPK1", "DOCK3", "CCL21", "OSBPL8", "FLOT1", "SDCBP", "ARL2BP", "CEMIP", "EHD4", "BCAR3", "DDRGK1", "TNFRSF10A", "ARRB1", "DUSP5", "PLCE1", "PRKAG2", "CSF3", "EGF", "FAM20A", "MAPK8IP3", "MMD", "ODAM", "PDE6H", "CD27", "CREBL2", "MAP2K5", "DUSP6", "GPRC5D", "PGF", "THBS1", "MAP3K12", "CDK2AP1", "PELI2", "GDF2", "PPP2R5D", "FGF7", "NTRK3", "GPD1", "GDF10", "PILRB", "GAREM1", "RPLP1", "MINK1", "PIK3R5", "ADCY4", "GDF1", "IGFBP4", "AGAP2", "ADCY7", "NIBAN1", "MAP3K6", "PFKFB3", "MMD2", "LHCGR", "PROK1", "GH2", "XCL1", "CSH1", "XCL2", "ACVR2A", "PARP16", "INHBE", "S100A7", "CARD14", "MAP3K21", "LEFTY2", "ACKR3", "INHBA", "ARL6IP5", "CTF1", "PDGFC", "C1QTNF2", "PARP8", "FGD2", "HTR2C", "PROM2", "MFHAS1", "NTRK2", "RBPMS", "PTPRJ", "IL34", "NRK", "DUSP15", "IL20", "TIRAP", "IL24", "CKS2", "INHA", "IL18", "PRRC1", "PARP9", "RIT2", "SEMA7A", "BANK1", "FZD1", "GRM5", "ANGPT1", "IL6R", "SYAP1", "FGF2", "TNIK", "FAXDC2", "EPHB1", "DDR2", "GPRC5C", "ENTPD5", "FZD7", "PARP14", "EREG", "MOB1B", "FGF18", "SH3RF2", "INHBC", "SOX9", "GDF6", "DOK7", "NPTN", "STAP2", "DYNAP", "IL1B", "ITLN1", "PRXL2C", "FIZ1", "NCF1", "TNFSF15", "MOB2", "PRKD1", "FCRL3", "DAZAP2", "DVL3", "EMC10", "SMYD3", "ALOX15", "PRR5", "PRKAR1B", "WDFY2", "MAPKAPK2", "DUSP19", "WNK3", "S100A12", "TGFA", "CSHL1", "INAVA", "ADORA1", "CSH2", "NEK10", "TCL1B", "MTCP1", "NTSR1", "RYK", "CCR1", "DUSP7", "BNIP2", "HAND2", "F2RL1", "CARTPT", "IL3", "IL31RA", "BMPER", "MAS1", "RELL2", "GPER1", "BMP15", "JCAD", "IGF1R", "RGN", "SMPD1", "NOD2", "IQGAP1", "SERPINF2", "PRDX2", "CD300A", "MAP4K2", "NPNT", "SEMA4C", "GPR183", "ROBO1", "KSR1", "MAP3K2", "GPR37L1", "ADRA1B", "ADORA2B", "GPR37", "PLA2G1B", "CAVIN3", "PDGFD", "ARRB2", "FPR2", "FPR1", "TP53", "ALK", "PRKCE", "RPTOR", "LPAR3", "HAVCR2", "OR2AT4", "P2RY6", "SMAD4", "CCL11", "TNFRSF11A", "CCL19", "ERBB2", "MYD88", "ACVR1B", "SH3RF3", "SAA1", "EDNRB", "ZNF622", "NMNAT1", "PPP1R7", "C1QTNF1", "TLR6", "APP", "AKT1", "SPHK1", "HMGB4", "MUC20", "FZD8", "GBA", "ERBB4", "EPHA2", "ERN1", "TRPC6", "MAGED1", "ALOX12B", "GPBAR1", "MTURN", "BCL10", "MAP3K15", "CCN1", "F2R", "CCL13" ],
        "name" : "GO:0010562",
        "SUID" : 2999,
        "diffusion_output_rank" : 55,
        "__mclCluster" : 3,
        "selected" : false
      },
      "position" : {
        "x" : -644.5353658142292,
        "y" : -425.2305365461534
      },
      "selected" : false
    }, {
      "data" : {
        "id" : "2996",
        "EnrichmentMap_fdr_qvalue_Data_Set_1_" : 0.004364088883968643,
        "EnrichmentMap_Name" : "GO:0051239",
        "EnrichmentMap_GS_DESCR" : "regulation of multicellular organismal process",
        "EnrichmentMap_GS_Type" : "ENR",
        "shared_name" : "GO:0051239",
        "EnrichmentMap_pvalue_Data_Set_1_" : 0.004364088883968643,
        "EnrichmentMap_gs_size" : 3356,
        "diffusion_output_heat" : 3.7147023993144825E-7,
        "EnrichmentMap_NES_Data_Set_1_" : 1.0,
        "EnrichmentMap_Colouring_Data_Set_1_" : 0.9956359111160313,
        "diffusion_input" : 0.0,
        "EnrichmentMap_Genes" : [ "KRIT1", "CFLAR", "CACNA1B", "TFPI", "PLXND1", "KDM1A", "PRG3", "CACNA1D", "DVL2", "HCRT", "CREBBP", "CACNB2", "CEND1", "CX3CR1", "KMT2E", "ITGA3", "ITGA2B", "CLEC7A", "CD34", "PAF1", "NOS2", "PAX6", "AGTR2", "CHRM2", "PSMB1", "SPAG9", "ATRN", "CRY1", "PROCR", "COLQ", "MIR212", "MIR132", "CD9", "CACNA1G", "BTK", "SCN4A", "FYN", "PKP2", "MKS1", "KCNN2", "NREP", "SLC9A1", "DSP", "SYT7", "SNTA1", "PIK3C2A", "P2RX3", "PLAUR", "FGF12", "TYROBP", "SLC4A3", "BRCA1", "KCNIP2", "LTF", "KCNJ5", "PSMC4", "KCNJ2", "DSC2", "HCN4", "ANK2", "CACNA1C", "AKAP6", "GPD1L", "IGF1", "CACNA2D1", "WWTR1", "RNF207", "HGF", "KCNJ3", "RTN4RL1", "ATP1A1", "RTN4RL2", "MRE11", "SCN3B", "CACNB3", "SCN11A", "NLRP2", "RNH1", "SCN4B", "GPR35", "MIR431", "BIRC3", "GJC1", "CTNNA3", "STRAP", "SCN10A", "KCNMB2", "VIM", "RYR2", "MIR1-1", "MIR328", "TNFRSF1B", "NPS", "KCNE1B", "MIR1-2", "GRN", "MAP2K3", "VCL", "STAP1", "FLT4", "RTN4R", "PSMA4", "LRFN1", "JADE2", "ADRB1", "CUL7", "CTNNA1", "HSPA5", "DIO2", "PTGDS", "EDN2", "AVIL", "FABP5", "MIR204", "MIR766", "MIR147B", "NEDD4L", "PUS7", "FOXP3", "DAAM2", "BCAR1", "HOMER3", "LAMA3", "KCNQ1", "GPC4", "APOC3", "KCNH2", "RBP1", "KMT2C", "F7", "FRMD7", "CTDP1", "YBX3", "WNK1", "HSPG2", "HDAC7", "APOA2", "ALDH1A1", "EPN1", "LRFN4", "CASP8", "GPC6", "NGFR", "HIPK2", "HMG20B", "CALCRL", "APOM", "AP3D1", "GPC2", "APOC2", "ERBB3", "KARS1", "SPEN", "ASB1", "GPIHBP1", "HSPB6", "TBXA2R", "ELAVL1", "STAB1", "ADGRA2", "C6", "FOXJ2", "SPI1", "FGFR2", "EPN2", "TNFRSF1A", "APOH", "CMA1", "PKM", "CARD10", "ISM1", "TP53BP1", "ANGPT4", "RHOA", "PPP1R16B", "PRKCZ", "PGK1", "SRPX2", "ROCK1", "CBFB", "HSPB1", "HDAC4", "MEOX2", "MEF2A", "HTATIP2", "ADTRP", "THBS4", "PDCL3", "CD160", "NPPB", "VPS35", "ADGRB2", "BCL3", "CCR2", "ABCC9", "AAMP", "NEDD4", "ADM2", "MAPK6", "UFD1", "ANGPTL3", "LRP6", "STARD13", "SPINK5", "PFN2", "APLNR", "COL4A2", "CEMIP2", "VEZF1", "FGFBP1", "PRCP", "CAMK2A", "ANXA3", "CDC42", "WARS1", "ITGAX", "PDPK1", "TCF3", "AGTR1", "PDE3B", "PDCD2", "PRKACA", "CXCL13", "LIMS2", "TFRC", "JMJD8", "SREBF1", "HIPK1", "MIR873", "ADAMTS9", "PF4", "CAMP", "MARK2", "AGGF1", "TMEM100", "CRMP1", "TMIGD2", "KRT1", "MINAR1", "NPR1", "CXCL8", "LRG1", "APLN", "C3AR1", "ADGRL1", "PTGS2", "HPSE", "MMRN2", "NDNF", "EED", "VEGFB", "GPR4", "SRI", "APOLD1", "EGR3", "SEMA3A", "CCBE1", "SEMA3C", "CCR3", "PRKX", "CLDN5", "MIR494", "DLG1", "MIR375", "MIR30E", "MIR377", "MIR378A", "MIR361", "MLH1", "MIR101-2", "MIRLET7F1", "PLXNA2", "MIR342", "MIR410", "MIR101-1", "MIRLET7G", "MIR31", "MIR146B", "HLA-G", "MIR217", "NFKB2", "PMP22", "MIR34C", "MIR30B", "IL4R", "MIR206", "MIR7-3", "MIR505", "MIR7-2", "MIR200B", "MIR10B", "MIR487B", "MIR329-1", "MIR329-2", "FGFR1", "MIR188", "MIR150", "MIR483", "MIR34B", "MIR125B2", "MIR196A2", "MIR30C1", "HOXA9", "MIR125B1", "EDN1", "MIR125A", "PCM1", "MIR130A", "ITCH", "MIRLET7F2", "THOC1", "MIR106B", "XRCC5", "MIR196A1", "MIR1224", "TNFSF12", "DDX1", "ECSCR", "DNM2", "MIR2355", "MIR18A", "KEAP1", "MIR22", "MIR497", "MIR10A", "PSEN1", "MIR296", "MIR20B", "MIR7-1", "MIR143", "MIR19A", "MIR939", "MIR1908", "RFX3", "PHLPP1", "IL12RB2", "SMARCD3", "IL17RB", "GSK3B", "AC002316.1", "ULK2", "CYLD", "MTPN", "REST", "MYL2", "NCOA1", "PTCH2", "SOCS2", "KRT17", "RRN3", "PARP2", "CTTN", "BST2", "KIAA1109", "CLSTN3", "IL9", "SPOCK1", "SRRT", "BAX", "ADIPOR1", "G6PD", "PSMC5", "BAP1", "PI16", "GNAS", "DNM1L", "CLSTN1", "AURKA", "CNOT3", "KHSRP", "NRG3", "DNMT3B", "DACT3", "P2RX7", "KDM2B", "TBX5", "NOS1", "VTCN1", "IRF4", "CLSTN2", "ASB4", "IRAK3", "AP2B1", "LTBP1", "GLG1", "MIB1", "NEPRO", "FOXN1", "ITGA6", "TF", "TNNI3", "NLRP1", "COL5A1", "RIN2", "ESR1", "PSME1", "PRICKLE1", "PPP2R3C", "SERPINB7", "MESP1", "MIR153-1", "MIR153-2", "MIR205", "EZR", "HDAC6", "MSH2", "PSMD5", "SLC27A1", "HSP90AB1", "ITPR3", "SIRT1", "JAK2", "IL12RB1", "ABL1", "NRP1", "PSMD8", "SETD1A", "POLR2E", "RANBP1", "CRKL", "MAPK1", "PROM1", "LGALS1", "PCP4", "POLR2F", "DDX17", "TAFA1", "PITX3", "MAN2A1", "PDGFB", "MFAP2", "MOSMO", "BHLHE23", "EP300", "SIX3", "GPR21", "PRMT5", "FOXN4", "NKD1", "PSMC6", "ADAMTS18", "IL1RAPL2", "RASSF10", "PSMA3", "SDK1", "SNW1", "HIF1A", "DICER1", "GRHL3", "PSMC1", "PSMB5", "YY1", "ACIN1", "PSMA6", "NFKBIA", "PSME2", "MMP9", "FOXE3", "HNF4A", "NFATC2", "STK4", "DIO3", "ARHGEF15", "PSMA7", "TENM3", "E2F1", "CA2", "ZNF516", "PAX8", "SMAD7", "PSMD10", "PCSK9", "IRX3", "MCF2", "PTGER3", "TFE3", "NRDC", "FH", "ZNF423", "DECR1", "RHEB", "TIMP1", "NMU", "ACOT13", "ARRDC3", "ACADL", "IL18R1", "PLCL1", "G0S2", "MC3R", "HADH", "FTO", "PCTP", "TRADD", "PTH2R", "MAPK3", "TRPM8", "PLAC8", "ADAMTS5", "PLCL2", "CPT2", "SLC25A44", "ACOT11", "OMA1", "PARD6A", "ABHD6", "PSMD7", "TSHR", "IL13", "FABP4", "LRFN3", "KSR2", "GATM", "IP6K1", "ESRRG", "EBF2", "FBXO31", "NEUROD2", "NPY2R", "TPBG", "KCNK2", "PYCARD", "SLC8A3", "PLAT", "RAB11A", "OPRD1", "TJP1", "ITPR2", "HILPDA", "EYA1", "IKBKB", "NEGR1", "STK3", "AMIGO3", "VASN", "KCNK3", "USP19", "RELB", "CARD16", "MIR140", "SF3A2", "SCARB1", "PTPN23", "EPB41L4B", "PPM1F", "SH3BP1", "FERMT1", "GPI", "PBLD", "ALOX12", "ARSB", "CAPN7", "DNAJA4", "CACTIN", "IQSEC1", "PTPRG", "CRB2", "RPS19", "ARF6", "ATOH8", "P2RY12", "CARD8", "SVBP", "FGF21", "PPP2R1A", "C5ORF30", "MIXL1", "MIR135B", "MIR129-2", "TMSB4X", "CDK6", "MIR200A", "LGI4", "MIR499A", "ITGB8", "MIR129-1", "MIR152", "EPPK1", "CAV1", "MET", "TSPAN12", "STX1A", "NOD1", "MGLL", "EZH2", "CYP2J2", "KRT36", "GLI3", "ZC4H2", "PSMA2", "RTN4IP1", "TGFBR1", "ENG", "DDX58", "CBLN2", "RAPGEF1", "RETREG3", "EXOSC3", "DVL1", "GSTM2", "C21ORF91", "CPB2", "BMPR1A", "RAB11FIP5", "CSMD3", "TNKS2", "SUFU", "PRTG", "CYB5D2", "DKK1", "GLRX3", "ZNF804A", "PSMD3", "HLA-DRB1", "SCT", "TFF2", "LRRN3", "PFN1", "C1QBP", "LINGO2", "ODAPH", "DDX5", "LRRN1", "PSMD11", "KDM4C", "KAT2A", "COL1A1", "SGCA", "PRKCSH", "HDAC5", "SMURF2", "EFHC2", "YWHAE", "SLC9A3R1", "VTN", "SUPT6H", "NFKB1", "GAB1", "IL2", "FBXW7", "PPARGC1A", "CCND1", "PRPF19", "MAFG", "MYH6", "BIRC2", "DDX6", "NECTIN1", "TENM4", "CD81", "POFUT2", "PSMD9", "TRIM15", "ESRP1", "ATP5F1B", "NKX2-2", "TRPV4", "LBX1", "DMRTA2", "MIR219A1", "TLX3", "GSX2", "KCNA1", "CDKN1B", "VDR", "AP2S1", "CELSR1", "DAAM1", "PLEKHA4", "CNOT2", "ARHGEF19", "GAPDH", "DAB2", "PRICKLE2", "FZD6", "FZD2", "MIR548C", "AP2A2", "MIR511", "ZNRF3", "MIR509-1", "MIR509-2", "PRKAB1", "AJAP1", "MIR509-3", "POGLUT1", "GATA5", "BTBD7", "CTSZ", "NEXMIF", "MAPK14", "MDGA1", "ACAP3", "ZNF609", "VSTM5", "GPR173", "PRKG1", "FIG4", "LRIG2", "CD2", "SRF", "CD6", "VEGFA", "LAMA4", "CAMK4", "IFNGR1", "CST7", "TBX18", "TLR8", "CTSC", "HSPA9", "TTBK1", "AZU1", "TLR7", "MIR181C", "MIR128-2", "IL12B", "MIR128-1", "MIR142", "LRRC24", "ENPP4", "DROSHA", "PDE4D", "MIR18B", "MIR219A2", "TMEM98", "PRLR", "IL4", "NUP155", "ACPP", "PPP2CA", "SERPINB1", "FGF1", "BTN3A1", "PRKCH", "WWC1", "HMGB3", "MACROH2A1", "PDGFRB", "SELENOK", "BCL6", "NPHP3", "CD84", "UBE3A", "GAL", "KAT2B", "HES1", "GPR137B", "ECT2", "GNAI2", "FCN1", "SNX4", "LAG3", "PLXNA1", "CD200", "CAPN3", "GORASP1", "EIF4G1", "CHGA", "MYL9", "BPI", "ZAP70", "ATP11C", "ITGB6", "CD276", "PSMD14", "IL7", "GSDMD", "CLPTM1", "CLC", "EBI3", "CD33", "RTN4", "HTRA2", "CCDC88A", "FN1", "STAT1", "VSIR", "PRKAG3", "IL1RL1", "CLNK", "IL23A", "CLEC4A", "SOS1", "IL17A", "CD83", "ATF2", "VNN1", "TRAK2", "TMEM30A", "EPAS1", "CD86", "SUMO1", "NFE2L2", "TUSC2", "HHLA2", "LOXL3", "IL1RL2", "PRRX1", "PLEK", "PARK7", "CD58", "WDR77", "RAB29", "RAP1A", "HDAC1", "RAB14", "SLC46A2", "ARHGEF2", "GPAM", "DOCK7", "CD274", "MAD2L2", "LEPR", "GADD45A", "EPX", "TMEM131L", "CD80", "SASH3", "CD244", "LY9", "KDM5B", "RBBP5", "CXCL6", "CDC20", "GPR18", "IRF1", "TNFSF9", "F3", "FGL2", "LBP", "CHRNB4", "LILRB2", "STK11", "KMT2A", "SFTPD", "APOA1", "RSAD2", "NRP2", "DTX1", "CREB1", "TESPA1", "TEC", "SGK1", "TMBIM1", "CCN2", "VAMP8", "FOXO3", "HLX", "IL36B", "SPP1", "LRRC32", "IL21", "ITGB1BP1", "TRIM32", "SOX13", "NFKBIZ", "TSLP", "CSF3R", "MEGF10", "TGFB3", "CD226", "FAM49B", "CEBPG", "UBASH3B", "VSIG4", "TNFRSF14", "SLAMF8", "ABR", "TNFRSF13C", "ICOSLG", "EGR1", "IKZF3", "IL23R", "SLAMF6", "PTK2B", "ADRA1A", "MNDA", "CTLA4", "TRIM25", "TSHZ3", "CRY2", "LRFN5", "PIK3CA", "NFKBID", "CXCR4", "NLRC3", "PLG", "RHOH", "SHLD2", "INPP5D", "PRELID1", "SEPTIN7", "LGALS9B", "CD14", "TWIST1", "PLAU", "OSCAR", "SOCS5", "LGALS9C", "ZC3H13", "SELP", "IL20RB", "LRP1", "ZNF683", "TCIM", "GJD4", "IL17RA", "NMI", "AGO2", "OBSL1", "NCOA3", "TIGIT", "IFNL1", "PLCG1", "SRSF6", "SNAI1", "VAMP7", "BCR", "TNFRSF4", "TNFRSF18", "PDCD1", "RREB1", "IL27", "RUNX2", "PDCD1LG2", "CNOT1", "BBS2", "BMP4", "TOX", "CD3E", "MIR379", "CR1", "THOC2", "MAFB", "MED1", "HLA-DOA", "BTNL2", "C3", "LILRB3", "HLA-E", "HLA-F", "CRLF2", "HLA-A", "BMP2", "FLRT3", "OVOL2", "MKKS", "IGHD", "CITED1", "AMOT", "PSMB2", "THRA", "IRF3", "PRMT1", "STAT5A", "WNK4", "SIX1", "HLA-DPB1", "ORM2", "TRAF2", "ORM1", "HLA-DPA1", "PIN1", "HLA-B", "NFAM1", "LILRA2", "TICAM1", "AKAP9", "SEM1", "ZFP36", "KDR", "YWHAH", "ATF4", "LIF", "TWSG1", "ELL3", "CACNA1F", "SLC37A4", "PSMA1", "MYOD1", "HCAR2", "TSPAN6", "POLR3B", "TBC1D23", "PUM2", "POLR3E", "OTUD5", "PANX2", "IGF2BP2", "ASH2L", "TXK", "C1QTNF3", "MAVS", "NLRC4", "JPH4", "POLR3H", "CCM2L", "RIOK3", "GADD45G", "NUTF2", "MEFV", "HOMER2", "LAPTM4B", "PLD3", "TAX1BP1", "CUEDC2", "AFDN", "DHX58", "CRTAM", "DTX4", "EPO", "PANX1", "BTN3A3", "GDF15", "BTN2A1", "ERBIN", "JUND", "BTNL8", "POLR3G", "POMC", "IFIH1", "LAMA5", "IL1R2", "IL1R1", "ELF1", "TNFRSF8", "POLR3GL", "ARFGEF2", "ZBP1", "BTN1A1", "HIP1R", "FRMD8", "AVPR2", "IL17B", "DNMT1", "IRF5", "SEC14L1", "PLXNA3", "ACE2", "NFATC1", "AKAP12", "POLR3F", "CRP", "RNF128", "LATS1", "USP15", "IL36A", "IL36RN", "DDX60", "MAPKBP1", "PPM1B", "NLRC5", "ZNF287", "IL19", "POLR3A", "TRAF3", "TKFC", "CD96", "MCOLN2", "PANX3", "PSME3", "GBP5", "LY96", "HMHB1", "SPON2", "RAMP2", "UBASH3A", "NLRP4", "NLRX1", "NDFIP1", "POLR3K", "RPS6KA4", "PYHIN1", "AIM2", "CD200R1", "IL17RC", "ERMAP", "BTNL9", "RARA", "PLD4", "PIAS3", "GPRC5B", "PRKAB2", "NLRP7", "POLR3D", "AC005261.1", "BTNL3", "SELENOS", "PYDC1", "USP50", "LURAP1", "POLR1C", "C1QTNF4", "LGALS3", "IL17D", "AC097637.1", "TLR10", "CHID1", "SSC5D", "UBA7", "NLRP10", "TRAIP", "PRKAA1", "INPP5K", "SIGIRR", "NLRP9", "POLR3C", "POLR1D", "BTN3A2", "KIR2DL4", "KDM6B", "ILRUN", "ANXA4", "DLG4", "CLEC9A", "GPATCH3", "SCAMP5", "MIR302C", "SNAP25", "MIR26B", "MIR302D", "MIR488", "RAET1G", "AGPAT1", "NFKBIL1", "PPP1R11", "MOG", "CLEC6A", "AP3B1", "MIR203A", "MIR149", "MIR194-1", "MIR93", "MIR105-2", "WASF3", "MIR105-1", "MIR182", "MIR100", "ACKR1", "GPSM3", "MIR877", "HMSD", "CPTP", "LILRA4", "CRCP", "ZCCHC3", "PYDC2", "CARD17", "CARD18", "TRIL", "LSM14A", "ARNTL", "MC1R", "DPF2", "CEACAM20", "MEN1", "RAB7B", "NUMB", "MIR144", "MIR194-2", "MIR106A", "CCNB1", "TRIM62", "LAMTOR5", "NOTCH2", "NGF", "SDHAF2", "LDLRAD4", "USF3", "ZNF703", "ROCK2", "LPIN1", "IL6ST", "MCRIP1", "CDC73", "IL2RA", "MTNR1B", "AGO4", "SERPING1", "EHD3", "ECE1", "CLOCK", "PDGFRA", "ETS1", "APC", "INPP5F", "PROC", "MAP3K7", "LMO2", "CAPRIN1", "CDK4", "IL20RA", "AHI1", "PRLH", "HEY2", "ATP1B2", "MDM2", "AGT", "EGLN1", "TAF5L", "DEF8", "DHX9", "RC3H1", "HOMER1", "MC4R", "OPRPN", "PLXNC1", "SLC22A5", "PLEKHM1", "IGF2BP3", "RAC1", "CHAD", "REG3G", "GATA4", "SKIL", "IL10", "BIN1", "CDK9", "TLR4", "PSMB7", "NR5A1", "CNTN1", "MYC", "CCN3", "PPP2R5B", "TFAP2A", "RIPK1", "TUBB2B", "FLOT1", "ANKRD54", "TLR2", "ARRB1", "NUMA1", "CSF3", "YAP1", "MMD", "CASP1", "MAP2K5", "THBS1", "SMAD6", "SEMA6D", "HRC", "AGAP2", "MMD2", "ACTR2", "ABCG5", "EMILIN1", "ACP4", "TWF1", "RBP4", "ZNF365", "IL34", "IL20", "ITGAV", "SEMA7A", "BDKRB2", "FGF2", "FAXDC2", "TRPC3", "LEF1", "SEC24B", "PPP3CA", "MOB2", "BRCA2", "RB1", "WNK3", "CUL4A", "FBLN5", "TCF12", "BNIP2", "ZMYND8", "TLE3", "NLGN4X", "LHFPL4", "HMG20A", "WDR61", "NLGN2", "IGF1R", "BBS4", "PML", "SHISA7", "DKK4", "GORAB", "FURIN", "IQGAP1", "WNT10A", "SH3GL3", "APCDD1", "KATNB1", "KRT84", "SOSTDC1", "MYOCD", "MIR223", "FA2H", "PLS1", "CLTC", "AFG3L2", "ARRB2", "IL1RN", "TP53", "EIF4A3", "MBD1", "SMAD4", "TNFRSF11A", "ERBB2", "CACNA1A", "GRIN2D", "GRID2", "APP", "AKT1", "GLS", "CARM1", "ADORA3", "PSMB6", "KLK3", "ASIC2", "EPHA2", "CORO2B", "BCL10", "CCN1", "ADRA1D", "PSMA5", "KDF1", "ATP1B1", "NMUR2", "MYH7", "CSRP3", "MYL3", "ABL2", "GRK2", "MYL4", "TNNI3K", "PRUNE1", "CASQ2", "POPDC2", "SPX", "RNLS", "ATP1B3", "ARNT", "FXYD3", "DMPK", "FXYD6", "FXYD2", "FXYD4", "SNAPIN", "NETO1", "AHCYL1", "HAX1", "ARF1", "PARP1", "FXYD7", "FXYD1", "ABCG8", "DCT", "OTP", "GPAT4", "HSPD1", "FANCD2", "MYCL", "TRPC1", "UQCC2", "EAF2", "ATPSCKMT", "SNCA", "CAMK2D", "TNNC1", "PBX3", "MTMR2", "PIK3R1", "LRRTM2", "LRRTM1", "LRPAP1", "GLRA1", "TNFRSF21", "CASQ1", "RSPO3", "DYNLT1", "EGFR", "EPHA1", "NCAPG2", "OGT", "POLR2K", "CDKN2A", "CTSL", "NOTCH1", "PARD3", "ZEB1", "TCF7L2", "ADAM12", "PAK1", "RPS3", "DRD2", "FEZ1", "SCN2B", "PTGER1", "ITGB1", "LATS2", "ADGRL3", "PDCD4", "ADRA2A", "VEGFC", "DOCK1", "DIXDC1", "FOXO1", "ITPR1", "THRB", "DLG5", "EIF4E", "ADAM8", "APCS", "SAV1", "KCNE4", "ATP5F1A", "PTH", "ZFP36L2", "UTRN", "GRM1", "ASAP1", "NUS1", "PRKCA", "SH3RF1", "JAM2", "ATP5PF", "FLCN", "KLF10", "ZFYVE27", "MOV10", "GRIP1", "KCNMA1", "TIAM1", "HK1", "RAB11FIP1", "UNC5D", "NRG1", "PAXIP1", "MMP14", "KIT", "APPL1", "BRAF", "SKI", "XDH", "F11R", "USF1", "DMTN", "FCER1G", "EPB41", "C1QC", "KCNE2", "RUNX1", "IGF2BP1", "PSMD4", "PSMB4", "ACE", "ITGB2", "CHRNB2", "LMNA", "PSMC2", "AP2M1", "ITGA5", "RACGAP1", "TAF6L", "LRP5", "TAL1", "PLPP3", "RAB17", "JAK1", "MYSM1", "GFI1", "OAS2", "NLRP3", "VANGL2", "RBM15", "REL", "DISC1", "DPY30", "NEUROD1", "TRIM11", "MSX1", "S100A9", "FZD5", "PAQR3", "PROS1", "TGFBR2", "NCKIPSD", "PRKCI", "PSMD6", "ZC3H12A", "POLR2H", "IFT122", "F12", "PRKCD", "KLKB1", "SENP1", "SMAP1", "FAM210B", "PLXNB1", "KLF13", "ZNF16", "HMGB2", "P4HTM", "GUCY1A1", "RHEX", "IL15", "TMEM176A", "ITGA2", "ADGRV1", "PITHD1", "ERAP1", "TERT", "CSF2", "TBX20", "NOS3", "CDK5", "YWHAZ", "WASHC5", "SYK", "TMEM176B", "FXN", "HNRNPK", "VEGFD", "CDX2", "SERPINC1", "PRXL2A", "TSC1", "NFE2", "RET", "DDX21", "PSMC3", "AMOTL1", "AGO3", "FBN1", "ZBTB46", "BAG5", "CD101", "APBB1", "ILK", "RAG1", "PIM1", "LEO1", "CLEC4E", "CACNG2", "STAT6", "SMAD3", "NUDT21", "TMEM178A", "NKX3-1", "ISLR2", "CRK", "IGF2", "STIM1", "TAFA4", "RAB8B", "KMT2D", "AXL", "ANGPTL4", "REG3A", "BSCL2", "CTNNB1", "FADD", "AKIRIN1", "HOOK3", "GPR171", "RBPJ", "PTF1A", "CAMK1D", "EVI2B", "STAT3", "ADAM9", "IL12A", "COL4A3", "MAP2K1", "HRH1", "MECP2", "AR", "ADRB2", "SIN3A", "PTK2", "PTAFR", "SDC2", "ZEB2", "AGPAT2", "NLGN1", "LINGO1", "YWHAG", "SLN", "CDK1", "FOS", "SMAD1", "NPAS2", "CDH2", "SIX2", "KNG1", "HAS2", "S1PR1", "INSR", "KCND3", "MCC", "CYP51A1", "FGG", "CACNA2D2", "FGA", "FGB", "CBLN1", "HDAC3", "BCL2", "MLLT3", "IFNB1", "GLP1R", "PTEN", "GHRH", "PRNP", "SHLD1", "MALT1", "PRL", "CEBPB", "RASGRP1", "CFL1", "KAT5", "KCNG2", "RELA", "VANGL1", "ITSN1", "DAG1", "PSMD1", "HEG1", "STAT5B", "JUP", "HAP1", "GRHL1", "TLR1", "RFX4", "GPR161", "LIG4", "ATP2A2", "RFX8", "MYLK2", "TNNT2", "MYBPC3", "TNNI1", "HRAS", "NPY1R", "FZD4", "GLMN", "ALPK2", "CACNG3", "GTF2IRD1", "FBXW8", "RAG2", "TRAF6", "RNF10", "PSMD2", "DDIT3", "SEZ6", "LSM1", "CACNB1", "CHRNA7", "ATP2B3", "PTPN2", "SMAD2", "SART1", "TMEM38A", "ATP2A3", "KCNE3", "CACNG5", "CACNG4", "P2RY2", "IGSF9B", "CACNA1S", "KCNE5", "FOXG1", "ANAPC2", "GNAO1", "SNX5", "GRIN1", "DEAF1", "KCNK6", "KCNA2", "MTG2", "TNNC2", "KCND1", "JUN", "POLR2L", "TNNT1", "ATP1A3", "CRTC1", "NPVF", "NPTX2", "MTMR4", "CD28", "CTNNBIP1", "CACNG1", "SMR3A", "APOA5", "CALR", "PTPN11", "SLC25A12", "CDH5", "SLC8A2", "NRXN1", "SFRP5", "TMIGD3", "KCNE1", "SSTR2", "S1PR5", "CXCR2", "KCNK15", "MYRF", "EHMT1", "ADIPOQ", "SOX2", "DOCK4", "CNN1", "CACNG6", "TNNT3", "IDH2", "TNNI2", "CHRM3", "NPLOC4", "MYBPH", "CAV3", "KCNK1", "TRAK1", "PLCB1", "ANXA2", "CADM1", "SH3GL1", "DDX41", "CACNG8", "BCOR", "IGSF11", "TBK1", "KREMEN1", "SCN5A", "MTG1", "GSTO1", "IRAK1", "TMEM25", "KCND2", "FOXO4", "CACNA2D4", "STING1", "PDE4B", "MED12", "EIF4ENIF1", "CLIC2", "CIB1", "HSF1", "ATP2B2", "CACNA2D3", "GP1BA", "PRKN", "TRIM63", "HGS", "NR2F2", "SP1", "PDE9A", "PSMD13", "ZFP36L1", "NTF3", "KCNIP4", "LMOD3", "PTCH1", "TMEM65", "SAPCD2", "THBS2", "RXRA", "ARHGAP42", "NF2", "GALR1", "CHRFAM7A", "MAPT", "NAP1L1", "MAGI2", "KCNJ11", "FANCA", "SEMA4D", "KCNJ4", "CHRM1", "ZP3", "IFNA2", "NBR1", "LRRK2", "LITAF", "SMR3B", "HMGB1", "IL1RAP", "SEMA4A", "ATP2A1", "WDR5", "XRCC6", "XRCC2", "HDAC2", "TCF4", "CD47", "ADA", "FLNA", "HSPB7", "AP2A1", "ANXA6", "GTF2IRD2B", "DYNC1H1", "SRC", "CNIH2", "PSMD12", "DES", "PELI1", "SPN", "ELANE", "PLCG2", "GJC3", "ZNF335", "CD2AP", "CARD11", "NTRK1", "PLN", "DDX39B", "STK39", "DLL1", "LDB1", "CTR9", "SMURF1", "EPS8L3", "MTOR", "PNP", "PAX9", "UBE2J1", "OPA1", "MAP3K3", "L1CAM", "NOS1AP", "TRAF3IP1", "FKBPL", "KCNIP1", "KCNJ14", "CACNB4", "HSPA1B", "HSPA1A", "KCNB2", "CSNK2B", "BAG6", "BEGAIN", "GJD3", "RACK1", "TRIM27", "SETD3", "LGR4", "SMTN", "ADGRG1", "KCNJ12", "NCMAP", "CHUK", "S1PR3", "KLRK1", "PHB2", "DDX3X", "PLXNA4", "EXOSC6", "NTF4", "LTA", "LTB", "TNF", "GPX1", "NME1", "GTF2IRD2", "AQP1", "EIF6", "CNTF", "CEBPA", "PGAM5", "PDCD6", "SHLD3", "PRKDC", "LYN", "ASPH", "RYR3", "ITGB3", "GTF2I", "IKBKE", "S1PR2", "KMT2B", "CYFIP1", "MIR25", "SMTNL1", "PSMB3", "MYL5", "MIR208B", "TYMP", "AKT3", "NPTXR", "STOX1", "BAD", "CYP26B1", "CD38", "FKBP4", "HOXA11", "SOX8", "YBX2", "ABCC8", "TAC1", "ADIPOR2", "PAFAH1B1", "HFE", "DCN", "SHISA9", "KLHL41", "KPNA6", "STRIT1", "DSG2", "KITLG", "FOXC1", "PRDM1", "ATP2B4", "DMRT3", "ASPM", "ZNF488", "PSME4", "SIRT2", "FGF10", "FSTL3", "VASH1", "TP63", "GLI2", "TACR2", "BRINP1", "RIMS1", "LRP2", "OPRK1", "GRHL2", "DAND5", "MAST2", "PTHLH", "ICAM1", "ANGPT2", "TGFB2", "COMT", "SIX4", "ADNP", "PHOX2A", "BMP7", "AVP", "OXT", "CST3", "CELF4", "GATA1", "ACACB", "FGF9", "ACOD1", "SFRP1", "AMH", "RETN", "SYDE1", "TGFB1", "ETV2", "PTN", "WNT2", "LFNG", "GHRHR", "RLN2", "NLN", "SETX", "GATA3", "FGF8", "NEURL1", "ZMIZ1", "WNT3", "P2RX1", "SLC6A4", "MAP2K6", "AREG", "ZBTB16", "MDK", "CALCA", "CYP27B1", "GLI1", "ARHGDIB", "PTPN6", "SCARB2", "FBXO5", "PPARD", "OPRM1", "BMP5", "CCR6", "LNPEP", "SMAD5", "STC2", "WNT5A", "IL1A", "ACVR1", "TACR1", "IGFBP5", "KDM3A", "SLC45A3", "RGS2", "CD46", "CNR1", "ARG1", "PGF", "CRHR1", "MSX2", "ADCY7", "GHSR", "ACVR2A", "PAEP", "INHBA", "RECK", "PRDX4", "DBH", "NRK", "ACVR1C", "INHA", "PTGIS", "TCP11", "PPP1CC", "EREG", "SOX9", "OPRL1", "IL1B", "SLC5A3", "TSPAN8", "HOXD13", "SOX15", "FOXA1", "FOXJ1", "GAMT", "RGN", "IDO1", "FSHB", "LIN28A", "PPARG", "SERPINF1", "ATP1A4", "WNT2B", "FST", "SOX3", "PUM1", "TUT4", "ANXA1", "HS3ST5", "HAVCR2", "TBX3", "CGA", "ACVR1B", "SERPINE2", "EDNRB", "NKX2-1", "CTSV", "DMRT1", "SCARF1", "GCM1", "SULF1", "TRPC6", "ADAM10", "MSTN", "BMPR1B", "SGPP1", "PDE5A", "APOC1", "NPFF", "ADCYAP1", "GATA6", "SOD1", "LDLRAP1", "PRKACB", "MAEL", "VASH2", "REN", "OSR1", "GDF7", "TMF1", "SLIT2", "CORIN", "DISP3", "SFRP2", "LCAT", "CRHBP", "VIP", "GNRH1", "STAR", "CRH", "PRDM14", "FUOM", "ADM", "SCGB1A1", "CELF1", "POU4F2", "GJA1", "BCL2L11", "BMP6", "MERTK", "CXADR", "WNT7A", "ASPA", "NODAL", "GHRL", "WNT9B", "STC1", "NPR2", "KALRN", "AC020929.1", "SCIMP", "WNT4", "CAPN2", "H3-3A", "INHBB", "HPGDS", "NPPC", "PYGO2", "PROK2", "IHH", "UCN", "SFMBT1", "SLC9B2", "ANXA5", "NIPBL", "TLR3", "GDF9", "CITED2", "HEY1", "SHH", "SOX17", "METTL3", "SPINT1", "AVPR1A", "SGPL1", "FRS2", "LGALS9", "ROR2", "TACR3", "P2RY1", "ZFPM2", "KISS1", "FSHR", "MIR33A", "CHD7", "ID4", "PDE3A", "RARG", "MST1", "LEP", "SH3PXD2B", "GPR149", "DHX36", "NPPA", "UCP2", "NUPR1", "BASP1", "IRX5", "UMODL1", "NR2C2", "THBD", "GATA2", "ALOX15B", "TH", "OXTR", "SETD2", "PHLDA2", "PLAG1", "GPR3", "NEUROG1", "ABAT", "PTGDR2", "TMEM119", "NOG", "ASCL2", "FOXL2", "TOB2", "ADRA2C", "CSF1", "SRY", "WT1", "ROBO2", "MAFF", "PBX1", "HYAL3", "TLR5", "WNT7B", "LHX5", "SHISA6", "MME", "CACNA1H", "YTHDF2", "UNC13B", "MIR16-2", "BMPR2", "MIR15B", "MIR16-1", "EMP2", "WEE2", "ETV5", "INSL3", "APELA", "DGUOK", "DCANP1", "NOX5", "TIFAB", "SCX", "LHX1", "ADRA2B", "MIR21", "APLF", "ZNF706", "PARP3", "TBX21", "SIRT6", "RIF1", "PTPRC", "CD40", "IL27RA", "NSD2", "KMT5B", "TNFSF4", "ATF1", "KMT5C", "TNFSF13", "CGAS", "IL7R", "CLCF1", "ATAD5", "GAA", "NOP53", "ABCD1", "CASZ1", "ELOVL3", "PEX5", "ACSL1", "ELOVL6", "ABCD2", "SLC11A1", "ATP6AP1", "TRPC5", "MT3", "DDX56", "HAMP", "TCIRG1", "IFNG", "HRG", "LCN2", "SLC39A12", "FLVCR1", "B2M", "MIR210", "ATG5", "BEND6", "MFN2", "MTM1", "ARG2", "DDAH1", "PIBF1", "AKAP8", "CENPF", "KIF14", "PCID2", "WDR43", "CDK5RAP2", "HECW2", "CNOT4", "RGCC", "CDK5RAP3", "PROX1", "EIF2AK4", "WNT9A", "PLK2", "HMGA2", "BRSK1", "SFN", "SOX11", "TREX1", "USP17L2", "FBXO7", "CDK5RAP1", "TNFAIP3", "HERC5", "ADAM17", "HHEX", "CDK5R1", "MIR15A", "ZPR1", "HYAL1", "ID2", "ESRRB", "BTN2A2", "KCNA5", "ANKRD17", "APPL2", "GPNMB", "KLF4", "CTDSP1", "CAMK2G", "DACT1", "VWC2L", "IQGAP3", "PLK5", "GJC2", "MIR26A1", "MIR133B", "MIR30C2", "AIF1", "MIR193A", "MIR138-2", "MIR222", "MIR590", "MIR495", "MIR26A2", "MIR30A", "MIR221", "MIR138-1", "MIR29B1", "MIR214", "MIR133A1", "MIR29A", "MIR137", "MIR29B2", "MIR29C", "MIR133A2", "MIR451A", "CLASP1", "PPP1R12B", "PHOX2B", "ALMS1", "PSMF1", "ZNF322", "CSNK1D", "CALM2", "PSMA8", "CALM3", "WNT10B", "BRSK2", "PSMB8", "PSMB10", "CSNK1E", "PSMB11", "PSMB9", "MIR19B2", "MIR195", "MIR19B1", "CTH", "MRTFB", "SLC1A1", "SULT2B1", "ARX", "E2F2", "JARID2", "NR1H4", "ISL1", "SNAI2", "RUNX3", "NR1H3", "SARS1", "WWC3", "HDAC9", "PER3", "POU1F1", "SP100", "HES2", "LMCD1", "NFATC3", "NOTCH3", "VWC2", "ENO1", "RARB", "CBFA2T2", "MEF2C", "SP6", "MACROH2A2", "SOX10", "NFATC4", "NKAP", "TRPS1", "HOXA2", "PHF14", "CPEB3", "NKX3-2", "SOX6", "CUX2", "NR2E1", "ACVR2B", "KCNIP3", "DLX2", "ID3", "FASLG", "KLF7", "MYB", "TGIF2", "NR4A3", "BCL11A", "HOXB8", "HOXB3", "TBX2", "HOXA7", "NEUROG3", "BHLHE41", "LRRFIP1", "ID1", "NR1D1", "ZBTB1", "KLF2", "FOXP2", "SMO", "FEZF1", "DLL4", "NR1H2", "PER2", "LOXL2", "BHLHE40", "MEIS2", "CD36", "AKIRIN2", "EMX1", "ZFHX2", "TBR1", "DAB2IP", "IL33", "ASCL1", "TDG", "CELA1", "ZFHX3", "IRF8", "PRDM16", "ZC3H8", "DLX1", "HES6", "MLIP", "FERD3L", "PURB", "MTDH", "NFIB", "ANKRD1", "VAX1", "NKX6-2", "TBX6", "DRD3", "WWC2", "POU4F1", "NR4A2", "FEZF2", "IMPACT", "GABPA", "CREB3L1", "NCK1", "S100A1", "ZBTB7B", "IFI16", "NKX6-1", "HEYL", "OSR2", "ZNF219", "ANKRD2", "HIF1AN", "LMO1", "E4F1", "SOX14", "EFNA1", "ESRRA", "HES3", "ZHX3", "NR1D2", "NR2F1", "FOXC2", "MYOZ1", "MAF", "ZHX2", "PER1", "HES7", "ZFPM1", "FOXS1", "ALX1", "HCLS1", "ZBTB20", "NKX2-5", "TBX1", "IRF7", "LILRB4", "PPARA", "MITF", "HELT", "HES4", "NACA", "TRPV1", "ZNF675", "HES5", "NRARP", "ZNF536", "PRMT6", "FOXO6", "OLIG2", "SCRT2", "SKOR2", "FNIP1", "ATXN1L", "N4BP2L2", "CUX1", "SCRT1", "MMP12", "OTUD7B", "HNF1B", "SPRY2", "SPRY1", "NDEL1", "CALCR", "DHX33", "CX3CL1", "NOX1", "CD4", "CD74", "MUSK", "TIMP2", "CASR", "NAP1L2", "EIF2AK2", "SERPINB3", "CDON", "ABCA7", "HYAL2", "MAP4K4", "TRIB2", "RPS6KA6", "FCGR2B", "MAP3K13", "MYDGF", "FGF4", "PAK3", "FGF20", "TP73", "CEACAM1", "GSTP1", "MUL1", "THPO", "FLT3LG", "IL5RA", "SEMA6A", "TREM2", "DDT", "OSM", "RASSF2", "CD40LG", "HTR2A", "FLT1", "NDRG4", "CSK", "CTSH", "RIPK2", "PRKD2", "JAK3", "PIK3CG", "GRB10", "CCL24", "C5", "CRYBA1", "CCL1", "RAPGEF2", "SH2B3", "RASAL1", "IL26", "GCNT2", "SASH1", "GHR", "HBEGF", "ENC1", "HMGCR", "IL5", "PDCD10", "SPTBN1", "STK25", "EPHA4", "ERRFI1", "SLAMF1", "RGS4", "MIR148A", "GBP1", "MMP8", "FGF23", "TEK", "TNFSF11", "MIR518B", "IAPP", "GLIPR2", "EDN3", "RAP2A", "GFRA4", "CCR7", "RRAS", "FGF13", "APOE", "CHI3L1", "KL", "EPHB2", "PTPN22", "KIDINS220", "C5AR2", "ANKRD6", "EPHA7", "GPR55", "HTR2B", "IL6", "DBNL", "SDCBP", "SORL1", "PLCE1", "GAK", "EGF", "MAPK8IP3", "CD27", "DUSP6", "FGF7", "NTRK3", "MARVELD3", "NLRP12", "PROK1", "XCL1", "DUSP10", "ITPKB", "PDGFC", "HTR2C", "NTRK2", "PTPRJ", "TIRAP", "IL18", "RIT2", "BANK1", "PTPRR", "ANGPT1", "TNIK", "EPHB1", "FZD7", "FGF18", "GDF6", "NPTN", "MAPK13", "FCRL3", "DVL3", "NPHS1", "EMC10", "MAPKAPK2", "INAVA", "ADORA1", "RYK", "CCR1", "HAND2", "F2RL1", "CARTPT", "BMPER", "GPER1", "JCAD", "NDRG2", "SPRED1", "MAPK7", "NOD2", "SERPINF2", "PRDX2", "ULK4", "GDNF", "NPNT", "SEMA4C", "RGS14", "GPR183", "ROBO1", "GPR37L1", "ADRA1B", "ADORA2B", "PDGFD", "ALK", "PRKCE", "LPAR3", "PTGER4", "CCL11", "CCL19", "SNX3", "MYD88", "TRIB1", "SAA1", "C1QTNF1", "TLR6", "NLRP6", "SPHK1", "HMGB4", "GBA", "DEFB114", "ERBB4", "MAGED1", "ALOX12B", "MTURN", "F2R", "RNF41", "ATP6AP2", "CSF1R", "GAS6", "MAPK11", "ROR1", "FFAR4", "FGF3", "STYXL1", "LILRA5", "CARD9", "ADRB3", "ALKAL2", "CXCL17", "FGF16", "ALKAL1", "NF1", "SYNGAP1", "C5AR1", "PDGFA", "MBP", "AVPR1B", "SIRPA", "LPAR1", "CALM1", "DMD", "MIR126", "AGER", "MIR23B", "MIR181A2", "MIR181B2", "MIR181A1", "MIR27A", "MIR27B", "MIR181B1", "MIR23A", "MIR503", "MIR185", "SYNJ2BP", "LBH", "TLR9", "MIF", "TDGF1", "INS", "GH1", "CD24", "PIK3R6", "MIR145", "NEFL", "CCL3", "MIR92A1", "MIR20A", "PTPRF", "MIR424", "MIR24-2", "MIR24-1", "MIRLET7B", "MIR92A2", "H3-3B", "H4C8", "H3C13", "H4C3", "H3C12", "H4C11", "H3C4", "H4-16", "H3C14", "H3C15", "H4C15", "H4C14", "H4C12", "H3C8", "H4C6", "H3C6", "H4C13", "H3C11", "H3C1", "H4C9", "H4C5", "H4C4", "H3C7", "H4C1", "H4C2", "H3C10", "H3C2", "H3C3", "HECW1", "MYLIP", "RNF216", "RC3H2", "RNF125", "TRIM38", "TRIM6", "RNF6", "TRIM21", "MARCHF7", "PLAA", "FBXO38", "TRIP12", "FBXO32", "TRIM58", "FBXO22", "TRIM56", "RNF26", "PTPN9", "RNF135", "PHLDB1", "EPHA3", "NAV3", "MAP2", "NIN", "STMN2", "RANGRF", "TTL", "MARK1", "CAMSAP2", "AMTN", "MAP1B", "BCAS3", "PHLDB2", "WNT3A", "CCSAP", "MBD5", "TRIM46", "CLASP2", "BMERB1", "MAPRE2", "CCDC88B", "TPPP", "MAP6", "SRGAP2C", "FES", "CNTN2", "EFNA5", "INPP5J", "AC006486.1", "TRDN", "SRGAP2", "F11", "TLL2", "LUC7L", "CELF2", "NOL3", "DNM3", "PGLYRP1", "PGLYRP3", "PGLYRP2", "TRIM67", "SMPD3", "GSK3A", "PASK", "B4GALT5", "CSN2", "FUT9", "MMP20", "ENPP1", "CHIA", "LZTS1", "FAP", "ZMPSTE24", "LGMN", "STK24", "FZD3", "SMOC2", "PAK4", "BTG1", "SERPINI1", "KIF20B", "RHOB", "BRINP3", "KLK6", "PRKCB", "DAPK3", "AFAP1L2", "L3MBTL1", "BRINP2", "TNRC6C", "TNRC6A", "TNRC6B", "TOB1", "NOCT", "PAX2", "HMOX1", "UCP1", "APOA4", "SOD2", "SERPINB2", "FKBP1B", "SERPINB13", "RNF112", "RIPK3", "GCH1", "CYP1B1", "TPM1", "PPARGC1B", "SLC8A1", "APOD", "ZNF580", "MIR155", "MIR34A", "MIR17", "MIR199B", "MIR199A1", "MIR199A2", "RBFOX1", "RBFOX2", "FMR1", "PQBP1", "NOVA2", "RBM24", "LRRTM3", "TG", "TIA1", "RBM19", "DUOXA1", "PLAAT3", "NOVA1", "PCBP2", "MIR124-3", "MIR124-2", "MIR124-1", "PPIB", "TSPO", "CTSK", "HK2", "FOXA2", "LIPG", "UTP25", "PLPPR5", "COBL", "EPB41L5", "WNT1", "GDF3", "PLAAT4", "PRKCQ", "CERS2", "GDPD5", "UBE2L6", "ISG15", "CIDEA", "MIR146A", "RAPGEF3", "EHD1", "MYF6", "MYF5", "MYOG", "CAMK1", "ADGRB3", "TCTA", "OCSTAMP", "CD109", "DCSTAMP", "CXCL10", "ADGRB1", "MYMK", "APOC4-APOC2", "AXIN2", "TNMD", "FGR", "SEMA3F", "SARM1", "ARHGAP33", "MYCBP2", "TNFRSF12A", "IFRD1", "ARHGAP44", "CDKL3", "CDKL5", "CELSR3", "SS18L2", "SEMA3G", "SEMA3B", "RUFY3", "XK", "FSTL4", "CAMK2B", "CDH3", "GPC1", "NTN1", "CTNNA2", "NGEF", "MYO9A", "SYT1", "WDR1", "NTN4", "RAP1GAP", "RAB21", "CHRNA3", "SSH1", "ADD1", "LZTS3", "SYTL2", "ARHGAP4", "NRCAM", "DPYSL2", "SEMA4G", "BAMBI", "RPS6KA5", "CPNE6", "LAMA1", "METRN", "EEF2K", "SYT17", "ANKRD27", "NUMBL", "PTPRS", "MEGF8", "CACNG7", "MAG", "HPN", "SCN1B", "PTPRZ1", "TMEM106B", "LIMK1", "LHX2", "KANK1", "CXCL12", "ITM2C", "RND2", "EFNB3", "EIF4G2", "CORO1C", "CAPRIN2", "C12ORF57", "UST", "PHACTR1", "BVES", "SEMA5A", "SPARC", "HRH2", "DBN1", "CNPY2", "TLX2", "REG1A", "TNR", "MPL", "TNN", "CLU", "SLITRK3", "EGR2", "NCKAP1L", "PREX1", "PACSIN1", "CPNE5", "EFNB2", "RHOJ", "OMG", "BCL11B", "MACF1", "VIL1", "ADORA2A", "CHN1", "KLK8", "KIF1A", "ZSWIM6", "UNC13A", "OLFM1", "LRRC4B", "ZSWIM4", "ENAM", "RAB25", "SYT4", "ATP8A2", "SPART", "POSTN", "LRP4", "WDR36", "SEMA4F", "CNMD", "NIBAN2", "ENPP2", "KIAA0319", "PARP6", "ITPKA", "ABI2", "PPFIA2", "LLPH", "SYNDIG1", "TGFB1I1", "ARHGDIA", "RNF157", "BARHL2", "CELSR2", "CRABP2", "SEMA6C", "EFNA3", "SYT2", "WDPCP", "CPNE9", "CNTN4", "GOLGA4", "LRTM1", "LIMD1", "TMEM108", "TIAM2", "DOCK5", "VLDLR", "LRRC4C", "YTHDF1", "PTPRO", "FARP1", "PTPRD", "SEMA3D", "THY1", "CHODL", "LRP8", "PPP1R9A", "NBL1", "ISL2", "ARHGAP35", "S100B", "SHANK1", "SHANK2", "ELAVL4", "ZSWIM5", "DRAXIN", "PDPN", "MATN1", "LMX1A", "PDLIM5", "GBX1", "SLITRK5", "OTX2", "NSMF", "LRTM2", "GREM1", "SEMA6B", "GBX2", "SHOX2", "IL1RAPL1", "RAC3", "SEMA3E", "TANC2", "NPTX1", "DSCAM", "KNDC1", "GAP43", "ATOH1", "DAB1", "PTPRM", "BAIAP2", "RIMS2", "BDNF", "SLITRK1", "CDH4", "SLITRK4", "MYADM", "F2", "AMIGO1", "IST1", "RGMA", "EPHB3", "TACSTD2", "SS18L1", "POU3F2", "SLITRK6", "SEMA4B", "FLRT2", "SLITRK2", "BCL9L", "CCK", "SLIT1", "SHTN1", "DCC", "TRPV2", "AGRN", "OSTN", "RELN", "NLGN3", "NTNG2", "EVL", "LAMA2", "PLXNB2", "PDLIM7", "SIPA1L1", "KIF13B", "KEL", "ITSN2", "ARC", "PLXNB3", "BHLHB9", "GDI1", "NOTCH4", "SYT3", "CPNE1", "ZSWIM8", "JPH2", "TWF2", "FOXD1", "PRAG1", "SRCIN1", "AC008687.8", "RAB11FIP3", "AGO1", "PDK4", "UFL1", "CYBA", "TBXAS1", "LTK", "TIE1", "TGFBR3", "WNT11", "TESC", "SCD", "XBP1", "PTK6", "TRPV3", "PTK7", "WNT6", "PTGER2", "FFAR2", "LDLR", "PEMT", "SYNJ1", "ABCA1", "CYBB", "AQP3", "OR51E2", "COL3A1", "ADCY6", "LPL", "SOCS1", "FFAR3", "RORB", "COL5A2", "TRIM16", "SPAAR", "NME2", "SERPINE1", "SCIN", "FUZ", "CLDN18", "TULP3", "CHRD", "DLL3", "TMEM38B", "CHADL", "DENND5A", "ACP5", "CCN4", "COMP", "HOXA5", "SFRP4", "RAI1", "MGP", "IL17F", "GPLD1", "LOX", "NPR3", "CDX1", "FOXP1", "EFEMP1", "P3H1", "GPR68", "SERP1", "HOXC11", "AMELX", "GDF5", "POR", "LRRC17", "HOXD3", "CHSY1", "SOX5", "GDF11", "ADAMTS7", "FBN2", "LUM", "ACVRL1", "MIR33B", "ECM1", "MIR302A", "ANXA9", "MEIS1", "LNPK", "AHSG", "RSPO2", "CER1", "ADAMTS12", "DSPP", "ANKH", "DHRS3", "PKDCC", "FRZB", "BMP10", "RANBP3L", "TNFRSF11B", "UCMA", "VKORC1", "LTBP3", "BMP1", "TAPT1", "EIF2AK3", "DMRT2", "PHOSPHO1", "CMKLR1", "ANO6", "FAM20C", "RFLNA", "HOXC10", "CREB3L2", "RFLNB", "FAT4", "RYR1", "SULF2", "SIGLEC15", "IFITM5", "BGLAP", "ACTN3", "HOXB7", "GDF2", "GJA5", "GDF10", "HCRTR2", "GPM6B", "ATP2B1", "TXLNG", "ACHE", "SUCO", "JAG1", "ASPN", "SRGN", "STATH", "OMD", "TPH1", "GDPD2", "TRPM4", "KREMEN2", "HEMGN", "ATRAID", "BMP2K", "GPC3", "IGSF10", "DMP1", "FZD1", "IL6R", "DDR2", "SGMS2", "INTU", "CTHRC1", "NELL1", "SOST", "RIOX1", "TMEM64", "PENK", "PRKD1", "IFITM1", "FZD9", "SMOC1", "MIR200C", "MIR9-1", "CLIC1", "CEBPD", "TWIST2", "CLEC5A", "MIR665", "MIR675", "MIR9-3", "MIR9-2", "ATP1A2", "NTSR1", "ARHGEF9", "GFAP", "GLUL", "SLC6A3", "AMIGO2", "FAIM", "RORA", "STX1B", "NCS1", "SYT11", "P2RX4", "KCNMB4", "DPYSL3" ],
        "name" : "GO:0051239",
        "SUID" : 2996,
        "diffusion_output_rank" : 64,
        "__mclCluster" : 14,
        "selected" : false
      },
      "position" : {
        "x" : -1467.9623323368612,
        "y" : -149.81079048600782
      },
      "selected" : false
    }, {
      "data" : {
        "id" : "2990",
        "EnrichmentMap_fdr_qvalue_Data_Set_1_" : 5.2950447721080235E-5,
        "EnrichmentMap_Name" : "GO:0030155",
        "EnrichmentMap_GS_DESCR" : "regulation of cell adhesion",
        "EnrichmentMap_GS_Type" : "ENR",
        "shared_name" : "GO:0030155",
        "EnrichmentMap_pvalue_Data_Set_1_" : 5.2950447721080235E-5,
        "EnrichmentMap_gs_size" : 721,
        "diffusion_output_heat" : 0.0,
        "EnrichmentMap_NES_Data_Set_1_" : 1.0,
        "EnrichmentMap_Colouring_Data_Set_1_" : 0.9999470495522789,
        "diffusion_input" : 0.0,
        "EnrichmentMap_Genes" : [ "NEDD9", "NEXMIF", "MAPK14", "MDGA1", "PDE5A", "MAD1L1", "CCL2", "ABL2", "PLXND1", "CALR", "HYAL1", "PTPN11", "PRKG1", "FRMD5", "BTN2A2", "SRF", "FXYD5", "CD6", "VEGFA", "PLA2G2A", "LAMA4", "GPNMB", "ADAM15", "KLF4", "RDX", "ITGA3", "AZU1", "NF1", "MIR181C", "ADIPOQ", "IL12B", "MBP", "FAM107A", "SIRPA", "SOX2", "DMD", "CYTH3", "PRLR", "ADAM22", "IL4", "HSPD1", "AGER", "PKD1", "AGR2", "PPP2CA", "SFRP2", "MIR27A", "MIR27B", "CD9", "MIR503", "FYN", "SELENOK", "AIF1", "SLC9A1", "BCL6", "MIR138-2", "MIR222", "PLAUR", "SELE", "CCL5", "CD24", "CARMIL1", "MIR221", "PIK3R1", "LCK", "MIR138-1", "HES1", "RASA1", "GNRH1", "CEACAM6", "CASS4", "PIK3R6", "MIR29C", "IGF1", "SIRPG", "LAG3", "PLXNA1", "SCGB1A1", "CD209", "MIR92A1", "CLASP1", "UNC13D", "TNFRSF21", "MIR92A2", "TRIOBP", "GRAP2", "MIR141", "SIRPB1", "ZAP70", "LAMA1", "EPHA1", "ACTG1", "BMP6", "OLFM4", "CASK", "CORO1A", "CD276", "ITGA4", "IRAK1", "CD44", "IL7", "FGL1", "EBI3", "NODAL", "EPHB6", "CBLL1", "VCL", "FN1", "VSIR", "IGFBP2", "KANK1", "CDKN2A", "CXCL12", "CIB1", "EFNB3", "BST1", "GSN", "CDH1", "CD5", "CORO1C", "RCC2", "IL23A", "TNC", "RC3H2", "PPP1CB", "CD83", "NOTCH1", "SEMA5A", "P4HB", "VNN1", "MUC21", "CD86", "HHLA2", "LOXL3", "IL1RL2", "WNT4", "CSPG5", "PAK1", "PLA2G2D", "RPS3", "ATM", "TNR", "GPAM", "FOXP3", "CD274", "NF2", "MAD2L2", "TNFSF18", "HSPH1", "IHH", "NCKAP1L", "FERMT3", "TMEM131L", "PREX1", "LAMA3", "CD80", "SASH3", "EFNB2", "MARCHF7", "MACF1", "SEMA4D", "ADORA2A", "DOCK1", "IRF1", "RAC2", "TNFSF9", "CD70", "HSD17B12", "PPP1R12A", "ANK3", "DLG5", "ZP3", "IFNA2", "WNK1", "FGL2", "CASP3", "CITED2", "SNAI2", "RUNX3", "SHH", "LILRB2", "SFTPD", "ADAM8", "APOA1", "SWAP70", "NCK2", "POSTN", "DTX1", "HMGB1", "TESPA1", "VWC2", "METTL3", "HLX", "IL36B", "JAM3", "AP3D1", "LRRC32", "ERBB3", "IL21", "ITGB1BP1", "UTRN", "NKAP", "FOXF1", "ARHGDIA", "DNAJA3", "PIEZO1", "SPINT2", "NFKBIZ", "CD47", "MEGF10", "ADA", "RHOA", "CELSR2", "FLNA", "PRKCZ", "ROCK1", "PRKCA", "LGALS9", "CBFB", "WDPCP", "MIA3", "EPCAM", "SRC", "ADTRP", "FAM49B", "EPHA3", "CD160", "SLK", "UBASH3B", "ATXN3", "JAM2", "CCR2", "MYO10", "VSIG4", "TNFRSF14", "CBLL2", "FLCN", "CD1D", "PELI1", "PLA2G2F", "CAMSAP3", "SPN", "DUSP22", "DOCK5", "CYTH1", "TNFRSF13C", "ELANE", "DPP4", "SPINK5", "TGFBI", "VAV3", "ICOSLG", "MYB", "IL23R", "NR4A3", "PTK2B", "PTPRO", "TNFAIP8L2", "CDC42", "PDPK1", "COL8A1", "THY1", "CTLA4", "PDE3B", "ICOS", "HOXA7", "CXCL13", "LIMS2", "TFRC", "CARD11", "EMCN", "PIK3CA", "ZBTB1", "NFKBID", "CXCR4", "TMIGD2", "PLG", "RHOH", "CXCL8", "LEP", "DLL1", "MMP14", "PDPN", "LDB1", "NDNF", "LGALS9B", "DUSP26", "SOCS6", "PLAU", "BRAF", "EGR3", "SOCS5", "CD36", "PRKX", "PNP", "EGFLAM", "LGALS9C", "CXCR3", "DACT2", "DLG1", "SKAP1", "BCAS3", "PLXNA2", "SELP", "IL20RB", "PAG1", "PHLDB2", "F11R", "LRP1", "MIRLET7G", "MIR31", "DMTN", "HLA-G", "ZFHX3", "GREM1", "TGM2", "MIR30B", "IL4R", "HLA-DQB1", "WNT3A", "SDC4", "APBB1IP", "TIGIT", "RAC3", "IFNL1", "CLEC4G", "RUNX1", "SEMA3E", "ZC3H8", "CLECL1", "DSCAM", "FUT7", "CLASP2", "ITCH", "BTLA", "RND1", "DAB1", "TNFRSF18", "DNM2", "PEAK1", "DDR1", "ITGB2", "PDCD1", "PLA2G2E", "RREB1", "CD55", "RNASE10", "MIR939", "CCDC88B", "ADGRG1", "ABAT", "PDCD1LG2", "NCK1", "BMP4", "MYADM", "ZBTB7B", "GSK3B", "CD3E", "ARL2", "EPHB3", "ITGA5", "BTNL2", "TACSTD2", "HLA-E", "CYLD", "KLRK1", "CSF1", "HLA-A", "BMP2", "JAG2", "FES", "PLPP3", "EFNA5", "JAK1", "PLXNA4", "EFNA1", "LAMA2", "VCAM1", "PLXNB2", "SPOCK1", "NLRP3", "RSU1", "S100A10", "TNF", "DISC1", "MAGI1", "PLXNB3", "HLA-DPB1", "VIT", "PRSS2", "HLA-DPA1", "ARPC2", "FOXC2", "TGFBR2", "VTCN1", "FBLN2", "HLA-DMB", "YTHDF2", "TARM1", "EFNB1", "LPXN", "LYN", "KDR", "PKP4", "ITGA6", "ZC3H12A", "LIF", "RIN2", "PODXL", "PRKCD", "FP565260.3", "PLXNB1", "SERPINI2", "TWSG1", "EMP2", "IL15", "LILRB4", "PPARA", "ITGA2", "KIFAP3", "IFT74", "CCM2L", "JAK2", "IL12RB1", "ABL1", "NRP1", "AFDN", "DLC1", "ACTN4", "EPO", "NRARP", "BAD", "LAMA5", "CRKL", "SYK", "TESC", "PLXNA3", "LGALS1", "XBP1", "HFE", "MIR21", "MMP12", "TSC1", "RET", "SMOC2", "TBX21", "PTPRC", "NDFIP1", "NINJ1", "TNFSF4", "MIP", "SERPINI1", "RARA", "ADAMDEC1", "ADAMTS18", "ILK", "CDH13", "RAG1", "CD164", "LGALS3", "FSTL3", "IL7R", "GLI2", "ACER2", "FBLN1", "DAPK3", "SOCS1", "FLOT2", "STX3", "CX3CL1", "SMAD3", "SIPA1", "CD4", "STK4", "COL16A1", "AP3B1", "PAK2", "CD74", "CRK", "IGF2", "TENM3", "MYOC", "SERPINE1", "PIK3CB", "ICAM1", "ANGPT2", "NID1", "MEN1", "TGFB2", "SMAD7", "EPHA8", "CHRD", "MAP4K4", "KIF26B", "FCGR2B", "AKNA", "PAK3", "TFE3", "FADD", "CEACAM1", "ZNF703", "ROCK2", "IL6ST", "TNFSF13B", "BMP7", "ARHGEF7", "IL2RA", "CCDC80", "SEMA6A", "IFNG", "CYP1B1", "ECM2", "TPM1", "HRG", "NFAT5", "CYTIP", "ADAM9", "CD40LG", "ETS1", "LRFN3", "IL12A", "SFRP1", "CSK", "RIPK2", "NPY2R", "APOD", "FUT4", "RASAL3", "PRKD2", "ONECUT2", "PYCARD", "JAK3", "ABI3BP", "TGFB1", "STX4", "PIK3CG", "MIR155", "COL26A1", "PTN", "PTK2", "DYSF", "PTAFR", "EDIL3", "TJP1", "ACVRL1", "DUSP3", "SH2B3", "RC3H1", "MELTF", "LIMS1", "GCNT2", "DENND6A", "ONECUT1", "GATA3", "PLXNC1", "ZMIZ1", "PRKAR1A", "LMO7", "EGFL6", "GBP1", "RAC1", "ZBTB16", "PTPN23", "MDK", "EPB41L4B", "TEK", "C2CD4A", "PPM1F", "TNFSF11", "C2CD4B", "FERMT1", "ARHGDIB", "ALOX12", "PTPN6", "LAX1", "KNG1", "IL10", "BAG4", "HAS2", "CCR7", "S1PR1", "RRAS", "P2RY12", "PPP2R1A", "WNT5A", "CCL25", "FGG", "PTPN22", "FGA", "FGB", "CDK6", "LIMCH1", "EPHA7", "BCL2", "CAV1", "IL6", "IFNB1", "CCL21", "FLOT1", "PTEN", "ZP4", "CD46", "PRNP", "ARG1", "CD27", "FMN1", "MAP2K5", "MALT1", "ARG2", "GLI3", "THBS1", "CEBPB", "ASS1", "DUSP1", "MINK1", "IBSP", "GPM6B", "DOCK8", "JAG1", "XCL1", "RASGRP1", "DUSP10", "EMILIN1", "WASHC2C", "ITPKB", "RELA", "PTPRU", "RHOD", "FOXA2", "KIF14", "PTPRJ", "IL18", "ITGAV", "DAG1", "DMP1", "AP1AR", "MAP3K8", "ANGPT1", "NUAK1", "FZD7", "STAT5B", "JUP", "SOX9", "LEF1", "PPP3CA", "IL1B", "HLA-DRB1", "TMEM102", "C1QBP", "FAF1", "ALOX15", "MIR9-1", "EPB41L5", "WNT1", "COL1A1", "MIR675", "MIR9-3", "MIR9-2", "SPTA1", "PRKCQ", "FZD4", "FOXA1", "GLMN", "RGCC", "FOXJ1", "VTN", "TRAF6", "RELL2", "IL2", "PML", "MAPK7", "IDO1", "NOD2", "IQGAP1", "SERPINF2", "PTPN2", "PRDX2", "CD300A", "SPOCK2", "SART1", "NPNT", "ARHGDIG", "CLDN7", "YES1", "ARHGAP6", "CD81", "CCL28", "PLET1", "MIR192", "IL1RN", "MUC1", "ANXA1", "TBCD", "PRKCE", "ADAM19", "ATP5F1B", "HAVCR2", "TRPV4", "CCL19", "ERBB2", "B4GALNT2", "PAWR", "SERPINE2", "SAA1", "GTPBP4", "MIR146A", "VAV1", "C1QTNF1", "AKT1", "GRB2", "MYF5", "RIPOR2", "EPHA2", "CORO2B", "TNFSF14", "ADAM10", "CD28", "AJAP1", "BCL10", "PCDH8", "CCN1" ],
        "name" : "GO:0030155",
        "SUID" : 2990,
        "diffusion_output_rank" : 82,
        "__mclCluster" : 4,
        "selected" : false
      },
      "position" : {
        "x" : 1920.3063190211058,
        "y" : -115.37502292815425
      },
      "selected" : false
    }, {
      "data" : {
        "id" : "2984",
        "EnrichmentMap_fdr_qvalue_Data_Set_1_" : 0.009914464476652743,
        "EnrichmentMap_Name" : "GO:0071345",
        "EnrichmentMap_GS_DESCR" : "cellular response to cytokine stimulus",
        "EnrichmentMap_GS_Type" : "ENR",
        "shared_name" : "GO:0071345",
        "EnrichmentMap_pvalue_Data_Set_1_" : 0.009914464476652743,
        "EnrichmentMap_gs_size" : 1130,
        "diffusion_output_heat" : 1.9996052898268536E-5,
        "EnrichmentMap_NES_Data_Set_1_" : 1.0,
        "EnrichmentMap_Colouring_Data_Set_1_" : 0.9900855355233472,
        "diffusion_input" : 0.0,
        "EnrichmentMap_Genes" : [ "PSMA5", "CSF1R", "GAS6", "POU2F1", "IL3RA", "HDGF", "MAPK11", "TFPI", "IRS2", "DUOX2", "MCL1", "PTPN12", "UPF1", "SLC25A5", "SPRY4", "CX3CR1", "HAX1", "SOD1", "LDLRAP1", "PTPN1", "MAP3K14", "ARF1", "RPS27A", "NOS2", "SIRPA", "PAX6", "PSMB1", "HSPD1", "CNOT9", "SLIT2", "MAOA", "MIR181B2", "MIR181B1", "BTK", "IL17C", "CRHBP", "FYN", "IL22RA1", "CAMK2D", "MIF", "TDGF1", "BRCA1", "CCL5", "CD24", "PSMC4", "PIK3R1", "IL17RE", "MPC1", "CCL23", "CCL16", "STAR", "CCL4", "CCL18", "CCL15-CCL14", "CCL15", "WAS", "CCL4L2", "CCL3L3", "AKAP6", "CCL14", "CCL3", "HGF", "TNFRSF21", "MIR24-2", "MIR24-1", "ARID5B", "POU4F2", "PTPN7", "GPR35", "H3C13", "BIRC3", "H3C12", "ZC3H15", "H3C4", "GCLM", "H3C14", "H3C15", "VIM", "BCAT2", "CD44", "TNFRSF1B", "EIF4A2", "H3C8", "H3C6", "IL2RG", "H3C11", "RBMX", "H3C1", "H3C7", "RNMT", "PIAS1", "H3C10", "H3C2", "H3C3", "STAP1", "GSN", "NPR2", "PSMA4", "ZEB1", "UBE2K", "HSPA5", "RFFL", "EDN2", "RPS3", "CAPN2", "VAMP3", "CXCL2", "MIR766", "TRIM38", "IL37", "IL36G", "IL1F10", "INA", "COMMD7", "TRIM6", "CXCL3", "CXCL5", "CXCL11", "ITGB1", "SGMS1", "TRIM21", "FCGR1A", "MRAS", "MRC1", "PDCD4", "CUL1", "TAB2", "VEGFC", "MST1R", "FOXO1", "YBX3", "WNK1", "CASP3", "TLR3", "FER", "CREBRF", "EPS8", "VPS26B", "SOX17", "CASP8", "ST3GAL6", "TRIM44", "METTL3", "HLA-DQA1", "FCGR1B", "HLA-DRB5", "KARS1", "ZFP36L2", "PELI3", "HLA-DRA", "PTPN9", "HNRNPDL", "YBX1", "UBE2G2", "SPI1", "SMARCA5", "HNRNPU", "TNFRSF1A", "RHOA", "LGALS9", "CBFB", "HDAC4", "IFI35", "CCR2", "KRT8", "NEFH", "JUNB", "CAMK2A", "CDC42", "CLIP3", "ITGAX", "OTULIN", "PRKACA", "CXCL13", "TFRC", "HIPK1", "RARG", "PF4", "KAT6B", "CAMP", "FBXW11", "MCM2", "CXCL8", "TUBA1B", "LEP", "PTGS2", "KIT", "EED", "APPL1", "TAB3", "CCR3", "CXCR3", "SPATA2", "MIR31", "FCER1G", "HLA-G", "IL4R", "IFNAR2", "HLA-DQB2", "PTPN20", "RUNX1", "HLA-DQA2", "PSMD4", "PSMB4", "MIR125B2", "MIR125B1", "EDN1", "XRCC5", "GPR75", "ZYX", "TNFSF12", "KEAP1", "ITGB2", "HSP90AA1", "MIR20B", "IL9R", "SHC1", "ADAR", "IL12RB2", "BCLAF1", "TXNDC17", "FOXH1", "SQSTM1", "IL17RB", "GSK3B", "PSMC2", "IP6K2", "CYLD", "SLIT3", "CSF1", "IL11RA", "TXLNA", "CISH", "SOCS2", "BST2", "IFNL2", "JAK1", "IFNLR1", "OAS1", "IL9", "HYAL3", "OAS3", "GFI1", "OAS2", "VCAM1", "GBP3", "IFIT3", "ADIPOR1", "OCLN", "IFIT2", "MYNN", "PSMC5", "RBM15", "MMP2", "TRIM22", "OASL", "IFITM3", "KHSRP", "CLDN1", "IFITM2", "IFIT1", "RPLP0", "MME", "IFNL3", "IRF4", "BIRC5", "BATF", "GBP2", "GBP4", "NOL3", "GBP6", "YTHDF2", "PSMD6", "GBP7", "TRIM34", "IRAK3", "ZC3H12A", "PCOLCE", "MX1", "PSME1", "PRKCD", "MX2", "RNF31", "TWISTNB", "RHEX", "IL15", "SMPD3", "GSK3A", "IL32", "PSMD5", "SLC12A2", "SLC26A6", "SLC27A1", "HSP90AB1", "CSF2", "CDC5L", "SIRT1", "JAK2", "IL12RB1", "PSMD8", "B3GNT2", "CDC34", "YWHAZ", "CRKL", "SYK", "MAPK1", "PIGA", "IRF6", "TTLL12", "MIR21", "CCRL2", "PDGFB", "RPL3", "TAB1", "MT2A", "PSMC3", "RIF1", "EDARADD", "PTPRC", "CSF2RB", "CD40", "ACKR4", "IL2RB", "IL27RA", "RBX1", "BTRC", "TNFSF4", "XAF1", "PCOLCE2", "IL17REL", "PNPT1", "PSMC6", "ILK", "IL1RAPL2", "TNFSF13", "PSMA3", "LRCH1", "PIM1", "IL7R", "CLCF1", "HIF1A", "TCL1A", "HSP90B1", "PSMC1", "PSMB5", "YY1", "DAPK3", "PSMA6", "NFKBIA", "IMPDH2", "PSME2", "GPR17", "STAT6", "ACKR2", "STX3", "MMP9", "SMAD3", "SOX1", "MYBL2", "PDIA3", "NKX3-1", "PHB", "PAK2", "PSMA7", "CRK", "ASAH2", "CRLF1", "AP000295.1", "TRIM68", "AXL", "HELLS", "ACSL1", "SMAD7", "STX8", "OTUB1", "TRIM8", "PSMD10", "PDE12", "CXCR6", "IL16", "MIRLET7A2", "MID1", "MIRLET7A1", "RAB43", "MIRLET7A3", "MCF2", "HMOX1", "XCR1", "FADD", "AL590764.2", "SOD2", "IL18RAP", "MT3", "SERPINB2", "TIMP1", "TNFSF13B", "IL18R1", "HAMP", "CCR8", "HPX", "TCIRG1", "TRADD", "IFNG", "IL18BP", "MAPK3", "MMP3", "NFAT5", "CCR10", "STAT4", "STAT3", "PSMD7", "IL13", "FABP4", "IL12A", "TNIP2", "MAT2A", "MMP1", "IRS1", "DAPK1", "PYCARD", "STX4", "MIR155", "MIR34A", "IL31", "LCN2", "PTAFR", "OPRD1", "RAB12", "CRNN", "AGPAT2", "LIMS1", "IKBKB", "IFI30", "HNRNPF", "ITGAM", "B2M", "TRIM26", "GSTA2", "ASAH1", "RNF113A", "DUOX1", "UBB", "IL22", "CARD16", "FOS", "MYLK3", "FCER2", "OSMR", "ST18", "PTPN23", "STAT2", "SRM", "RPS16", "KIF5B", "F13A1", "CACTIN", "BAG4", "HAS2", "S1PR1", "TYK2", "CDC37", "CARD8", "ZFAND6", "PTP4A3", "BCL2L1", "FGG", "FGB", "TMSB4X", "MIR152", "BCL2", "CAV1", "PADI2", "STX1A", "UBXN2A", "ALOX5", "NOD1", "IFNB1", "RUFY4", "AQP4", "AIP", "IRGM", "ILDR1", "PSMA2", "CEBPB", "ASS1", "TLE4", "DOCK8", "ABCE1", "RAPGEF1", "TPR", "CFL1", "OXSR1", "HK2", "RELA", "STXBP3", "MAP3K8", "PSMD1", "STXBP4", "STAT5B", "JAGN1", "PSMD3", "HLA-DRB1", "TFF2", "PRPF8", "PTPN18", "GREM2", "PSMD11", "KAT2A", "COL1A1", "FZD4", "EFHC2", "SMPD4", "CTBP2", "TRAF6", "NFKB1", "PSMD2", "IL2", "SAMHD1", "RNF138", "PTPN2", "PPARGC1A", "HSPA8", "CCND1", "IL10RA", "BIRC2", "CBL", "KIF16B", "USP10", "SHMT1", "MUC1", "PSMD9", "ISG15", "IFNW1", "ATP5F1B", "TREX1", "LTBR", "MIR146A", "ISG20", "TNFAIP3", "SBNO2", "GRB2", "UBE2N", "ADAM17", "GAPDH", "RIPOR2", "MYOG", "TNFSF14", "NANOG", "CXCL9", "OCSTAMP", "DCSTAMP", "MAPK14", "CXCL10", "SRSF3", "CCL2", "CCR4", "HYAL1", "PTPN11", "RHOU", "SHARPIN", "VEGFA", "APPL2", "ABCD4", "KLF4", "TNFRSF12A", "IFNGR1", "HSPA9", "CXCR2", "IFNGR2", "SCRIB", "CAMK2G", "ADIPOQ", "IL12B", "CA1", "LMNB1", "SOX2", "GAB2", "PRLR", "SLC2A4", "IL4", "SKP1", "CAMK2B", "LIFR", "MIR26A1", "PLA2G10", "MIR30C2", "BOLA2B", "AIF1", "BOLA2", "BCL6", "CNN2", "PLCB1", "ANXA2", "MIR26A2", "STXBP2", "TOLLIP", "MIR133A1", "DDX41", "MIR133A2", "TBK1", "SYNGR1", "ADAM23", "RPS6KA5", "NCL", "UGCG", "ACTR3", "HCK", "ACTG1", "GSTO1", "IL21R", "CORO1A", "ITGA4", "IRAK1", "PSMD14", "PSMF1", "IL7", "NUMBL", "SOCS3", "STING1", "EBI3", "HTRA2", "PTPRZ1", "FN1", "TNFSF8", "STAT1", "PSMA8", "CXCL12", "PF4V1", "CIB1", "IL1RL1", "SELPLG", "PRKN", "IL23A", "SRSF7", "SDC1", "PSMB8", "SOS1", "PSMB10", "IL17A", "P4HB", "PSMB11", "PSMD13", "PSMB9", "ZFP36L1", "CD86", "SUMO1", "NFE2L2", "IL1RL2", "MTAP", "CACYBP", "CD58", "DOK1", "NDUFA13", "REG1A", "CTH", "CAPZA1", "MPL", "ARHGEF2", "IFNA6", "IFNA8", "LEPR", "TNFSF18", "RO60", "CD80", "NR5A2", "EPOR", "KCNJ11", "KDM5B", "IL13RA2", "CXCL6", "IRF1", "TNFSF9", "CD70", "JARID2", "F3", "IFNA2", "NR1H4", "NR1H3", "LBP", "SP100", "APOA1", "RSAD2", "POSTN", "NRP2", "DTX1", "CREB1", "TEC", "IL1RAP", "FLNB", "LCP1", "FOXO3", "IL36B", "PPIA", "IFNA21", "WDR35", "IL21", "PLP2", "KLF5", "FOXF1", "TRIM32", "PIAS4", "CD47", "TSLP", "CSF3R", "IFNA5", "IFNA16", "LAPTM5", "IFNK", "PSMD12", "TNFRSF14", "TCP1", "PELI1", "MSN", "MAP3K5", "TNFRSF13C", "ETV3", "EGR1", "ADAMTS13", "FASLG", "NFYB", "CDC42EP2", "IL23R", "MYO1C", "KRT18", "PTK2B", "AC093012.1", "CXCR1", "MNDA", "STIP1", "TRIM25", "PPBP", "CXCL1", "LRP8", "CSF2RA", "PIK3CA", "NR1D1", "CXCR4", "KLF2", "BSPRY", "STK39", "INPP5D", "NR1H2", "CTR9", "HNRNPA2B1", "TWIST1", "CNTFR", "CNOT7", "SOCS5", "CD36", "DAB2IP", "IL33", "GIPC1", "CCR9", "PRDM5", "MAP3K3", "IL20RB", "IL17RA", "IRF8", "NMI", "HLA-DQB1", "MTF2", "IL1RAPL1", "IFNL1", "RORC", "IFNE", "HSPA1B", "HSPA1A", "PIK3CD", "CSNK2B", "CD300LF", "IL15RA", "IFNA10", "TNFRSF4", "TNFRSF18", "ANKRD1", "TRIM31", "PITPNA", "RACK1", "UBC", "CDKN1A", "POU4F1", "PRTN3", "IL27", "SHPK", "BBS2", "IFNA1", "CDC42EP4", "CHUK", "MED1", "IFI16", "NDN", "NKX6-1", "HLA-C", "HLA-E", "HLA-F", "CRLF2", "HLA-A", "IRF9", "NFIL3", "RBCK1", "BRWD1", "IGHE", "IGHG4", "MKKS", "IFI27", "IGHG1", "IRF2", "PSMB2", "EVL", "UBA52", "LTA", "LTB", "IRF3", "STAT5A", "TNF", "IFNA7", "HLA-DPB1", "CANX", "IFNA14", "TRAF2", "RAP1B", "HLA-DPA1", "CPNE1", "CNTF", "IFNA13", "HLA-B", "IFNA17", "TICAM2", "IL10RB", "IFNA4", "SMARCA4", "UBE2V1", "TNFRSF13B", "CEBPA", "TNFRSF19", "MSC", "SEM1", "ZFP36", "CIITA", "HCLS1", "CXCR5", "LIF", "IKBKE", "TNFRSF17", "IRF7", "PSMA1", "MYOD1", "SH2B2", "PDE2A", "IKBKG", "TXK", "MAVS", "TRPV1", "PSMB3", "ZNF675", "TAX1BP1", "ACTN4", "EPO", "ERBIN", "CYBA", "POMC", "BAD", "LAMA5", "IL1R2", "IL1R1", "ELF1", "TNFRSF8", "ZBP1", "ADIPOR2", "IRF5", "PAFAH1B1", "XBP1", "AKAP12", "IL36A", "IL36RN", "ABCC2", "NLRC5", "IL19", "TRAF3", "MMP12", "LRAT", "PCK1", "PSME3", "GBP5", "PTPRN", "HMHB1", "FOXC1", "RPS6KA4", "PYHIN1", "AIM2", "SPRY2", "IL17RC", "IL13RA1", "ALAD", "IL25", "PIAS3", "PID1", "NLRP7", "PYDC1", "SNRPA1", "PSME4", "COL1A2", "C1QTNF4", "ABCG4", "TRAIP", "INPP5K", "SIGIRR", "GLDC", "SOCS1", "GPS2", "CX3CL1", "TCF7", "CCL26", "AGPAT1", "CD4", "APOB", "MIR149", "CD74", "VRK2", "ACKR1", "PIK3CB", "RFX2", "ICAM1", "TRAF1", "PYDC2", "KRAS", "CLDN18", "HYAL2", "LSM14A", "RAB7B", "IFI6", "FGF4", "IRAK2", "TRAF4", "TRIM62", "CEACAM1", "TRAF5", "GSTP1", "IL6ST", "RALA", "IL17F", "LOX", "MUL1", "ATIC", "THPO", "FLT3LG", "IL2RA", "IL5RA", "RAB20", "IL11", "TREM2", "OSM", "PFKP", "ACOD1", "CD40LG", "CCL22", "CCL17", "SFRP1", "SYNCRIP", "RIPK2", "MAP3K7", "GNPNAT1", "PMM1", "JAK3", "CDK4", "GSDME", "IL20RA", "CCL24", "ADAMTS7", "MAPK8", "CCL7", "CCL8", "CCL1", "MADD", "ECM1", "DHX9", "SH2B3", "RC3H1", "IL26", "GHR", "GATA3", "ADAMTS12", "IL5", "PDCD10", "CCL20", "GBP1", "CALCA", "FGF23", "TNFSF11", "TNFRSF11B", "H2BC11", "INPPL1", "FLT3", "PTPN6", "TANK", "OPRM1", "EPRS1", "IL10", "CCR6", "CCR7", "CDK9", "PLVAP", "TLR4", "CMKLR1", "EDA2R", "WNT5A", "CCL25", "TRIM5", "CHI3L1", "PSMB7", "IL1A", "MYC", "KDM3A", "EDAR", "IL6", "RIPK1", "CCL21", "NUP35", "TLR2", "ARG1", "MRPL15", "CSF3", "CASP1", "CD27", "RAD23B", "THBS1", "PELI2", "GPD1", "DUSP1", "SNX10", "TEX14", "NLRP12", "ACTR2", "XCL1", "XCL2", "PARP16", "CARD14", "ACKR3", "IL17RD", "CTF1", "MT1X", "IL34", "NCAM1", "TALDO1", "IL20", "IL24", "PTPN13", "IL18", "PARP9", "IL22RA2", "PTGIS", "ANGPT1", "IL6R", "FGF2", "PARP14", "EREG", "SOX9", "LEF1", "MAPK13", "IL1B", "FASN", "TNFRSF9", "PTPN4", "TNFSF15", "CDIP1", "CCR5", "IFITM1", "ALOX15", "PTPRT", "CEBPD", "SSTR1", "NLRP2B", "CCR1", "MIR98", "F2RL1", "IL3", "IL31RA", "GFPT2", "GPER1", "BBS4", "PML", "NOD2", "RORA", "SPOCK2", "PPARG", "EDA", "NPNT", "PTPN14", "ROBO1", "SPPL2B", "PTPN5", "PXDN", "RNASEL", "FPR1", "TUT4", "IL1RN", "TP53", "SPPL2A", "ANXA1", "CCDC3", "DCST1", "OTOP1", "OTUD4", "TNFRSF25", "USP18", "YTHDF3", "SMAD4", "CCL11", "PALM3", "TNFRSF11A", "CCL19", "CASP4", "MYD88", "MIRLET7C", "KMO", "MIR99A", "TNFRSF6B", "PDE1B", "SAA1", "VAV1", "IFNAR1", "STXBP1", "AKT1", "SPHK1", "PSMB6", "GBA", "FSCN1", "RPL13A", "DPYSL3", "CCL13" ],
        "name" : "GO:0071345",
        "SUID" : 2984,
        "diffusion_output_rank" : 50,
        "__mclCluster" : 5,
        "selected" : false
      },
      "position" : {
        "x" : -33.825906637213365,
        "y" : -451.45256097715367
      },
      "selected" : false
    }, {
      "data" : {
        "id" : "2981",
        "EnrichmentMap_fdr_qvalue_Data_Set_1_" : 0.002016207976856483,
        "EnrichmentMap_Name" : "GO:0043066",
        "EnrichmentMap_GS_DESCR" : "negative regulation of apoptotic process",
        "EnrichmentMap_GS_Type" : "ENR",
        "shared_name" : "GO:0043066",
        "EnrichmentMap_pvalue_Data_Set_1_" : 0.002016207976856483,
        "EnrichmentMap_gs_size" : 926,
        "diffusion_output_heat" : 1.228540116483819E-10,
        "EnrichmentMap_NES_Data_Set_1_" : 1.0,
        "EnrichmentMap_Colouring_Data_Set_1_" : 0.9979837920231435,
        "diffusion_input" : 0.0,
        "EnrichmentMap_Genes" : [ "UFM1", "GCLC", "CSF1R", "GAS6", "KRIT1", "CFLAR", "IRS2", "KDM1A", "MCL1", "FFAR4", "SLC25A5", "ADCYAP1", "GFRAL", "GATA6", "MPO", "CX3CR1", "HAX1", "STK40", "SOD1", "PTPN1", "SYNGAP1", "MAEL", "PSEN2", "C5AR1", "RPS27A", "OSR1", "HSPD1", "RHBDD1", "TMF1", "NAA35", "CLN3", "MAPK8IP2", "SFRP2", "FYN", "SLC9A1", "SNCA", "VIP", "MIF", "TDGF1", "INS", "PLAUR", "RPS3A", "BRCA1", "CCL5", "LTF", "PIK3R1", "RASA1", "GNRH1", "STAR", "GABRB2", "MIR145", "IGF1", "NEFL", "MIR92A1", "HGF", "MIR20A", "MNAT1", "MRE11", "MIR24-2", "MIR24-1", "MIRLET7B", "MIR92A2", "EGFR", "RB1CC1", "NAT8", "BIRC3", "GCLM", "MERTK", "FAS", "CD44", "NONO", "WNT7A", "FMN2", "RPL10", "GRN", "GHRL", "PIAS1", "FLT4", "NOTCH1", "TCF7L2", "CTNNA1", "HSPA5", "RFFL", "WNT4", "UBE2Z", "PROK2", "AREL1", "IHH", "NUGGC", "ITGB1", "UCN", "MARCHF7", "PDCD4", "RNF144B", "NUAK2", "FOXO1", "ANXA5", "NPY5R", "PRDM9", "YBX3", "CASP3", "CITED2", "OXR1", "SHH", "LAMP3", "ADAM8", "CASP8", "NGFR", "BAG3", "HIPK2", "PRDX3", "PTH", "RNF34", "ERBB3", "PELI3", "UBE2O", "MAP2K4", "HSPB6", "FGFR2", "APOH", "TOPORS", "ANGPT4", "RHOA", "PRKCZ", "ROCK1", "PRKCA", "HSPB1", "HTATIP2", "SH3RF1", "BCL3", "NR4A1", "LRP6", "CSNK2A2", "ARHGAP10", "PDPK1", "PTTG1IP", "PDE3A", "LIMS2", "PF4", "NRBP2", "MST1", "STIL", "LEP", "PTGS2", "NDNF", "UCP2", "BRAF", "EGR3", "NUPR1", "BABAM2", "BOK", "MIR30E", "KLHL20", "MIRLET7F1", "PINK1", "FCER1G", "CCAR2", "GRK5", "MIR30B", "MIR200B", "GATA2", "ARAF", "SON", "EDN1", "ITCH", "MIRLET7F2", "PIP", "MIR106B", "TFAP2D", "PSEN1", "SHC1", "MIR19A", "ADAR", "LMNA", "ATF5", "SQSTM1", "GSK3B", "NOG", "ERC1", "ITGA5", "SGK3", "GNAI3", "WDR73", "RPS6KA1", "SOCS2", "SYVN1", "WT1", "RRN3", "CTTN", "PRKAA2", "BAX", "IFIT3", "NANOS3", "NEUROD1", "AURKA", "MSX1", "ATAD3A", "SYCP2", "KDM2B", "VTCN1", "IGBP1", "BIRC5", "PRKCI", "NOL3", "MAEA", "ZNF830", "ITGA6", "ZC3H12A", "TOX3", "ZC3HC1", "PRKCD", "BNIP3", "DYRK3", "MEIS3", "MIR15B", "ZNF16", "NUP62", "HMGB2", "CAAP1", "MAD2L1", "NAA15", "CIAPIN1", "MSH2", "TERT", "HSP90AB1", "CSF2", "KIFAP3", "SIRT1", "JAK2", "ABL1", "NRP1", "YME1L1", "NOS3", "YWHAZ", "CEACAM5", "FXN", "BCL2L2-PABPN1", "HNRNPK", "SCX", "CREB3", "IVNS1ABP", "PRAMEF1", "PRAMEF12", "GOLPH3", "TNFAIP8", "ASNS", "LGMN", "MIR21", "PAK5", "VDAC2", "FZD3", "CAST", "PRAMEF2", "GLO1", "PAK4", "IL2RB", "BAG5", "API5", "ILK", "RAG1", "PIM1", "PHIP", "IL7R", "BEX3", "CLCF1", "HIF1A", "ATAD5", "TCL1A", "HSP90B1", "DDIAS", "CHD8", "PLK1", "NFKBIA", "BCL2L12", "NLE1", "MMP9", "SMAD3", "FOXE3", "ANKLE2", "ADAMTS20", "PAK2", "ASAH2", "PIM3", "CSNK2A1", "FCMR", "CRLF1", "RRM2B", "AXL", "HELLS", "PAX8", "ANGPTL4", "PSMD10", "DDB1", "XIAP", "PAX2", "POU3F3", "TNFRSF10D", "HMOX1", "ERCC5", "CTNNB1", "FADD", "SOD2", "MT3", "SERPINB2", "TIMP1", "SERPINB13", "CAT", "DNAJC3", "PRDX5", "TRADD", "RTKN2", "PLAC8", "CAMK1D", "ING2", "MAGEA3", "EVI2B", "FABP1", "IL13", "TNIP2", "NQO1", "GABRA5", "BFAR", "MECP2", "DAPK1", "SLC40A1", "AR", "MAZ", "MIR17", "MIR199B", "MIR199A1", "SIN3A", "MIR199A2", "PTK2", "EYA1", "IKBKB", "HYOU1", "ACAA2", "ARNT2", "HIGD1A", "ATOX1", "CDK1", "UBB", "CARD16", "SLC30A10", "SLC39A10", "MIR210", "GPI", "ATG5", "URI1", "ALOX12", "AKT2", "SNCB", "PKHD1", "AMBRA1", "BAG4", "ZFAND6", "FGF21", "MIR124-3", "BCL2L1", "MIR124-2", "FGG", "FGA", "FKBP8", "FGB", "HDAC3", "BCL2", "CAV1", "MIR124-1", "CASP2", "PTEN", "PRNP", "SCG2", "AIPL1", "QARS1", "MALT1", "ARG2", "GLI3", "CEBPB", "TGFBR1", "DDAH2", "DOCK8", "BAG1", "BNIP3L", "CFL1", "RELA", "PARL", "KIF14", "UNC5B", "ITSN1", "PCID2", "DKK1", "SIRT5", "FAIM2", "STAT5B", "PPIF", "EN2", "LIG4", "PIH1D1", "WNT1", "ACTC1", "HRAS", "PRKCQ", "YWHAE", "TRAF6", "NFKB1", "IL2", "PALB2", "WNT9A", "PPARGC1A", "PLK2", "CRYAB", "HMGA2", "OGG1", "PAFAH2", "BTG2", "BRSK1", "ZNF385A", "BIRC2", "PEA15", "CBL", "EYA2", "TRIAP1", "PLK3", "SFN", "GRIN1", "MUC1", "DFFA", "CIDEA", "CDKN1B", "PAM16", "PIDD1", "MIR146A", "TNFAIP3", "JUN", "CDKN2D", "DAB2", "TNFSF14", "CD28", "BID", "BARHL1", "PIM2", "EYA4", "AURKB", "RPS6KB1", "CCL2", "ZPR1", "NAA16", "MRTFA", "SIRT4", "VEGFA", "DHRS2", "KLF4", "HSPA9", "CXCR2", "AZU1", "MIR181C", "NPM1", "SIAH2", "PRLR", "IL4", "PRKCH", "PDGFRB", "AIF1", "BCL6", "MIR138-2", "MIR222", "MIR590", "MIR495", "MIR30A", "UNG", "MIR221", "MIR138-1", "GNAI2", "MIR133A1", "CEACAM6", "MIR133A2", "CAPN3", "NKX2-6", "HCK", "CORO1A", "IRAK1", "EEF2K", "IL7", "NES", "SOCS3", "MAG", "HTRA2", "HPN", "PTPRZ1", "RETREG1", "PRAMEF8", "CXCL12", "CIB1", "USP47", "FHL2", "HSF1", "PRKN", "EYA3", "SEMA5A", "CRYAA", "VNN1", "MIR19B2", "NFE2L2", "NTF3", "PRAME", "MIR19B1", "DPEP1", "PARK7", "NDUFA13", "CTH", "HDAC1", "SLC46A2", "ARHGEF2", "GPAM", "GABRB3", "CLU", "TNFSF18", "NCKAP1L", "APIP", "TAF9B", "PTMA", "BCL11B", "SEMA4D", "VIL1", "ADORA2A", "ARF4", "PRAMEF10", "TFAP2B", "NR1H4", "ISL1", "SNAI2", "LRRK2", "VSTM2L", "MNT", "CHL1", "ENO1", "RARB", "TMBIM1", "MEF2C", "ZNF268", "TMEM14A", "NIBAN2", "SOX10", "CCND2", "NFATC4", "SET", "XRCC2", "TRIM32", "ARHGDIA", "HDAC2", "RNF157", "TSLP", "TLE1", "ADA", "FLNA", "TGFB3", "PAX4", "EPCAM", "SRC", "WFS1", "NKX3-2", "HTT", "NR2E1", "FASLG", "KRT18", "TNFRSF10B", "NR4A3", "PTK2B", "CFDP1", "COPS5", "BNIP1", "MAPK8IP1", "NTRK1", "TNFSF10", "ID1", "PIK3CA", "MDM4", "SMO", "PRELID1", "DRAXIN", "DLL1", "PDPN", "TWIST1", "HMGN5", "PA2G4", "CNTFR", "MTOR", "APBB2", "OPA1", "ASCL1", "LRP1", "PDX1", "TMBIM6", "TCIM", "GREM1", "FANK1", "SRSF6", "DLX1", "TPT1", "PRAMEF20", "SNAI1", "HSPA1B", "PRAMEF17", "HSPA1A", "PRAMEF19", "PRAMEF14", "PRAMEF15", "STAMBP", "PRAMEF9", "FOXB1", "BAG6", "PRAMEF7", "ATOH1", "MTDH", "TNFRSF18", "PPP1R10", "PDCD1", "UBC", "DRD3", "CDKN1A", "POU4F1", "NR4A2", "MYO18A", "BDNF", "HSH2D", "CREB3L1", "BMP4", "EN1", "MED1", "NDUFS3", "FOXQ1", "PHB2", "CITED1", "DDX3X", "EFNA1", "UBA52", "PRAMEF25", "NTF4", "PRAMEF6", "TNF", "BECN1", "GPX1", "TRAP1", "PRAMEF33", "BHLHB9", "PRAMEF11", "SIX1", "AQP1", "PRAMEF4", "POU3F4", "PROP1", "TRAF2", "CNTF", "PIN1", "FOXC2", "TXNDC5", "SERPINB10", "NAIP", "AC008687.8", "PRKDC", "KDR", "SLC25A27", "HCLS1", "NKX2-5", "MPV17L", "TBX1", "PSMG2", "ELL3", "IRF7", "TSC22D3", "SUPV3L1", "AARS1", "SNX6", "MITF", "DAD1", "NOC2L", "TAF9", "AATF", "NACA", "TAX1BP1", "EPO", "PDK4", "UFL1", "BAD", "LTK", "CD38", "TMEM161A", "PRAMEF5", "SOX8", "HIP1R", "WNT11", "DNMT1", "SCRT2", "FNIP1", "XBP1", "PRAMEF27", "CPEB4", "IL19", "PSME3", "KITLG", "HNF1B", "FOXC1", "RAMP2", "PCGF2", "PRAMEF13", "PRAMEF18", "PRAMEF26", "THOC6", "SPRY2", "RARA", "AC005261.1", "SELENOS", "FGF10", "LGALS3", "RAF1", "MGMT", "PRKAA1", "GLI2", "ANXA4", "CX3CL1", "TCF7", "LRP2", "ZMYND11", "NME2", "CD74", "AKR1B1", "MIR182", "SERPINE1", "AC019257.8", "PAX7", "EIF2AK2", "ICAM1", "KRAS", "TYRO3", "MAP4K4", "IFI6", "MYDGF", "FGF4", "VHL", "COMP", "LAMTOR5", "FGF20", "NOTCH2", "NGF", "STRADB", "ALKBH1", "SIX4", "GSTP1", "IL6ST", "CDC73", "DNAJA1", "ADNP", "BMP7", "FLT3LG", "AVP", "FOXP1", "MTNR1B", "TREM2", "AGO4", "GATA1", "BIRC7", "PAGE4", "CD40LG", "PROC", "SFRP1", "GDF5", "CTSH", "POR", "RIPK2", "JAK3", "PIK3CG", "AHI1", "HEY2", "MICAL1", "MAPK8", "COL2A1", "DNAJB6", "MDM2", "LACRT", "HIPK3", "SLC35F6", "LHX3", "SETX", "HMGCR", "ALB", "GATA3", "FGF8", "PDCD10", "GCG", "MDK", "MTRNR2L5", "HHIP", "TEK", "GATA4", "PPARD", "IL10", "BMP5", "SERPINB9", "CCR7", "CHST11", "NME5", "APOE", "RPS6KA3", "WNT5A", "DSTYK", "IL1A", "ACVR1", "MYC", "BIRC6", "HTR2B", "DHCR24", "IL6", "TFAP2A", "RIPK1", "CCL21", "DDRGK1", "TNFRSF10A", "ARRB1", "YAP1", "UBE2B", "CD27", "MAP2K5", "THBS1", "MAP3K12", "NNT", "DUSP1", "MSX2", "TEX11", "SMAD6", "FATE1", "AGAP2", "LHX4", "GHSR", "HERPUD1", "CARD14", "PTGFR", "ITPKB", "GRINA", "ACKR3", "ITPRIP", "NTRK2", "BARD1", "ITGAV", "BDKRB2", "ANGPT1", "SH3RF2", "SOX9", "LEF1", "IL1B", "CCR5", "FZD9", "RB1", "WNK3", "TWIST2", "TXNDC12", "CLEC5A", "TGFA", "ADORA1", "NTSR1", "BCL2L2", "BNIP2", "HAND2", "IER3", "GRIK2", "IL31RA", "AMIGO2", "BCL2A1", "PTRH2", "MIEN1", "IGF1R", "HIGD2A", "ARL6IP1", "RGN", "MAPK7", "TMBIM4", "IDO1", "FAIM", "NOD2", "MPZ", "PRDX2", "FIGNL1", "GDNF", "AVEN", "RXFP2", "PTCRA", "DNAJC5", "MYOCD", "DIPK2A", "CLDN7", "TMIGD1", "NAA38", "ARRB2", "TP53", "ANXA1", "TBX3", "CBX4", "TIAF1", "MTRNR2L4", "CCL19", "RGL2", "MYD88", "HYPK", "TNFRSF6B", "EDNRB", "CACNA1A", "PRKCG", "NMNAT1", "MTRNR2L8", "MTRNR2L10", "MTRNR2L3", "MTRNR2L1", "PPT1", "BTC", "MTRNR2L7", "STXBP1", "MTRNR2L12", "AKT1", "MTRNR2L11", "SPHK1", "MTRNR2L13", "MTRNR2L6", "ASIC2", "BCL10", "CCN1", "F2R", "BCL2L10" ],
        "name" : "GO:0043066",
        "SUID" : 2981,
        "diffusion_output_rank" : 68,
        "__mclCluster" : 12,
        "selected" : false
      },
      "position" : {
        "x" : -1116.2752779270177,
        "y" : 350.5016586283524
      },
      "selected" : false
    }, {
      "data" : {
        "id" : "2972",
        "EnrichmentMap_fdr_qvalue_Data_Set_1_" : 3.4765794907404285E-4,
        "EnrichmentMap_Name" : "GO:0042127",
        "EnrichmentMap_GS_DESCR" : "regulation of cell population proliferation",
        "EnrichmentMap_GS_Type" : "ENR",
        "shared_name" : "GO:0042127",
        "EnrichmentMap_pvalue_Data_Set_1_" : 3.4765794907404285E-4,
        "EnrichmentMap_gs_size" : 1749,
        "diffusion_output_heat" : 0.0,
        "EnrichmentMap_NES_Data_Set_1_" : 1.0,
        "EnrichmentMap_Colouring_Data_Set_1_" : 0.9996523420509259,
        "diffusion_input" : 0.0,
        "EnrichmentMap_Genes" : [ "TNS3", "MSTN", "BMPR1B", "KRIT1", "PDE5A", "SINHCAF", "MAD1L1", "CFLAR", "KDM1A", "DVL2", "GAS8", "PODN", "SLC25A5", "ADCYAP1", "GATA6", "CEND1", "CX3CR1", "LDLRAP1", "CLEC7A", "SGPP2", "MIR1290", "NOS2", "SMIM22", "VASH2", "MVD", "PAX6", "AGTR2", "OSR1", "DISP3", "SFRP2", "MIR132", "CD9", "BTK", "FYN", "MKS1", "VIP", "TYROBP", "BRCA1", "LTF", "GNRH1", "CRH", "CAPN1", "ADM", "IGF1", "SCGB1A1", "WWTR1", "MNAT1", "CLDN19", "TIAL1", "MIR141", "GJA1", "STRAP", "BMP6", "MIR1-1", "TNFRSF1B", "CXADR", "ADAMTS1", "WNT7A", "MIR1-2", "BAK1", "GRN", "NODAL", "GHRL", "PIAS1", "CUL3", "FLT4", "TNC", "PLCD3", "CTNNA1", "EDN2", "TMEM127", "ELN", "HPGDS", "MIR204", "MIR147B", "NPPC", "FOXP3", "PYGO2", "PROK2", "IGFBP7", "IHH", "CIP2A", "EIF5A2", "SPDYA", "MST1R", "MTA3", "HPGD", "NPY5R", "CASP3", "CCAR1", "GDF9", "CITED2", "TBXT", "KRT4", "TNK2", "SHH", "SOX17", "BNIPL", "NGFR", "HIPK2", "PRDX3", "DDX20", "E2F7", "HTRA1", "CALCRL", "SPINT1", "AVPR1A", "ERBB3", "KARS1", "FRS2", "FOXJ2", "FGFR2", "SPINT2", "APOH", "RHOA", "PPP1R16B", "PRKCZ", "LGALS9", "HDAC4", "ROR2", "THBS4", "IFT80", "PDCL3", "BNC1", "CCR2", "NR4A1", "ZFPM2", "SAT1", "KISS1", "LRP6", "VAV3", "APLNR", "JUNB", "FGFBP1", "CGRRF1", "CDC42", "WARS1", "ITGAX", "PDPK1", "CGREF1", "AGTR1", "ID4", "PDCD2", "LIMS2", "NUDT6", "TFRC", "CYP7B1", "HIPK1", "OVOL1", "MIR873", "RARG", "TRNP1", "PF4", "CAMP", "AGGF1", "ESM1", "TMIGD2", "DERL2", "MST1", "MINAR1", "NPR1", "CXCL8", "LRG1", "GLP2R", "APLN", "EGFL7", "LEP", "PTGS2", "HPSE", "VEGFB", "TSG101", "FOSL1", "EGR3", "CCR3", "NUPR1", "CLDN5", "MIR494", "DLG1", "BOK", "MIR30E", "SIX5", "MIR361", "MIR101-2", "MIR342", "MIR410", "MIR101-1", "VIPR2", "HLA-G", "PMP22", "MIR30B", "IL4R", "MIR200B", "GATA2", "MIR10B", "MIR487B", "ALOX15B", "MIR329-1", "UBE2A", "MIR329-2", "FGFR1", "MIR188", "MIR483", "VIPR1", "MIR125B2", "MIR125B1", "EDN1", "MIR125A", "MAPK15", "MIR130A", "ITCH", "XRCC5", "PHLDA2", "TNFSF12", "PLAG1", "MIR2355", "TFAP2D", "INSL4", "MIR22", "SMARCA2", "MIR497", "MIR10A", "LDOC1", "MIR20B", "MIR143", "IL9R", "IL12RB2", "SMARCD3", "PTGDR2", "TMEM119", "NOG", "ASCL2", "SGK2", "TOB2", "WFDC1", "PDS5B", "SGK3", "SLIT3", "GNAI3", "CSF1", "REST", "IL11RA", "GUCY2C", "JAG2", "WT1", "PBX1", "BST2", "EPS15", "RERG", "CHERP", "OSGIN1", "IL9", "PLCD1", "BAX", "BAP1", "MMP2", "LHX5", "TFAP2C", "TNK1", "CSNK2A3", "AKR1C3", "KDM2B", "TSPAN32", "TBX5", "VTCN1", "BIRC5", "RPRD1B", "MIR16-2", "EFNB1", "LAMB1", "BMPR2", "ESR1", "SERPINB7", "SERPINB5", "DHCR7", "MIR15B", "MIR16-1", "TINF2", "NUP62", "EMP2", "CDC6", "PTGS1", "SIRT1", "IFT74", "JAK2", "IL12RB1", "ABL1", "CDC7", "NRP1", "ETV5", "APELA", "PDE1A", "CRKL", "SMARCB1", "SCX", "MAPK1", "PRAMEF1", "PRAMEF12", "LHX1", "TFAP2E", "TAFA1", "DACH1", "PITX3", "KLF9", "GGNBP2", "MIR21", "PDGFB", "PRAMEF2", "SIRT6", "PTPRC", "CD40", "TRIM24", "TNFSF4", "SIX3", "TNFSF13", "RASSF10", "IL7R", "CLCF1", "HIF1A", "ATAD5", "DICER1", "TCL1A", "PRC1", "NFKBIA", "MAB21L1", "MAB21L2", "MMP9", "NOP2", "IFT52", "TAX1BP3", "FOXE3", "HNF4A", "NFATC2", "STK4", "GID8", "CSNK2A1", "CRLF1", "E2F1", "TNS2", "PEX2", "SMAD7", "UMOD", "MTSS1", "XIAP", "AQP11", "SMARCA1", "POU3F3", "EMD", "TRPC5", "EGR4", "TIMP1", "TNFSF13B", "HMGA1", "FTO", "TCIRG1", "IFNG", "THAP12", "PLAC8", "HRG", "CTCF", "STAT4", "TSHR", "IL13", "TSC2", "DPT", "KCNK2", "PYCARD", "COX17", "MAZ", "STX4", "NDRG1", "ALDH3A1", "HP1BP3", "CBFA2T3", "HILPDA", "EYA1", "STK3", "CDCA7", "ATP7A", "B2M", "ARNT2", "FTMT", "MIR140", "SLC39A10", "ST18", "MED25", "FERMT1", "PBLD", "ALOX12", "AKT2", "AMBRA1", "ATOH8", "MFN2", "FGF21", "MIR135B", "MIR129-2", "CDK6", "TP53INP1", "MIR499A", "MIR129-1", "MIR152", "EPPK1", "CAV1", "AIMP2", "PLA2G4A", "RPA3", "EZH2", "AHR", "ARG2", "GLI3", "TGFBR1", "DDAH1", "NACC1", "RAPGEF1", "CPB2", "KIF14", "IER5", "BMPR1A", "STXBP4", "DIS3L2", "HLA-DRB1", "CCKBR", "CDCA7L", "MED31", "PINX1", "KDM4C", "TIPIN", "ZNF503", "RGCC", "SLC9A3R1", "TET1", "GML", "DOT1L", "PROX1", "RBPMS2", "IL2", "CHP2", "RNASEH2B", "FBXW7", "WNT9A", "PPARGC1A", "CDKN2B", "HMGA2", "FBXO4", "CCND1", "BTG2", "MAFG", "BIRC2", "CD81", "SFN", "SOX11", "ZBTB49", "SOX7", "USP17L2", "TFAP4", "LBX1", "DMRTA2", "CDKN3", "FOXM1", "GTPBP4", "CDKN1B", "TNFAIP3", "VDR", "CDKN2C", "MCTS1", "CDKN2D", "CDKN1C", "ADAM17", "HHEX", "ING4", "MIR548C", "NANOG", "MIR509-1", "MIR509-2", "INCA1", "MIR509-3", "CTSZ", "MIR15A", "MARK4", "BID", "MAPK14", "MYO16", "PIM2", "CCL2", "ZNF609", "E2F3", "HYAL1", "PRKG1", "ID2", "CCND3", "BTN2A2", "KCNA5", "SRF", "CD6", "VEGFA", "DHRS2", "APPL2", "GPNMB", "KLF4", "NACC2", "CACUL1", "MIR181C", "CNOT6", "IL12B", "KLF11", "SKAP2", "MTBP", "IL4", "GKN1", "CD22", "FGF1", "IQGAP3", "CDK10", "LIFR", "KANK2", "PRKCH", "GJC2", "MIR26A1", "PDGFRB", "MIR133B", "MIR30C2", "SELENOK", "AIF1", "TRIM71", "MIR193A", "BCL6", "MIR515-2", "MIR515-1", "MIR138-2", "DLEC1", "CNN2", "MIR222", "MIR590", "MIR495", "MIR26A2", "GAL", "MIR221", "KAT2B", "MIR138-1", "MIR519D", "HES1", "MIR362", "GNAI2", "MIR29B1", "MIR214", "MIR133A1", "MIR29A", "MIR137", "CEACAM6", "IFT57", "MIR29B2", "MIR29C", "MIR133A2", "SIRPG", "CD209", "RBBP9", "CD200", "WDR48", "NKX2-6", "ZAP70", "PHOX2B", "H2AC6", "WDR13", "CD276", "ITGA4", "IL7", "RFPL1", "NES", "CLC", "EBI3", "CD33", "RTN4", "CCDC88A", "FANCL", "FN1", "PRAMEF8", "TNFSF8", "STAT1", "VSIR", "IGFBP2", "DBF4B", "WNT10B", "BST1", "ODC1", "STRN", "IL23A", "SOS1", "FGFR1OP", "ATF2", "CD86", "MIR19B2", "MIR195", "MIR19B1", "HHLA2", "NOX4", "PRRX1", "ZBTB7C", "WDR77", "PLA2G2D", "HDAC1", "ARHGEF2", "NKX2-3", "GPAM", "CD274", "TNFSF18", "TMEM131L", "SLC7A11", "ZBTB17", "CD80", "NR5A2", "SASH3", "KDM5B", "TES", "TSPAN31", "SULT2B1", "CDC20", "IRF1", "ARX", "TNFSF9", "CD70", "PRAMEF10", "JARID2", "F3", "SLURP1", "TFAP2B", "PTBP2", "MLXIPL", "SYF2", "ISL1", "SNAI2", "RUNX3", "LILRB2", "C1ORF56", "STK11", "POU1F1", "SFTPD", "MNT", "NCK2", "MAP11", "NRP2", "NOTCH3", "CREB1", "RARB", "SGK1", "MEF2C", "CCN2", "ZNF268", "FOXO3", "HLX", "PKD2", "LRRC32", "SOX10", "CCND2", "IL21", "ITGB1BP1", "KLF5", "HSF4", "FOXF1", "TRIM32", "DNAJA3", "TSLP", "MEGF10", "TGFB3", "PHF14", "IFNK", "EPCAM", "MXI1", "ENPP3", "VSIG4", "FRK", "TNFRSF14", "CD1D", "NR2E1", "PLA2G2F", "DUSP22", "TNFRSF13C", "ICOSLG", "ETV3", "EGR1", "JAML", "FASLG", "IKZF3", "MYB", "IL23R", "C18ORF54", "NR4A3", "PTK2B", "ADRA1A", "S100A11", "MNDA", "TBX2", "CTLA4", "CXCL1", "VSTM2A", "MAPK8IP1", "MXD4", "GJB6", "ID1", "NR1D1", "FOXP2", "CD320", "SMO", "FEZF1", "NLRC3", "PLG", "DLL4", "EAPP", "INPP5D", "TP53I11", "PER2", "LGALS9B", "TWIST1", "MZB1", "HMGN5", "CNTFR", "PLAU", "MEIS2", "AKIRIN2", "EMX1", "LGALS9C", "DAB2IP", "PKN1", "ASCL1", "IL20RB", "CDK2", "NUDT16", "PDX1", "CELA1", "BRICD5", "GKN2", "SDC4", "TBX19", "IFNL1", "CLEC4G", "SMYD2", "PLCG1", "SRSF6", "CLECL1", "PRAMEF20", "PRAMEF17", "PRAMEF19", "PRAMEF14", "PRAMEF15", "STAMBP", "PRAMEF9", "PRAMEF7", "TNFRSF4", "NFIB", "VAX1", "NQO2", "DRD3", "PLA2G2E", "CDKN1A", "SOX4", "RREB1", "CD55", "FEZF2", "PRTN3", "EEF1E1", "IL27", "RUNX2", "PDCD1LG2", "NCK1", "BMP4", "ZBTB7B", "TOX", "CD3E", "BCL6B", "MIR339", "MED1", "RPL23", "BTNL2", "HLA-E", "CRLF2", "OSR2", "BMP2", "OVOL2", "ANKRD2", "LMO1", "CITED1", "PRAMEF25", "CNBP", "CAPNS1", "MIR301A", "PRAMEF6", "PRMT1", "STAT5A", "PRAMEF33", "ESRRA", "PRAMEF11", "SIX1", "INSM1", "HLA-DPB1", "PRAMEF4", "HLA-DPA1", "EID2", "TICAM1", "TNFRSF13B", "HLA-DMB", "NANOGP8", "ZFP36", "KDR", "GKN3P", "HCLS1", "LIF", "RBM10", "NKX2-5", "RIPPLY3", "FP565260.3", "TBX1", "DUX4", "PURA", "TWSG1", "NUPR2", "CCPG1", "ELL3", "MYOD1", "MITF", "EGLN3", "ASH2L", "CHRNA10", "NACA", "AFDN", "HES5", "EPO", "NRARP", "JUND", "LAMA5", "SOX18", "PRAMEF5", "TNFRSF8", "ATP5IF1", "AVPR2", "DNMT1", "SKOR2", "ACE2", "ATXN1L", "CRP", "PRAMEF27", "N4BP2L2", "H2AC8", "MMP12", "KIF3A", "TXNIP", "H2AC4", "UHRF1", "PRAMEF13", "NR2E3", "PRAMEF18", "NDFIP1", "PRAMEF26", "SPRY2", "SPRY1", "RARA", "AC005261.1", "LGALS3", "RAF1", "PRKAA1", "CX3CL1", "CCL26", "SSTR4", "NOX1", "TENM1", "TBRG1", "CD4", "ENPP7", "CD74", "MIR182", "TIMP2", "CASR", "EIF2AK2", "SERPINB3", "CDON", "KRAS", "FGFR3", "MEN1", "FCGR2B", "PDCD5", "MBD2", "MYDGF", "CCNB1", "FGF4", "VHL", "FGF20", "NOTCH2", "TP73", "NGF", "CEACAM1", "ZNF703", "DLG3", "GSTP1", "IL6ST", "CDC73", "RPS15A", "SRPX", "THPO", "FLT3LG", "IL2RA", "IL5RA", "EIF5A", "IL11", "OSM", "BIRC7", "PDGFRA", "CD40LG", "ETS1", "HTR2A", "KLB", "FLT1", "APC", "NDRG4", "HTR1B", "CSK", "CTSH", "RIPK2", "DHPS", "RASAL3", "PRKD2", "JAK3", "CDK4", "GSDME", "CAV2", "CCL24", "FKTN", "HEY2", "DYSF", "CCL8", "MDM2", "AGT", "CDC123", "RAPGEF2", "LACRT", "FGF6", "DHX9", "SH2B3", "LAMC1", "RC3H1", "IL26", "GCNT2", "DNAJB2", "TFF1", "RNF139", "HBEGF", "HMGCR", "IL5", "PDCD10", "ERRFI1", "SLAMF1", "KRT6A", "MIR96", "TEK", "BRIP1", "MIR518B", "FLT3", "REG3G", "PDF", "EDN3", "IL10", "ABI1", "DNAJA2", "APOE", "TLR4", "PTPN22", "C5AR2", "MYC", "CCN3", "HTR2B", "PPP2R5C", "IL6", "TFAP2A", "EIF2AK1", "RIPK1", "SDCBP", "TLR2", "ARRB1", "CADM4", "FGF5", "CSF3", "EGF", "YAP1", "ODAM", "MAP2K5", "THBS1", "FGF7", "NTRK3", "MARVELD3", "GAREM1", "MATK", "SMAD6", "IFT172", "AGAP2", "PROK1", "XCL1", "DUSP10", "CTF1", "PDGFC", "PTPRU", "RBP4", "NTRK2", "PTPRJ", "IL34", "DUSP15", "TIRAP", "IL24", "IL18", "ITGAV", "SPEG", "ANGPT1", "NUAK1", "FGF2", "EPHB1", "FZD7", "CNOT6L", "FGF18", "LEF1", "DYNAP", "LGR5", "FGF17", "FCRL3", "P3H2", "BRCA2", "EMC10", "TGM1", "CAMK2N1", "RB1", "TGFA", "CUL4A", "SSTR1", "ADORA1", "SPTA1", "FBLN5", "HAND2", "MIR98", "IL3", "IL31RA", "GPER1", "WNK2", "BEX4", "JCAD", "IGF1R", "NDRG2", "PML", "NOD2", "SERPINF2", "CD300A", "GDNF", "GPR183", "MYOCD", "PTPN14", "ROBO1", "KSR1", "MIR223", "FA2H", "GPR37L1", "PLA2G1B", "PDGFD", "P3H3", "TP53", "ALK", "RPTOR", "CBX8", "CEP131", "P2RY6", "SMAD4", "CCL11", "TNFRSF11A", "CCL19", "ERBB2", "MYD88", "TRIB1", "BTC", "APP", "FABP7", "AKT1", "SPHK1", "CARM1", "ADORA3", "ERBB4", "ERN1", "MAGED1", "GPBAR1", "FAM98A", "CCN1", "F2R", "ADRA1D", "RNF41", "KDF1", "CSF1R", "EPGN", "GAS6", "MAPK11", "IRS2", "SRMS", "TMEM115", "FGF3", "C1QL4", "ARNT", "PLA2G2A", "FGF16", "NF1", "C5AR1", "PDGFA", "AVPR1B", "DCT", "CIAO1", "OTP", "FOSL2", "DMD", "MIR126", "AGER", "MIR23B", "MIR218-1", "MIR181B2", "MIR218-2", "MIR27A", "MIR27B", "MIR181B1", "EAF2", "MIR23A", "MIR503", "MIR185", "NRAS", "SYNJ2BP", "LBH", "TLR9", "MIF", "TDGF1", "CCNA2", "INS", "CCL5", "CD24", "SKP2", "CCL23", "CCL3L3", "MIR145", "CCL14", "MIR20A", "MIR424", "TNFRSF21", "MIR24-2", "MIR24-1", "MIRLET7B", "EGFR", "IGFBP3", "EPHA1", "CASK", "CDKN2A", "NOTCH1", "RNF126", "ZEB1", "TCF7L2", "SLA", "FBXW4", "PAK1", "RPS3", "DRD2", "ATM", "MORC3", "FBXO2", "CHEK1", "PTGIR", "CXCL5", "CXCL11", "ITGB1", "MARCHF7", "PDCD4", "ADRA2A", "VEGFC", "FOXO1", "SSBP3", "DLG5", "PGGT1B", "FER", "SAV1", "RNF187", "ATP5F1A", "PTH", "PARP10", "HNRNPU", "COPS9", "ING1", "TOPORS", "PRKCA", "SH3RF1", "FLCN", "KLF10", "CNOT8", "AMBN", "LZTS2", "TIAM1", "NRG1", "KIT", "NCCRP1", "BRAF", "SKI", "XDH", "GRK5", "PAXBP1", "WNT3A", "ACE", "CTBP1", "CHTOP", "SHC1", "CHRNB2", "CCDC88B", "LMNA", "PTH1R", "AZGP1", "FGFR4", "ATF5", "SSTR5", "LRP5", "FES", "FGF19", "TAL1", "IFNLR1", "RASSF5", "RBBP4", "VCAM1", "APOBEC1", "IFIT3", "ATF3", "DISC1", "AC008575.1", "MSX1", "FZD5", "CLDN1", "RBM5", "TGFBR2", "SRPK2", "PRKCI", "BLK", "IFT122", "GNL3", "PBRM1", "AIMP1", "PLXNB1", "KLF13", "ZNF16", "RARRES1", "ECRG4", "HMGB2", "IL15", "SMPD3", "ITGA2", "NDUFS4", "ROGDI", "RICTOR", "TERT", "CSF2", "KIFAP3", "TBX20", "ADAMTS8", "DLC1", "NOS3", "SYK", "FXN", "VEGFD", "CDK13", "FAP", "ZMPSTE24", "IRF6", "CDX2", "LGMN", "FZD3", "TSC1", "AGO3", "BTG1", "BRD7", "BTG4", "NOLC1", "KIF20B", "ILK", "CDH13", "CD164", "PIM1", "PHIP", "BTG3", "STAT6", "STX3", "SMAD3", "NKX3-1", "PHB", "IGF2", "MIR134", "KMT2D", "TOB1", "REG3A", "REG1B", "FTH1", "PAX2", "HMOX1", "CTNNB1", "FADD", "SF1", "AKIRIN1", "CD248", "SOD2", "RBPJ", "ROMO1", "BMI1", "RIPK3", "ING5", "CYP1B1", "RTKN2", "TPM1", "CRIP2", "PTPRK", "ING2", "STAT3", "IL12A", "COL4A3", "MAP2K1", "APOD", "IRS1", "MECP2", "AR", "ZNF580", "MIR155", "MIR34A", "MIR17", "MIR199B", "MIR199A1", "MIR199A2", "PTK2", "PTAFR", "RBFOX2", "ESRP2", "CDK1", "SMAD1", "OSMR", "CDH2", "SIX2", "STAT2", "PPM1D", "ABCC4", "RPS9", "PKHD1", "HAS2", "S1PR1", "INSR", "SHCBP1", "FAM98B", "MCC", "HMX2", "MIR124-3", "SSR1", "BCL2L1", "MIR124-2", "BCL2", "MIR124-1", "PTEN", "GHRH", "PRNP", "SCG2", "PRL", "CEBPB", "TSPO", "RELA", "UTP20", "STAT5B", "JUP", "LIG4", "WNT1", "PLAAT4", "HMGN1", "HRAS", "PRKCQ", "GLMN", "CTBP2", "TRAF6", "RNF10", "MARCKSL1", "CERS2", "CHRNA7", "PTPN2", "SMAD2", "YES1", "FMC1", "FOXG1", "DEAF1", "FABP6", "PAWR", "MIR146A", "JUN", "MYOG", "HTR1A", "CD28", "CTNNBIP1", "CXCL9", "SUZ12", "KCNH1", "OCSTAMP", "CD109", "SCGB3A1", "CXCL10", "ADGRB1", "CTC1", "CALR", "AXIN2", "CDH5", "TNMD", "FGR", "SFRP5", "TMIGD3", "TSPYL5", "SSTR2", "CXCR2", "ADIPOQ", "NPM1", "GRPR", "SOX2", "GAB2", "CNN1", "LAMC2", "IDH2", "CDH3", "NTN1", "SHMT2", "CAV3", "RAP1GAP", "ANXA2", "LCK", "COL18A1", "BAMBI", "SCN5A", "HCK", "CORO1A", "IRAK1", "FOXO4", "HPN", "DLX5", "PTPRZ1", "LHX2", "CXCL12", "CIB1", "HSF1", "HGS", "IGFBP6", "NR2F2", "SP1", "SEMA5A", "SPARC", "ZFP36L1", "NTF3", "PRAME", "PTCH1", "REG1A", "SAPCD2", "MPL", "NF2", "TNN", "CLU", "NCKAP1L", "NAP1L1", "MAGI2", "EFNB2", "BCL11B", "FANCA", "ADORA2A", "RAC2", "CHRM1", "ZP3", "LRRK2", "RAB25", "ATP8A2", "ARID2", "HMGB1", "CNMD", "NKX2-8", "NIBAN2", "XRCC6", "TGFB1I1", "HDAC2", "CD47", "ADA", "FLNA", "SERTAD1", "SRC", "PELI1", "MAP3K5", "SPN", "ELANE", "DPP4", "S100A6", "AC093012.1", "CFDP1", "ZNF335", "RPS4X", "TFDP1", "CARD11", "NTRK1", "DDX39B", "S100B", "COPS8", "MDM4", "DLL1", "PDPN", "CNOT7", "MTOR", "PNP", "CLDN3", "MAP3K3", "GREM1", "TGM2", "SHOX2", "HSPA1B", "HSPA1A", "CSNK2B", "BAG6", "PTPRM", "DDR1", "E2F4", "BDNF", "ADGRG1", "RHOG", "F2", "NDN", "TACSTD2", "S1PR3", "POU3F2", "ITGA1", "CCK", "ANG", "PHB2", "S100A13", "LTA", "ADARB1", "TNF", "GPX1", "NME1", "PLXNB3", "AQP1", "LST1", "CNTF", "CEBPA", "PDCD6", "PRKDC", "LYN", "ASPH", "SLC25A27", "BRK1", "ITGB3", "TBC1D8", "TMEM250", "S1PR2", "TBRG4", "SSTR3", "AKT3", "STOX1", "UFL1", "SLC25A33", "CYBA", "BAD", "LTK", "CD38", "TGFBR3", "SOX8", "ABCC8", "TAC1", "CLMN", "WNT11", "TESC", "XBP1", "PTK6", "KLHL41", "BCHE", "FABP3", "PTGER2", "KITLG", "PTPRN", "PRDM1", "ALDH1A2", "SH3BP4", "WAPL", "PEMT", "SPHK2", "MEAK7", "PTGES", "ASPM", "AKR1C2", "PID1", "SST", "PLPP1", "SIRT2", "FGF10", "FOLR2", "RPS6KA2", "VASH1", "TP63", "GLI2", "ACER2", "FBLN1", "TCF7", "LRP2", "PGR", "NME2", "AKR1B1", "B4GALT1", "DLX6", "SCIN", "PAX7", "FUZ", "PTHLH", "TGFB2", "CHRD", "COMT", "CCN4", "COMP", "HOXA3", "HOXA5", "SFRP4", "SIX4", "GPLD1", "BMP7", "NPR3", "TCFL5", "AVP", "CDC25B", "FOXP1", "CST3", "MEF2D", "B4GALT7", "P3H1", "GATA1", "FGF9", "AMELX", "SFRP1", "GDF5", "FGFRL1", "POR", "NMB", "FZR1", "TGFB1", "GDF11", "NAMPT", "PTN", "WNT2", "ST8SIA1", "ACVRL1", "GHRHR", "ECM1", "ANXA9", "MEIS1", "A4GNT", "SLC35F6", "CER1", "GATA3", "FGF8", "NEURL1", "ZMIZ1", "WNT3", "SLC6A4", "PPP1R9B", "PRKAR1A", "AREG", "ZBTB16", "MDK", "FRZB", "BMP10", "CYP27B1", "GLI1", "INPPL1", "PTPN6", "FBXO5", "PPARD", "LTBP3", "OPRM1", "BMP5", "CHST11", "TTK", "WNT5A", "PRKRA", "HOXC10", "IL1A", "IGFBP5", "BIRC6", "DHCR24", "SULF2", "CHD5", "ZP4", "CD46", "DDRGK1", "ARG1", "PGF", "GDF2", "DUSP1", "MSX2", "JAG1", "GHSR", "CLEC11A", "PTGFR", "INHBA", "PRDX4", "TRPM4", "DBH", "NRK", "ACVR1C", "ATRAID", "INHA", "GPC3", "IL6R", "PPP1CC", "DDR2", "WDR6", "EREG", "INTU", "CTHRC1", "NELL1", "SOX9", "IL1B", "TNFRSF9", "PRKD1", "IFITM1", "FZD9", "MIR9-1", "MIR665", "HOXD13", "MIR675", "MIR9-3", "SOX15", "MIR9-2", "FOXJ1", "GFAP", "GLUL", "MAS1", "RGN", "IDO1", "FSHB", "LIN28A", "OGN", "PPARG", "SERPINF1", "RXFP2", "CLDN7", "TMIGD1", "HPSE2", "SHC4", "ANXA1", "MIR449A", "HAVCR2", "TBX3", "CGA", "SERPINE2", "EDNRB", "RIDA", "ACER3", "SULF1", "SQLE", "ADAM10" ],
        "name" : "GO:0042127",
        "SUID" : 2972,
        "diffusion_output_rank" : 83,
        "__mclCluster" : 15,
        "selected" : false
      },
      "position" : {
        "x" : 2286.339207818564,
        "y" : 515.9094583544824
      },
      "selected" : false
    }, {
      "data" : {
        "id" : "2969",
        "EnrichmentMap_fdr_qvalue_Data_Set_1_" : 2.013704964407088E-5,
        "EnrichmentMap_Name" : "GO:0007166",
        "EnrichmentMap_GS_DESCR" : "cell surface receptor signaling pathway",
        "EnrichmentMap_GS_Type" : "ENR",
        "shared_name" : "GO:0007166",
        "EnrichmentMap_pvalue_Data_Set_1_" : 2.013704964407088E-5,
        "EnrichmentMap_gs_size" : 3197,
        "diffusion_output_heat" : 2.0660158594037738E-4,
        "EnrichmentMap_NES_Data_Set_1_" : 1.0,
        "EnrichmentMap_Colouring_Data_Set_1_" : 0.9999798629503559,
        "diffusion_input" : 0.0,
        "EnrichmentMap_Genes" : [ "GCLC", "CHRNB3", "CHRNA6", "CASP10", "CFLAR", "PLXND1", "KIF7", "DVL2", "DGKI", "FAM89B", "HCRT", "POLR2J", "DAGLB", "CREBBP", "CX3CR1", "CHRNA5", "ITGA3", "ITGA2B", "MAP3K14", "ITGBL1", "FARP2", "PAF1", "NOS2", "PAX6", "AGTR2", "PSMB1", "PKD1", "CLN3", "MAPK8IP2", "MAOA", "MIR212", "BTK", "IL17C", "FYN", "MKS1", "NREP", "ANOS1", "IL22RA1", "PTBP1", "PIK3C2A", "P2RX3", "CLEC1A", "PLAUR", "FGF12", "TYROBP", "BRCA1", "LTF", "PSMC4", "IL17RE", "CHRNA1", "CAPN1", "WAS", "IGF1", "WWTR1", "HGF", "RTN4RL2", "CACNB3", "GPR35", "RB1CC1", "BIRC3", "STRAP", "GCLM", "VIM", "BAIAP2L1", "FAS", "MIR1-1", "CD44", "TNFRSF1B", "MIR1-2", "BAK1", "KIAA0586", "PIAS1", "STAP1", "CUL3", "TXNDC15", "FLT4", "RTN4R", "PSMA4", "JADE2", "LCP2", "CTNNA1", "HSPA5", "POLR2B", "EDN2", "ARMC9", "CC2D2A", "MIR147B", "FOXP3", "DAAM2", "BCAR1", "HOMER3", "LAMA3", "GPC4", "TMEM237", "RARRES2", "CUL1", "TAB2", "RPE65", "IQUB", "F7", "WNK1", "TCTN2", "NCKAP1", "TNK2", "EPN1", "GPC5", "CASP8", "GPC6", "NGFR", "HIPK2", "CALCRL", "GPC2", "ERBB3", "KARS1", "SPEN", "MAP2K4", "TLE2", "YBX1", "TMEM17", "ADGRA2", "SH2D2A", "FAM92A", "SPI1", "FGFR2", "EPN2", "TNFRSF1A", "ANGPT4", "RHOA", "POFUT1", "PRKCZ", "ROCK1", "CBFB", "HSPB1", "IFI35", "SHB", "IFT80", "CD160", "PIK3R3", "NPPB", "VPS35", "ADGRB2", "BCL3", "CCR2", "DRD4", "NEDD4", "ANGPTL3", "LRP6", "VAV3", "COL4A2", "FGFBP1", "CSNK2A2", "EIF2B3", "CAMK2A", "CDC42", "ITGAX", "PDPK1", "SEL1L", "OTULIN", "PRKACA", "CXCL13", "VAV2", "LIMS2", "SREBF1", "HIPK1", "PF4", "MARK2", "ESM1", "FBXW11", "TMEM100", "NPR1", "CXCL8", "LLGL2", "LRG1", "GLP2R", "APLN", "C3AR1", "FERMT2", "EGFL7", "ADGRL1", "PTGS2", "MMRN2", "VEGFB", "TSG101", "SEMA3A", "CCBE1", "SEMA3C", "CCR3", "RSPO4", "CLDN5", "CXCR3", "ACTB", "EPHB4", "DLG1", "TTC23", "ZNF106", "PDGFRL", "MIRLET7F1", "PLXNA2", "MIR342", "ADAP1", "PAG1", "VIPR2", "MIRLET7G", "CRHR2", "HLA-G", "MIR30B", "IL4R", "ADGRD1", "MIR10B", "JADE1", "MIR329-1", "MIR329-2", "FGFR1", "ITGA8", "VIPR1", "MIR125B2", "GNB1", "MIR125B1", "EDN1", "ANGPTL1", "ITCH", "MIRLET7F2", "ADGRL2", "GPR75", "MIR1224", "TNFSF12", "DNM2", "MIR18A", "MIR10A", "PSEN1", "MIR296", "HSP90AA1", "BICC1", "NCOA5", "IL9R", "MIR19A", "HSPB11", "IL12RB2", "FYB1", "RASL11B", "TXNDC17", "IL17RB", "GSK3B", "ITGB5", "IP6K2", "LTBP4", "IRS4", "ITGAE", "SGK3", "CYLD", "SCEL", "IL11RA", "TXLNA", "CISH", "PTCH2", "GPR87", "SOCS2", "DISP2", "PARP2", "CTTN", "BST2", "CGN", "EPS15", "ADGRG7", "IL9", "SCUBE3", "IGFBP1", "CRIM1", "GIGYF1", "BAX", "CDA", "NLK", "ADIPOR1", "FAM83A", "PSMC5", "MMP2", "GPHA2", "TMC8", "BTBD11", "MAGI1", "TNK1", "SH2D6", "NRG3", "ADGRA3", "ADGRF4", "DACT3", "FKBP1A", "DKK2", "MUC12", "WIF1", "P2RX7", "ADGRG4", "RPLP0", "PXN", "C12ORF43", "TSPAN32", "VTCN1", "IRF4", "BIRC5", "BATF", "GBP2", "ADGRG5", "SHKBP1", "LY6E", "IRAK3", "AP2B1", "TEDC2", "EFNB1", "ADGRL4", "LTBP1", "GLG1", "ADGRF5", "MIB1", "NEPRO", "ITGA6", "TF", "ADGRF2", "ZC3HC1", "ESR1", "CFC1", "PSME1", "PRICKLE1", "CFC1B", "AMER2", "MESP1", "RNF31", "FRAT1", "GPR182", "TMEM88", "EZR", "FAM83B", "REPS2", "PSMD5", "BLNK", "SORBS1", "DLK2", "SLC27A1", "GPR34", "HSP90AB1", "SIRT1", "EVC2", "IFT74", "JAK2", "IL12RB1", "ADGRF3", "ABL1", "SUSD5", "NRP1", "GNAT2", "PSMD8", "P2RY14", "PIGR", "HNRNPM", "POLR2E", "AMER3", "CRKL", "CABIN1", "ADGRD2", "MAPK1", "CHRM4", "SHISA2", "FRAT2", "P2RY13", "POLR2F", "B9D1", "PDGFB", "GRM6", "ARL6", "TAB1", "TEDC1", "DLK1", "MYH9", "MOSMO", "EDARADD", "IFT27", "NEUROD4", "CSF2RB", "IL2RB", "RBX1", "LYPD6", "EP300", "PDE6A", "PDE6B", "TRPM1", "COL4A5", "IL17REL", "SIX3", "GPR21", "TMEM198", "NKD1", "PSMC6", "ADAMTS18", "IL1RAPL2", "PSMA3", "TBC1D32", "SNW1", "ADGRA1", "VEPH1", "ERH", "HIF1A", "MPZL1", "GRHL3", "GSKIP", "APCDD1L", "VRK1", "PSMC1", "PSMB5", "CHD8", "TMEM170B", "PSMA6", "TRBV20OR9-2", "NFKBIA", "PSME2", "MIR183", "TRBV7-1", "TRBV7-3", "TRBV5-3", "TRBV5-7", "MMP9", "TRBV23-1", "IFT52", "TAX1BP3", "HNF4A", "NFATC2", "ARHGEF28", "STK4", "JRK", "PHACTR4", "PSMA7", "TMEM231", "GID8", "CHRNA4", "CSNK2A1", "CRLF1", "AP000295.1", "TRBV6-7", "COL4A4", "LY6G6E", "TNS2", "FRRS1L", "PIGU", "NID1", "LINC02210-CRHR1", "NOTCH2NLA", "SMAD7", "PSMD10", "TBL1X", "MTSS1", "MID1", "TRBV15", "XIAP", "TRBV17", "EMD", "AL590764.2", "ZNF423", "AC127029.3", "TIMP1", "NOTCH2NLC", "TNFSF13B", "ARHGEF7", "IL18R1", "G0S2", "TRADD", "PTH2R", "MAPK3", "NUP93", "PLCL2", "POLR2C", "PARD6A", "PSMD7", "TSHR", "IL13", "AXIN1", "TSC2", "STUB1", "NPY2R", "PYCARD", "RPGRIP1L", "STX4", "PLAT", "OPRD1", "EYA1", "PMAIP1", "IKBKB", "STK3", "UBR5", "VASN", "RELB", "P2RX2", "ARHGEF18", "CARD16", "MIR140", "SCARB1", "FCER2", "TLE6", "SH3BP1", "FERMT1", "CCNE1", "PBLD", "AKT2", "POLR2I", "CACTIN", "PTPRG", "CRB2", "BAG4", "RPS19", "TYK2", "CDC37", "ATOH8", "P2RY12", "CARD8", "FGF21", "PPP2R1A", "PTP4A3", "FKBP8", "TMSB4X", "CDK6", "ITGB8", "MIR152", "TTC26", "CAV1", "PADI2", "MET", "TSPAN12", "STX1A", "ALOX5", "NOD1", "CASP2", "WASL", "PLP1", "GLI3", "PSMA2", "TGFBR1", "TLE4", "DNM1", "ENG", "BAG1", "RAPGEF1", "SH3GL2", "DVL1", "PHPT1", "UNC5B", "PPP3CB", "BMPR1A", "TNKS2", "SUFU", "MAP3K8", "DKK1", "STXBP4", "JAGN1", "ADCY5", "GIT1", "C1QTNF12", "PSMD3", "HLA-DRB1", "RNF43", "CCKBR", "TFF2", "PFN1", "FUT8", "PTPN18", "MFNG", "DDX5", "PSMD11", "COL1A1", "SMURF2", "SLC9A3R1", "VTN", "IFT20", "CMTM3", "NFKB1", "UBE2D3", "MAPK10", "GAB1", "IL2", "ADAMTS3", "ELF3", "FBXW7", "GLRB", "PPARGC1A", "NXN", "HSPA8", "CCND1", "IL10RA", "BIRC2", "PLPP4", "CBL", "EYA2", "KIF16B", "CD81", "WLS", "SOX7", "MESP2", "PSMD9", "ESRP1", "NKX2-2", "ITFG2", "ARPC3", "VPS29", "GSX2", "CDKN1B", "LTBR", "EIF2B1", "AP2S1", "CELSR1", "DAAM1", "PLEKHA4", "ARHGEF19", "DAB2", "PRICKLE2", "FZD6", "FZD2", "AP2A2", "NANOG", "ZNRF3", "POGLUT1", "GATA5", "NEDD9", "MAPK14", "CCR4", "DNER", "CCND3", "LRIG2", "RFTN1", "CD2", "MAL", "CD6", "VEGFA", "CLEC4D", "IFNGR1", "TBX18", "BRD8", "HSPA9", "IFNGR2", "ITK", "IL12B", "LMNB1", "SUB1", "ITGAL", "PDE4D", "PRLR", "CD79B", "IL4", "CD22", "SKP1", "MVP", "ACPP", "PPP2CA", "FGF1", "LIFR", "BTN3A1", "PRKCH", "WWC1", "PDGFRB", "BCL6", "NPHP3", "AMOTL2", "CNN2", "KAT2B", "DGKD", "HES1", "GNAI2", "TOLLIP", "CD59", "FCN1", "CPNE3", "CBLB", "IFT57", "LAT2", "GP6", "NCBP2", "LAG3", "PLXNA1", "ATP6V1A", "CD209", "KLHL24", "GRAP2", "SIRPB1", "BPI", "ZAP70", "ACTR3", "STAM2", "EIF2B4", "IL21R", "ITGB6", "CD276", "ITGA4", "PSMD14", "IL7", "EBI3", "CD79A", "RTN4", "HTRA2", "CCDC88A", "EPHB6", "FN1", "TNFSF8", "STAT1", "IGFBP2", "TSPAN14", "PF4V1", "IL1RL1", "CLNK", "BST1", "STRN", "IL23A", "SDC1", "CLEC4A", "SOS1", "WIPF1", "IL17A", "CD86", "SUMO1", "HHLA2", "LOXL3", "BCL9", "IL1RL2", "PRRX1", "PLEK", "PARK7", "RAB29", "RAP1A", "HDAC1", "RAB14", "CAPZA1", "ARHGEF2", "CD274", "IFNA6", "MAD2L2", "IFNA8", "LEPR", "GADD45A", "TNFSF18", "RO60", "TMEM131L", "CD80", "ADGRE5", "IL13RA2", "KLHL12", "CR2", "APH1A", "CXCL6", "IRF1", "TNFSF9", "CD70", "F3", "SLURP1", "ADGRE2", "SIGLEC9", "LBP", "CD3EAP", "CHRNB4", "LILRB2", "ADGRE3", "STK11", "PRAM1", "IFT46", "APOA1", "CD180", "RSAD2", "NRP2", "DTX1", "CREB1", "TESPA1", "TEC", "TMBIM1", "CCN2", "LCP1", "FOXO3", "IL36B", "PKD2", "IFNA21", "LRRC32", "IL21", "LMBR1L", "ITGB1BP1", "AC091230.1", "FCGR2A", "TRIM32", "NFKBIZ", "DGKQ", "INVS", "TSLP", "CSF3R", "TGFB3", "EIF2B2", "IFNA5", "IFNA16", "IFNK", "CD226", "WDR11", "UBASH3B", "GRIA2", "TNFRSF14", "TCP1", "SMAD9", "TNFRSF13C", "ICOSLG", "EGR1", "ADAMTS13", "CD3G", "IL23R", "TNFRSF10B", "PTK2B", "CHRNA2", "CXCR1", "MNDA", "CTLA4", "TRIM25", "PPBP", "CXCL1", "MAPK8IP1", "STOML2", "KHDRBS1", "TNFSF10", "PIK3CA", "CD3D", "NFKBID", "CXCR4", "INPP5D", "HNRNPA2B1", "CD14", "TWIST1", "MZB1", "CNTFR", "SOCS6", "OSCAR", "SOCS5", "VPS26A", "IFT81", "CD8B", "FIBP", "THEMIS", "GIPC1", "CCR9", "CD7", "PFDN5", "IL20RB", "LRP1", "TCIM", "IL17RA", "TTC21B", "NMI", "AGO2", "IFNL1", "ADGRG3", "PLCG1", "IFNE", "SNAI1", "STAMBP", "CD300LF", "BTLA", "NDP", "BCR", "USP9X", "IFNA10", "GRM4", "TNFRSF4", "TNFRSF18", "PEAR1", "PLSCR1", "IGHV1OR15-9", "CDKN1A", "SOX4", "CD55", "PRTN3", "IL27", "RUNX2", "PDCD1LG2", "CFD", "BBS2", "IFNA1", "BMP4", "CLEC4C", "CD3E", "GTF2F1", "GP1BB", "CR1", "MED1", "BTNL2", "C3", "HLA-C", "LILRB3", "HLA-E", "HLA-F", "CD177", "CRLF2", "HLA-A", "IGLC2", "RBCK1", "IGLC3", "IGHA2", "IGHE", "BMP2", "IGHG4", "FLRT3", "IGHG2", "OVOL2", "IGHA1", "MKKS", "IGHG1", "IGHD", "IGHV6-1", "IGHV1-2", "IGHV1-3", "IGHV2-5", "CITED1", "IGHV3-7", "IGHV3-11", "IGHV3-13", "IGHV3-15", "IGHV3-16", "IGHV1-18", "IGHV3-20", "IGHV3-21", "PSMB2", "IGHV3-23", "IGHV1-24", "IGHV2-26", "IGHV4-28", "IGHV3-33", "IGHV4-34", "IGHV3-35", "IGHV3-38", "IGHV4-39", "IRF3", "IGHV1-45", "PRMT1", "IGHV1-46", "STAT5A", "IGHV3-48", "IGHV3-49", "IGHV5-51", "IGHV3-53", "GLIS2", "IGHV1-58", "IGHV4-61", "IGHV3-66", "IGHV1-69", "IGHV2-70D", "IGHV3-73", "IGHV7-81", "IFNA7", "IGHV3-64", "HLA-DPB1", "IGHV4-59", "IGHV3-74", "CANX", "IGHV3-72", "IFNA14", "TRAF2", "RAP1B", "HLA-DPA1", "IGHV4-31", "DYRK2", "IGHV3-43", "IGHV3OR16-10", "PIN1", "IFNA13", "HLA-B", "IFNA17", "NFAM1", "IFNA4", "SMARCA4", "LILRA2", "TICAM1", "TNFRSF13B", "TNFRSF19", "SEM1", "IGLL5", "IGHV4OR15-8", "IGHV2OR16-5", "KDR", "IGHV3OR15-7", "AC136428.1", "AC068234.1", "IGHV3OR16-12", "IGHV3OR16-9", "IGLL1", "IGHV1OR15-1", "LIF", "IGHV3-30", "IGHV3OR16-8", "IGHV3OR16-13", "IGHV2-70", "IGHV4-4", "FP565260.3", "IGHV1OR21-1", "AC135068.2", "IGHV1-69D", "AC135068.8", "IGHV1-69-2", "IGHV7-4-1", "TWSG1", "IGHV3-64D", "TTBK2", "IGHV5-10-1", "TNFRSF17", "CACNA1F", "PSMA1", "SH2B2", "TRIM72", "SNX6", "TXK", "CHRNA10", "MAVS", "HOMER2", "TAX1BP1", "ACTN4", "DTX4", "EPO", "ARPC1B", "BTN3A3", "GDF15", "BTN2A1", "ERBIN", "BTNL8", "POMC", "LAMA5", "IL1R2", "IL1R1", "ELF1", "TNFRSF8", "ZBP1", "BTN1A1", "HIP1R", "IRF5", "PLXNA3", "NFATC1", "LATS1", "USP15", "IL36A", "IL36RN", "PPM1B", "NLRC5", "IL19", "TRAF3", "KIF3A", "PSME3", "LY96", "VPS25", "UBASH3A", "RPS6KA4", "AIM2", "CD200R1", "IL17RC", "NPHP4", "ERMAP", "IL13RA1", "BTNL9", "IL25", "PIAS3", "GPRC5B", "AC005261.1", "BTNL3", "PYDC1", "SNRPA1", "LLGL1", "NR0B2", "C1QTNF4", "LGALS3", "NRROS", "RAF1", "TRAIP", "PRKAA1", "INPP5K", "SIGIRR", "ITGB4", "BTN3A2", "GPS2", "ANXA4", "DLG4", "PTPRA", "AGPAT1", "NFKBIL1", "MOG", "CLEC6A", "MIR149", "CASP9", "DENND1B", "ACKR1", "LILRA4", "PYDC2", "KRAS", "LSM14A", "ARNTL", "MEN1", "MBD2", "IFI6", "IRAK2", "MOAP1", "VHL", "MLLT11", "TRIM62", "SORT1", "NOTCH2", "NGF", "SDHAF2", "LDLRAD4", "ZNF703", "ROCK2", "IL6ST", "RALA", "CDC73", "SRPX", "RAB34", "IL2RA", "AGO4", "ELP2", "PDGFRA", "TRAT1", "DZIP1", "KLB", "APC", "INPP5F", "MAP3K7", "ONECUT2", "CD63", "ITGA7", "CDK4", "IL20RA", "HNRNPA1", "AHI1", "HEY2", "AGT", "LACRT", "RC3H1", "MUC4", "HOMER1", "TGFBRAP1", "SCYL2", "PLXNC1", "PWP1", "MUC13", "MUC6", "RAC1", "CCM2", "H2BC11", "GATA4", "SKIL", "IL10", "MUC7", "STAM", "ABI1", "TLR4", "PSMB7", "NCBP1", "PDCL", "CLEC12B", "GPRC5A", "CNTN1", "MYC", "CCN3", "PPP2R5B", "TLN1", "RIPK1", "OSBPL8", "ARL2BP", "TLR2", "TNFRSF10A", "ARRB1", "CADM4", "NUMA1", "CSF3", "YAP1", "PPP2R1B", "CASP1", "SNX25", "MAP2K5", "THBS1", "ITGA11", "PILRB", "PMEPA1", "SMAD6", "GDF1", "SEMA6D", "ZBED3", "IFT172", "AGAP2", "GH2", "ACTR2", "CSH1", "EMILIN1", "INHBE", "CARD14", "ACP4", "LEFTY2", "ITPRIP", "CTF1", "DEPTOR", "RBPMS", "IL34", "ZFYVE28", "IL20", "IL24", "WDR12", "ITGAV", "PARP9", "IL22RA2", "APH1B", "SEMA7A", "BDKRB2", "GRM5", "FGF2", "BBS7", "PARP14", "INHBC", "LEF1", "STAP2", "PPP3CA", "SOCS4", "LGR5", "TNFSF15", "FAF1", "ITGB7", "PTPRT", "RB1", "CSHL1", "AKT1S1", "SSTR1", "CSH2", "NLRP2B", "MIR98", "ZMYND8", "MESD", "TLE3", "NLGN4X", "WDR61", "NLGN2", "CHRNB1", "IGF1R", "BBS4", "PML", "SHISA7", "DKK4", "GORAB", "FURIN", "IQGAP1", "WNT10A", "APCDD1", "EDA", "SOSTDC1", "DSG4", "TMEM204", "MYOCD", "CLTC", "SPPL2B", "PXDN", "ARRB2", "RNASEL", "IL1RN", "TP53", "SPPL2A", "EIF4A3", "CCDC3", "DCST1", "OTOP1", "OTUD4", "USP18", "YTHDF3", "SMAD4", "PALM3", "TNFRSF11A", "CASP4", "ERBB2", "MIRLET7C", "GRB7", "MIR99A", "VAV1", "IFNAR1", "GRIN2D", "GRID2", "APP", "AKT1", "P2RY11", "ADORA3", "PSMB6", "RGS9", "EPHA2", "CNKSR1", "BCL10", "CCN1", "PSMA5", "ITGA10", "SCTR", "POU2F1", "CSRP3", "MCL1", "ARNT", "DMPK", "ADAM15", "NETO1", "NETO2", "ARF1", "PARP1", "PSEN2", "RPS27A", "SAG", "POLR2D", "FANCD2", "RAB5A", "AGR2", "CNOT9", "ITGA9", "EIF2B5", "SNCA", "CAMK2D", "MTMR2", "PIK3R1", "RASA1", "GSG1L", "GLRA1", "G3BP1", "GFRA3", "DCDC2", "TNFRSF21", "RSPO3", "EGFR", "AC002985.1", "IGFBP3", "ZC3H15", "EPHA1", "SH3KBP1", "KDM6A", "OGT", "IL2RG", "ATP6V1B2", "ICAM3", "ICAM2", "POLR2K", "MUC5B", "CLEC10A", "SHC3", "MUC15", "MUC17", "MUC3A", "MUCL1", "MUC16", "NOTCH1", "PARD3", "ZEB1", "MUC21", "MUC5AC", "TCF7L2", "KLRD1", "PAK1", "RPS3", "DRD2", "CXCL2", "LY86", "IL37", "MS4A2", "IL36G", "IL1F10", "COMMD7", "PTGIR", "FERMT3", "PLCB3", "CXCL3", "CXCL5", "CXCL11", "ITGB1", "FCGR1A", "LATS2", "ADGRL3", "PDCD4", "ADRA2A", "VEGFC", "KCP", "DOCK1", "DIXDC1", "FOXO1", "DLG5", "FER", "AC058822.1", "LILRA1", "LILRB5", "MYO1G", "BAG3", "MGAT5", "KLHL6", "ADGRE1", "HLA-DQA1", "FCGR1B", "HLA-DRB5", "HLA-DRA", "HNRNPDL", "IGKV4-1", "GRM1", "IGKV5-2", "IGKV3D-20", "IGLV6-57", "IGLV1-51", "CD8A", "NUS1", "IGLV1-47", "PRKCA", "IGLV1-44", "IGLV7-43", "IGLV1-40", "SH3RF1", "IGLV3-27", "SORBS2", "IGLV3-25", "IGLV2-23", "IGLV3-21", "IGLV3-19", "FLCN", "IGLV2-14", "IGLV2-11", "IGLV3-1", "ZFYVE27", "MOV10", "GRIA1", "TRBV6-1", "TRBV4-1", "ELMO1", "TRBV6-4", "TRBV9", "TRBV10-1", "TRBV11-1", "TRBV6-5", "TRBV6-6", "TRBV5-5", "TRBV7-6", "TRBV5-6", "GNAQ", "TRBV5-1", "TRBV4-2", "TRBV19", "TRBV20-1", "TRBV24-1", "TIAM1", "TRBV27", "TRBV28", "UNC5D", "MS4A1", "ZFYVE9", "TRAV8-4", "NRG1", "MMP14", "KIT", "MYO1E", "APPL1", "TRAV19", "TAB3", "BRAF", "WDR19", "SKI", "XDH", "TRAV29DV5", "WASF2", "KCNB1", "SPATA2", "F11R", "PINK1", "DMTN", "FCER1G", "CCAR2", "TRBV2", "IFNAR2", "TRBV10-2", "TRBV5-4", "HLA-DQB2", "TRBV29-1", "TRBV30", "RUNX1", "HLA-DQA2", "TRBV3-1", "IGKV2D-30", "PSMD4", "PSMB4", "AMFR", "IGKV3-20", "IGKV1D-33", "IGKV1-17", "IGKV1-16", "ATP6V0D1", "IGKV1D-16", "ZYX", "IGKV3-11", "IGKV1-33", "IGKV1-39", "IGKV2D-28", "ITGB2", "IGKV2-30", "IGKV1-12", "SHC1", "IGKV1-5", "IGKV2-28", "ADAR", "IGKV3-15", "CHRNB2", "LMNA", "PTH1R", "FGFR4", "IGKV2D-40", "IGKV1D-39", "TRBV7-7", "FOXH1", "TRBV7-4", "SQSTM1", "TRBV6-8", "MAML1", "PSMC2", "AP2M1", "TRBV12-3", "ITGA5", "TRBV16", "TRBV14", "TRBV10-3", "TRBV13", "TRBV18", "TRBV11-3", "TRBV12-4", "TRBV7-9", "IGLV2-8", "IGKV1D-12", "LRP5", "FGF19", "TRBV25-1", "TRBV7-2", "PLPP3", "TRBV6-2", "PRKAA2", "IFNL2", "JAK1", "IFNLR1", "ELMO2", "OAS1", "OAS3", "GFI1", "OAS2", "VCAM1", "ARPC5", "IFIT3", "NCSTN", "IFIT2", "VANGL2", "ATF3", "MYH2", "RBM15", "PLD2", "TRIM22", "DISC1", "OASL", "NEUROD1", "IFITM3", "MSX1", "FZD5", "IFITM2", "ARPC2", "IFIT1", "IFNL3", "TGFBR2", "FCGR3A", "NCKIPSD", "ARPC1A", "PRKCI", "PSMD6", "TRIM34", "SPG21", "KCNN4", "ELF2", "LPXN", "THEMIS2", "BLK", "GPR32", "SPPL3", "DTX3L", "GCSAML", "GCSAM", "ZC3H12A", "FPR3", "FYB2", "POLR2H", "PVRIG", "GPR33", "IFT122", "AL121845.3", "PRKCD", "PLXNB1", "GRM2", "HMGB2", "RHEX", "RBMS3", "IL15", "ITGA2", "IL32", "ADGRV1", "CLEC2D", "TERT", "CSF2", "TBX20", "CAMLG", "MADCAM1", "MKNK2", "NOS3", "CDK5", "NCF4", "YWHAZ", "SYK", "VEGFD", "VCP", "KLRB1", "GRB14", "NCF2", "IRF6", "IDE", "CCRL2", "TSC1", "RET", "MT2A", "PSMC3", "KIR2DL1", "AMOTL1", "AGO3", "ACKR4", "FBN1", "BRD7", "BTRC", "BARX1", "XAF1", "CUL5", "CD101", "KLRC1", "ILK", "PIM1", "LEO1", "CLEC4E", "KLRG1", "HSP90B1", "IGSF6", "CACNG2", "GPR17", "STAT6", "ACKR2", "STX3", "SMAD3", "PDIA3", "KLRF1", "NKX3-1", "ITGAD", "CRK", "IGF2", "TRIM68", "AXL", "TRIM8", "CXCR6", "IL16", "DDB1", "CYSLTR1", "POLR2G", "TNFRSF10D", "CTNNB1", "XCR1", "FADD", "GPR171", "DDIT4", "RBPJ", "FOXL1", "FCER1A", "KCTD6", "CCR8", "SEPTIN2", "FNTA", "ING2", "CCR10", "STAT3", "ADAM9", "IL12A", "TNIP2", "COL4A3", "HNRNPH1", "MMP1", "IRS1", "MECP2", "DAPK1", "AR", "RSPO1", "ADRB2", "CRADD", "IL31", "PTK2", "PTAFR", "SDC2", "ZEB2", "AGPAT2", "LIMS1", "NLGN1", "IFI30", "HNRNPF", "ONECUT1", "CTNND2", "ITGAM", "TRIM26", "UBB", "IL22", "FOS", "SMAD1", "OSMR", "MRGPRX1", "CDH2", "STAT2", "F13A1", "S1PR1", "INSR", "SHCBP1", "MCC", "BCL2L1", "RHBDF1", "FGG", "FGA", "FGB", "CBLN1", "BCL2", "MLLT3", "CPE", "IFNB1", "GLP1R", "PTEN", "GHRH", "PRNP", "LTBP2", "SCG2", "RHBDF2", "MALT1", "PRL", "BSG", "DISP1", "PPP1CA", "ENHO", "CFL1", "OXSR1", "RELA", "VANGL1", "TNKS", "ITSN1", "SMARCC1", "CSPG4", "PSMD1", "FAIM2", "STAT5B", "JUP", "PERP", "HAP1", "LEMD3", "RFX4", "GPR161", "DZIP1L", "CHRNA9", "GREM2", "RFX8", "ADGRG6", "HRAS", "FZD4", "ALPK2", "CACNG3", "TRAF6", "PSMD2", "DDIT3", "SEZ6", "CHRNA7", "PTPN2", "SMAD2", "CACNG5", "CACNG4", "P2RY2", "IGSF9B", "RUVBL1", "TRPM3", "P2RX5", "YES1", "CHMP6", "GNAO1", "SNX5", "GRIN1", "IFNW1", "P2RX6", "HIC1", "PAWR", "CD19", "ZBTB33", "TBL1XR1", "GUCY2F", "PIDD1", "JUN", "POLR2L", "AP3S1", "GRB2", "UBE2N", "MTMR4", "CHRNE", "CD28", "MPP2", "CTNNBIP1", "EYA4", "GUCA1B", "PTPN11", "SHARPIN", "GRM8", "CDH5", "NRXN1", "SFRP5", "CXCR2", "SCRIB", "ADIPOQ", "POLR2A", "SOX2", "SIAH2", "GUCY2D", "CAV3", "CHRND", "PLCB1", "ANXA2", "PLCB2", "LCK", "SH3GL1", "RUVBL2", "CACNG8", "GRIN2A", "GRIP2", "IGSF11", "TBK1", "KREMEN1", "UGCG", "ACTG1", "EIF4EBP2", "GSTO1", "IRAK1", "TMEM25", "FOXO4", "SOCS3", "PDE4B", "MED12", "ADGRF1", "SIVA1", "CIB1", "HSF1", "GP1BA", "PRKN", "HGS", "EYA3", "P4HB", "GRIN2C", "PSMD13", "NTF3", "ATP6V0C", "PTCH1", "NDUFA13", "PTCHD1", "GNG2", "GABRB3", "NF2", "CHRFAM7A", "HTR3A", "DYNC2H1", "EPOR", "MAGI2", "IFT140", "FANCA", "SEMA4D", "ARF4", "NTSR2", "GTF2F2", "IFNA2", "LRRK2", "BLOC1S2", "IL1RAP", "SEMA4A", "PPIA", "GRM7", "SIAH1", "HDAC2", "TCF4", "CD47", "TLE1", "ADA", "FLNA", "AP2A1", "IGF2R", "NPAS4", "SRC", "FGFBP3", "CNIH2", "PSMD12", "TRIM33", "PELI1", "HTT", "TSPEAR", "MYO1C", "PLCG2", "AC093012.1", "CSF2RA", "CARD11", "NTRK1", "PLN", "CTNND1", "STK39", "MAGEA1", "DLL1", "LDB1", "CTR9", "SMURF1", "GRIN3A", "CNOT7", "CD247", "GRM3", "OPA1", "MAP3K3", "TRAF3IP1", "DAXX", "HSPA1B", "HSPA1A", "CSNK2B", "GALR2", "BAG6", "NCR3", "MICB", "DDR1", "TRIM31", "RACK1", "LRIT3", "PSENEN", "LGR4", "ADGRG1", "IGHM", "CHUK", "LAT", "S1PR3", "KLRK1", "IRF9", "ITGA1", "DDX3X", "PPP3R1", "PLXNA4", "UBA52", "ERCC6", "INSYN2A", "NTF4", "LTA", "LTB", "TNF", "GPX1", "RBM14", "ARPC4", "CHRNG", "CNTF", "TICAM2", "IL10RB", "UBE2V1", "CEBPA", "PDCD6", "LYN", "BRK1", "TUBB3", "ITGB3", "IKBKE", "S1PR2", "IKBKG", "INSYN1", "CYFIP1", "PSMB3", "GCGR", "BAD", "CD38", "ADIPOR2", "PAFAH1B1", "HFE", "DCN", "SHISA9", "INSRR", "SOX30", "ROS1", "KITLG", "PTPRN", "FOXC1", "ASPM", "PSME4", "SIRT2", "FGF10", "FSTL3", "TP63", "GLI2", "ADCYAP1R1", "RIMS1", "AFP", "TCF7", "LRP2", "COL16A1", "DAND5", "AKR1B1", "SCUBE1", "GOT1", "ICAM1", "ANGPT2", "TYRO3", "TGFB2", "STK36", "BMP7", "CELF4", "GATA1", "FGF9", "ACOD1", "SALL1", "SFRP1", "ADAM2", "AMH", "DKKL1", "TGFB1", "ETV2", "PTN", "WNT2", "LFNG", "GHRHR", "GALNT3", "SPIN1", "SETX", "GATA3", "PLEKHA1", "FGF8", "NEURL1", "ZMIZ1", "WNT3", "P2RX1", "AREG", "MDK", "GLI1", "AKAP3", "PTPN6", "OPRM1", "BMP5", "CCR6", "MDFI", "TTK", "LNPEP", "SOGA1", "SMAD5", "WNT5A", "USP9Y", "IL1A", "ACVR1", "IGFBP5", "BIRC6", "CD46", "ARG1", "MYORG", "SERPINA12", "UBE2B", "PGF", "CRHR1", "MSX2", "GHSR", "ACVR2A", "WIPF3", "INHBA", "RECK", "DNAI1", "DBH", "TALDO1", "ACVR1C", "ERFE", "INHA", "EREG", "SOX9", "IL1B", "BCL2L2", "FOXA1", "NECTIN2", "BMP15", "FSHB", "PPARG", "FMOD", "ATP1A4", "WNT2B", "FST", "TUT4", "ANXA1", "HNF1A", "AMHR2", "ACVR1B", "SERPINE2", "EDNRB", "NKX2-1", "DKK3", "SLC2A8", "DMRT1", "SULF1", "ADAM10", "BCL2L10", "MSTN", "BMPR1B", "SGPP1", "DHH", "NPFF", "DUOX2", "GAS8", "SOD1", "PRKACB", "GDF7", "SLIT2", "DISP3", "SFRP2", "CRHBP", "AKAP4", "NSDHL", "CRH", "PRDM14", "GAS2", "ARID5B", "TIAL1", "BCL2L11", "BMP6", "MERTK", "ADAMTS1", "WNT7A", "NODAL", "GHRL", "TIMP4", "DEDD", "WNT9B", "NPR2", "KALRN", "SCIMP", "WNT4", "INHBB", "NPPC", "PYGO2", "IHH", "TIPARP", "SENP2", "MST1R", "HPGD", "CASP3", "TLR3", "GDF9", "CITED2", "TBXT", "CREBRF", "HEY1", "SHH", "PGAM2", "SOX17", "PRKACG", "METTL3", "HTRA1", "CEP57", "SGPL1", "FRS2", "FEM1B", "ROR2", "P2RY1", "KRT8", "FSHR", "PYGO1", "JUNB", "MIR33A", "KRT19", "RARG", "MST1", "ADGRG2", "LEP", "NPPA", "MCHR1", "CTDNEP1", "BOK", "GATA2", "FUT7", "OXTR", "CALCOCO1", "ZC3H3", "ABAT", "ZFYVE16", "NOG", "SLIT3", "CSF1", "PLA2G6", "GUCY2C", "JAG2", "ROBO2", "PBX1", "WNT7B", "SHISA6", "NKAPL", "LRRFIP2", "PAX5", "CBY1", "YTHDF2", "UNC13B", "MIR16-2", "BMPR2", "MIR15B", "MIR16-1", "NUP62", "EMP2", "TDP2", "PEG10", "GMDS", "BCL2L2-PABPN1", "SCX", "GGNBP2", "MIR21", "PTPRC", "CD40", "IL27RA", "TNFSF4", "ACTRT1", "TNFSF13", "IL7R", "CLCF1", "NLE1", "ACSL1", "ATP6V0A1", "ATP6V1H", "ATP6AP1", "MT3", "ATP6V1D", "ATP6V0A4", "HPX", "TCIRG1", "IFNG", "ATP6V0E1", "HRG", "CTDSPL2", "ATP6V1B1", "ATP6V0B", "STAT4", "ATP6V1F", "ATP6V1E1", "ATP6V1G1", "SLC39A5", "ATP6V1C2", "ATP6V0D2", "LCN2", "ATP6V1G3", "ATP6V1C1", "LMTK2", "B2M", "ATP6V0E2", "ATP6V0A2", "IGSF1", "SLC30A10", "SLC39A10", "ST18", "ATP6V1G2", "ATP6V1E2", "RAB7A", "EPM2A", "RAB3GAP1", "BEND6", "TCF7L1", "ZIC1", "GABARAP", "IRGM", "PIP4K2B", "DEDD2", "ABCE1", "PIBF1", "DLGAP5", "FSTL1", "DOT1L", "ZCCHC18", "RBPMS2", "WNT9A", "CDKN2B", "PEA15", "SOX11", "MUC1", "GIGYF2", "SLC33A1", "TREX1", "CCNY", "TNFAIP3", "HTRA3", "CDKN1C", "ADAM17", "HHEX", "CDK5R1", "MIR103A2", "MIR103A1", "MARK4", "BID", "RPS6KB1", "CCL2", "PDZD3", "RHOU", "BTN2A2", "KCNA5", "APPL2", "KLF4", "CAMK2G", "RGMB", "DACT1", "VWC2L", "ZCCHC12", "CRLF3", "EIF4EBP1", "MIR26A1", "TRIM71", "ZBED2", "MIR222", "MIR26A2", "MIR30A", "MIR221", "MIR29B1", "MIR133A1", "MIR29B2", "MIR29C", "MIR133A2", "CDK14", "FBXL15", "PSMF1", "CSNK1D", "CENPJ", "PSMA8", "WNT10B", "USP47", "SSNA1", "RCC2", "PSMB8", "PSMB10", "CSNK1E", "PSMB11", "MAML2", "PSMB9", "MIR19B2", "MIR19B1", "MTAP", "AGXT", "TFAP2B", "NR1H4", "ISL1", "SNAI2", "NR1H3", "POU1F1", "SP100", "NCK2", "UBE2D1", "FAM83G", "NFATC3", "NOTCH3", "VWC2", "CBFA2T2", "MEF2C", "HIVEP1", "SOX10", "PPM1A", "NFATC4", "SLA2", "NKAP", "FOXF1", "TLE5", "PIAS4", "HBP1", "PHF14", "MAML3", "CUX2", "FRK", "ZNF451", "DUSP22", "ACVR2B", "DLX2", "VAX2", "FASLG", "TGIF2", "NR4A3", "TBX2", "ID1", "SMO", "DLL4", "NR1H2", "GSC", "CD36", "DAB2IP", "IL33", "RTF1", "ASCL1", "RITA1", "PDX1", "CELA1", "IRF8", "PRDM16", "RORC", "DLX1", "MTDH", "UBC", "NR4A2", "CREB3L1", "NCK1", "ZBTB7B", "DDX47", "NKX6-1", "HEYL", "IFI27", "HIF1AN", "IRF2", "HJV", "EFNA1", "PROP1", "EID2", "FOXC2", "ZBTB7A", "HES7", "CIITA", "SALL3", "HCLS1", "NKX2-5", "TLE7", "IRF7", "WWOX", "LILRB4", "TMPRSS6", "MITF", "SKOR1", "TRPV1", "ZGPAT", "ZNF675", "HES5", "WWP2", "NRARP", "RIPPLY2", "FOXO6", "SCRT2", "SKOR2", "LEFTY1", "MMP12", "AC055811.2", "TXNIP", "HNF1B", "ZNF8", "SPRY2", "SPRY1", "NDEL1", "WIPF2", "WNT16", "CALCR", "WDR54", "CX3CL1", "CCL26", "CD4", "ZMYND11", "MARCO", "CD74", "VRK2", "MUSK", "MYOC", "MAPK9", "PIK3CB", "TRAF1", "RASGRF1", "CDON", "ABCA7", "HYAL2", "FGFR3", "FGF22", "NDST1", "EPHA8", "FCGR2B", "FGF4", "TRAF4", "MAP2K7", "PAK3", "ACTN2", "FGF20", "CEACAM1", "STRADB", "DLG3", "TRAF5", "GSTP1", "MUL1", "THPO", "FLT3LG", "IL5RA", "SEMA6A", "MAP3K1", "IL11", "TREM2", "OSM", "TIMP3", "DOK5", "RASSF2", "CD40LG", "FLT1", "CCL22", "CCL17", "NDRG4", "NECAB2", "CSK", "RIPK2", "VRK3", "PRKD2", "JAK3", "PIK3R2", "CAV2", "GRB10", "CCL24", "C5", "MAPK8", "CCL7", "CCL8", "CCL1", "DUSP3", "RAPGEF2", "MADD", "FGF6", "SH2B3", "FZD10", "IL26", "GCNT2", "SASH1", "GHR", "HBEGF", "IL5", "PDCD10", "MAPKAPK3", "CCL20", "SPTBN1", "EPHA4", "ERRFI1", "SLAMF1", "RGS4", "GBP1", "FGF23", "TEK", "TNFSF11", "FLT3", "LAX1", "EDN3", "UNC5CL", "DOK4", "GFRA4", "CCR7", "SHC2", "APOE", "PLVAP", "MAP3K10", "EDA2R", "CCL25", "TRIM5", "DSTYK", "KL", "EPHB2", "PTPN22", "KIDINS220", "C5AR2", "MDFIC", "ANKRD6", "EPHA7", "EDAR", "IL6", "CCL21", "FRS3", "SDCBP", "SORL1", "BCAR3", "PLCE1", "FGF5", "EGF", "PDE6H", "CD27", "PELI2", "FGF7", "NTRK3", "GAREM1", "MINK1", "MATK", "IGFBP4", "PRDM15", "CBLC", "NLRP12", "XCL1", "XCL2", "ITPKB", "HHAT", "ACKR3", "IL17RD", "PDGFC", "PTPRU", "NTRK2", "PTPRJ", "NCAM1", "DUSP15", "TIRAP", "DLG2", "IL18", "GFRA1", "PTPRR", "ANGPT1", "TNIK", "EPHB1", "FZD7", "SLC35C2", "FGF18", "GDF6", "NPTN", "NRG2", "NCF1", "FGF17", "CCR5", "FCRL3", "DVL3", "DTX2", "LEMD2", "ALOX15", "MAPKAPK2", "TGFA", "ADORA1", "PPM1L", "RYK", "CCR1", "HAND2", "F2RL1", "IL3", "GRIK2", "IL31RA", "BMPER", "PORCN", "GPER1", "WNK2", "JCAD", "NDRG2", "SPRED1", "MAPK7", "NOD2", "PRDX2", "CD300A", "GFRA2", "GDNF", "NPNT", "SEMA4C", "SPRY3", "RGS14", "SHOC2", "NRG4", "ROBO1", "GPR37L1", "ADORA2B", "PDGFD", "FPR2", "FPR1", "ALK", "NRTN", "PRKCE", "P2RY6", "RASGRP4", "CCL11", "CCL19", "SNX3", "MYD88", "TRIB1", "SAA1", "USP34", "AAK1", "BTC", "SPHK1", "MUC20", "FZD8", "DEFB114", "ERBB4", "GPBAR1", "F2R", "CCL13", "RNF41", "ATP6AP2", "CSF1R", "EPGN", "GAS6", "IL3RA", "MAPK11", "ROR1", "PDE6G", "IRS2", "SRMS", "FGF3", "PTPN12", "SPRY4", "CARD9", "GFRAL", "PTPN1", "FGF16", "NF1", "C5AR1", "PDGFA", "ILKAP", "PTPRE", "SPRED2", "CSNK1G2", "CALM1", "MIR126", "LIME1", "AGER", "MIR503", "NRAS", "SYNJ2BP", "MIF", "TDGF1", "INS", "GH1", "SULT1A3", "CCL5", "CD24", "AL121845.2", "GRIN2B", "CCL23", "CCL16", "CCL4", "CCL18", "CCL15-CCL14", "CCL15", "CCL4L2", "CCL3L3", "MIR145", "CCL14", "NEFL", "CCL3", "MIR20A", "PTPRF", "MIR424", "MIR24-2", "MIR24-1", "H3C13", "H3C12", "H3C4", "H3C14", "H3C15", "NCEH1", "H3C8", "H3C6", "H3C11", "H3C1", "H3C7", "H3C10", "H3C2", "H3C3", "CSNK1G3", "HECW1", "RC3H2", "RNF126", "UBE2K", "SLA", "RFFL", "MGRN1", "FBXW4", "PTPDC1", "TRIM38", "RNF146", "TRIM6", "TRIM21", "RNF165", "FBXL17", "RNF111", "ZSWIM2", "TRIM44", "RNF34", "MLKL", "CSNK1G1", "PELI3", "UBE2O", "RFNG", "SIK2", "MIB2", "RNF115", "CCDC88C", "EPHA3", "GALNT11", "DTX3", "CSNK1A1L", "CLIP3", "SLC35C1", "LZTS2", "TUBD1", "APC2", "MARK1", "NOTUM", "STMN1", "TRABD2A", "RNF220", "STIL", "KCTD21", "ARRDC1", "SKAP1", "SS18", "GRK6", "DST", "GRK5", "WNT3A", "MBD5", "PPM1N", "NEURL1B", "C2CD3", "FES", "CNTN2", "EFNA5", "AC006486.1", "TRABD2B", "SOCS7", "AC008575.1", "ADAM11", "DELE1", "NOL3", "SPINT3", "MX1", "CPZ", "MX2", "CASP8AP2", "SMPD3", "GSK3A", "HIP1", "CHAC1", "UBAC2", "ENPP1", "MVB12A", "NKD2", "PTPN3", "TTLL12", "LGMN", "PAK5", "FZD3", "SMOC2", "ZFAND2B", "ARL3", "USP8", "CDH13", "PHIP", "BEX3", "GEM", "PRKCB", "DAPK3", "AFAP1L2", "HTRA4", "SH2B1", "PAK2", "GAS1", "TNRC6C", "TNRC6A", "TNRC6B", "TOB1", "DIABLO", "MIRLET7A2", "MIRLET7A1", "MIRLET7A3", "PDK2", "HMOX1", "TRPA1", "MVB12B", "SOD2", "IL18RAP", "SERPINB2", "ADAMTSL2", "IL18BP", "CYP1B1", "SESN3", "MMP3", "PTPRK", "APOD", "MIR107", "MIR155", "MIR34A", "JMJD6", "AC048338.2", "RBFOX2", "FMR1", "ESRP2", "GSTA2", "TIA1", "RNF113A", "DUOX1", "C2CD5", "LEPROT", "AIP", "FAM53B", "WNT1", "PCSK6", "GDF3", "PRKCQ", "NUCKS1", "SAMHD1", "RNF138", "GDPD5", "ISG15", "CIDEA", "MIR146A", "ISG20", "TNFSF14", "ADGRB3", "MYOF", "CXCL9", "CD109", "CXCL10", "ADGRB1", "AXIN2", "AL358075.4", "AC119674.2", "TNMD", "FGR", "SEMA3F", "TNFRSF12A", "CELSR3", "SEMA3G", "SEMA3B", "ZRANB1", "CA1", "GAB2", "TRIO", "FSTL4", "CYFIP2", "CAMK2B", "WNT8A", "CDH3", "GPC1", "NTN1", "NGEF", "NEO1", "BOLA2B", "BOLA2", "CDH17", "EPHA6", "CHRNA3", "SSH1", "CASS4", "CILP", "SEMA4G", "BAMBI", "EFNA2", "GKAP1", "RPS6KA5", "HCK", "LAMA1", "CORO1A", "NUMBL", "MEGF8", "CACNG7", "HPN", "TSPAN15", "DLX5", "PTPRZ1", "LIMK1", "KANK1", "CXCL12", "ITM2C", "EFNB3", "CAPRIN2", "IGFBP6", "WASF1", "TSPAN5", "SEMA5A", "CDH6", "CSNK1A1", "UNC5A", "DOK1", "MPL", "RHOQ", "TNN", "NCKAP1L", "EFNB2", "AP006333.1", "MACF1", "VIL1", "ADORA2A", "CHN1", "UNC13A", "LGR6", "SPART", "POSTN", "CNTN6", "LRP4", "SEMA4F", "CNMD", "NIBAN2", "KIAA0319", "HMGXB4", "PLP2", "TGFB1I1", "ARHGDIA", "CELSR2", "SEMA6C", "EFNA3", "WDPCP", "LIMD1", "BOC", "TMEM108", "EPHA5", "MYO10", "MSN", "DOK2", "VLDLR", "KRT18", "PTPRO", "PTPRD", "SEMA3D", "THY1", "ROBO3", "UNC50", "LRP8", "GRIN3B", "PPP1R9A", "NBL1", "SHANK1", "SHANK2", "DRAXIN", "DACT2", "GRIA3", "OTX2", "CLEC1B", "EPS15L1", "VWA2", "GREM1", "SEMA6B", "SHOX2", "ARL13B", "SEMA3E", "DSCAM", "PIK3CD", "IL15RA", "ATOH1", "DAB1", "PITPNA", "BAIAP2", "RIMS2", "BDNF", "F2", "UNC5C", "RGMA", "EPHB3", "NDN", "TSKU", "EPHA10", "SEMA4B", "FLRT2", "BRWD1", "BCL9L", "ARAP1", "SHTN1", "DCC", "OSTN", "RELN", "NLGN3", "CNIH3", "EVL", "PLXNB2", "SIPA1L1", "ARC", "SLC9A6", "PLXNB3", "NOTCH4", "MPIG6B", "TCTN1", "CPNE1", "GRIK4", "EFNA4", "AL691442.2", "FOXD1", "PECAM1", "PRAG1", "AC008687.8", "GRIA4", "CXCR5", "AGO1", "PELO", "GRIK3", "PDK4", "GIPR", "CYBA", "LTK", "TIE1", "TGFBR3", "WNT8B", "WNT11", "PTK6", "GLRA2", "PKD2L1", "FOLR1", "WNT5B", "PTK7", "CPEB4", "WNT6", "FFAR2", "SH3TC2", "GLRA3", "PID1", "SST", "GRIK1", "COL1A2", "ABCA1", "CYBB", "COL3A1", "SOCS1", "FFAR3", "P2RY4", "COL4A1", "COL4A6", "NME2", "SERPINE1", "FUZ", "CLDN18", "GRID1", "EVC", "TULP3", "CHRD", "DLL3", "LRP5L", "CCN4", "COMP", "SFRP4", "ZFAND5", "IL17F", "GPLD1", "LOX", "FOXP1", "EFEMP1", "BMP8B", "GDF5", "FGFRL1", "WFIKKN1", "POR", "HOXD3", "CHSY1", "GDF11", "FBN2", "COL2A1", "ACVRL1", "ECM1", "CSRNP1", "AHSG", "RSPO2", "CER1", "ADAMTS12", "BMP3", "LRRK1", "SHISA8", "FRZB", "BMP10", "HHIP", "TNFRSF11B", "INPPL1", "LTBP3", "CHST11", "EIF2AK3", "WFIKKN2", "CMKLR1", "ANO6", "FAM20C", "BMP8A", "AMER1", "FAT4", "SULF2", "P2RY10", "GDF2", "GDF10", "JAG1", "CHRDL1", "ASPN", "GPR157", "P2RY8", "TRPM4", "KREMEN2", "BMP2K", "GPC3", "FZD1", "IL6R", "ASGR2", "DDR2", "INTU", "CTHRC1", "SOST", "TNFRSF9", "TMEM64", "CDIP1", "PRKD1", "IFITM1", "FZD9", "BCL7B", "MIR9-1", "CEBPD", "MIR665", "TCTN3", "MIR9-3", "MIR9-2", "NTSR1", "SLC29A1", "BCL2A1", "FAIM", "RORA", "STX1B", "TNFRSF10C", "SLC17A7", "SHC4", "GRIK5", "TNFRSF25", "TNFRSF6B", "DAGLA", "DEPDC1B", "ANKS1A", "FSCN1", "P2RX4", "MYO9B", "EFS" ],
        "name" : "GO:0007166",
        "SUID" : 2969,
        "diffusion_output_rank" : 36,
        "__mclCluster" : 2,
        "selected" : false
      },
      "position" : {
        "x" : -420.38278060348085,
        "y" : -148.82112416041002
      },
      "selected" : false
    }, {
      "data" : {
        "id" : "2966",
        "EnrichmentMap_fdr_qvalue_Data_Set_1_" : 1.411472333222885E-5,
        "EnrichmentMap_Name" : "GO:0035295",
        "EnrichmentMap_GS_DESCR" : "tube development",
        "EnrichmentMap_GS_Type" : "ENR",
        "shared_name" : "GO:0035295",
        "EnrichmentMap_pvalue_Data_Set_1_" : 1.411472333222885E-5,
        "EnrichmentMap_gs_size" : 1143,
        "diffusion_output_heat" : 0.0,
        "EnrichmentMap_NES_Data_Set_1_" : 1.0,
        "EnrichmentMap_Colouring_Data_Set_1_" : 0.9999858852766678,
        "diffusion_input" : 0.0,
        "EnrichmentMap_Genes" : [ "TNS3", "LMO4", "ATP6AP2", "CSF1R", "EPGN", "KRIT1", "PLXND1", "CYP1A1", "DVL2", "GATA6", "GREB1L", "ADAM15", "CCDC40", "CX3CR1", "CXCL17", "STK40", "ITGA3", "PRKACB", "NF1", "C5AR1", "CD34", "PDGFA", "VASH2", "PAX6", "AGTR2", "OSR1", "GDF7", "MIR126", "YIPF6", "PKD1", "MIR23B", "AGR2", "SLIT2", "NPY", "PYY", "PERCC1", "SFRP2", "MIR212", "MIR27A", "MIR132", "ADAMTS16", "MIR27B", "MIR23A", "MIR503", "MIR185", "MKS1", "SYNJ2BP", "TDGF1", "PIK3C2A", "BRCA1", "CD24", "RASA1", "CRH", "PIK3R6", "ADM", "MIR145", "WWTR1", "RNF207", "MIR92A1", "HGF", "KLHL3", "ST14", "MIR20A", "MIR424", "MIR24-2", "MIR24-1", "MIRLET7B", "MIR92A2", "RSPO3", "RNH1", "EGFR", "GJA1", "GJC1", "BCL2L11", "EPHA1", "RYR2", "KDM6A", "MIR1-1", "WNT7A", "MIR1-2", "BAK1", "GRN", "NODAL", "GHRL", "OTC", "WNT9B", "FLT4", "HOXB13", "TNC", "RC3H2", "NOTCH1", "ZEB1", "PLCD3", "CUL7", "ADAM12", "WNT4", "EDN2", "PAK1", "CC2D2A", "PROK2", "IHH", "EOMES", "TIPARP", "ITGB1", "RARRES2", "VEGFC", "THRB", "HPGD", "SSBP3", "NIPBL", "DLG5", "CYP1A2", "EIF4E", "HSPG2", "CASP3", "TLR3", "HDAC7", "CITED2", "TBXT", "HEY1", "SHH", "SOX17", "EDNRA", "EPN1", "ADAM8", "SLC4A2", "NGFR", "SAV1", "HIPK2", "E2F7", "CALCRL", "JAM3", "SPINT1", "SGPL1", "MYLK", "HSPB6", "THSD7A", "TBXA2R", "STAB1", "ADGRA2", "SH2D2A", "C6", "FOXJ2", "SPI1", "FGFR2", "EPN2", "SPINT2", "MCAM", "APOH", "CMA1", "PKM", "CARD10", "ISM1", "ANGPT4", "RHOA", "POFUT1", "PPP1R16B", "NUS1", "PGK1", "ROBO4", "SRPX2", "ROCK1", "RASIP1", "PRKCA", "HSPB1", "C1GALT1", "MIA3", "MEOX2", "SHB", "HTATIP2", "ADTRP", "CLIC4", "THBS4", "GJB1", "PDCL3", "CD160", "PIK3R3", "NUP133", "NPPB", "ADGRB2", "CCR2", "NR4A1", "ZFPM2", "HIF3A", "AAMP", "NEDD4", "ADM2", "ARHGAP22", "SAT1", "ANGPTL6", "ANGPTL3", "LRP6", "STARD13", "SPINK5", "VAV3", "APLNR", "COL4A2", "CEMIP2", "STAB2", "VEZF1", "JUNB", "FGFBP1", "CHD7", "PRCP", "ARHGAP24", "ANXA3", "ENPEP", "CDC42", "WARS1", "RXFP1", "SLC12A6", "ITGAX", "PDPK1", "LZTS2", "COL8A1", "AGTR1", "PDE3B", "UBP1", "OTULIN", "PRKACA", "CXCL13", "PKNOX1", "VAV2", "PLXDC1", "JMJD8", "SREBF1", "HIPK1", "ADAMTS9", "RARG", "PF4", "SP3", "EMCN", "CAMP", "AGGF1", "ESM1", "TMEM100", "ANPEP", "TMIGD2", "KRT1", "MST1", "MINAR1", "NPR1", "CXCL8", "LRG1", "STIL", "APLN", "COL8A2", "C3AR1", "PAXIP1", "EGFL7", "LEP", "PTGS2", "MMP14", "HPSE", "KIT", "MMRN2", "NDNF", "MYO1E", "VEGFB", "RNF213", "CLEC14A", "GPR4", "APOLD1", "EGR3", "CCBE1", "SEMA3C", "WDR19", "CCR3", "PRKX", "SKI", "CLDN5", "TNFAIP2", "CXCR3", "XDH", "MIR494", "EPHB4", "DLG1", "WASF2", "MIR375", "MIR30E", "BASP1", "MIR377", "MIR378A", "MIR361", "BCAS3", "MIR101-2", "MIRLET7F1", "PLXNA2", "MIR342", "MAN1A2", "MIR410", "MIR101-1", "MIRLET7G", "MIR31", "MIR146B", "COL15A1", "HLA-G", "MIR217", "MIR34C", "MIR30B", "DNAAF1", "MIR206", "MIR7-3", "WNT3A", "MIR505", "MIR7-2", "MIR200B", "GATA2", "MIR10B", "MIR487B", "MIR329-1", "RUNX1", "MIR329-2", "FGFR1", "MIR188", "MIR150", "MIR483", "MIR34B", "MIR125B2", "MIR196A2", "MIR30C1", "MIR125B1", "EDN1", "OXTR", "MIR125A", "MIR130A", "MIRLET7F2", "SETD2", "MIR106B", "MIR196A1", "MIR1224", "CIC", "TNFSF12", "ECSCR", "MIR2355", "MIR18A", "MIR22", "ITGB2", "MIR497", "MIR10A", "PSEN1", "MIR296", "MIR20B", "CCDC103", "MIR7-1", "MIR143", "SHC1", "MIR19A", "MIR939", "HSPB11", "MIR1908", "C2CD3", "FOXH1", "NOG", "ITGA5", "CSF1", "ATRX", "WT1", "LRP5", "ROBO2", "TAL1", "PBX1", "JAK1", "PLCD1", "BAX", "VANGL2", "RBM15", "MMP2", "WNT7B", "BBS5", "GJB5", "FZD5", "CBY1", "KDM2B", "MME", "TBX5", "TGFBR2", "SRPK2", "HESX1", "ASB4", "MIR16-2", "ADGRF5", "MIB1", "BMPR2", "FOXN1", "BRD2", "ZC3H12A", "TNNI3", "RIN2", "MYO18B", "IFT122", "ESR1", "PRICKLE1", "AIMP1", "MESP1", "LUZP1", "DHCR7", "MIR15B", "MIR16-1", "MIR153-1", "MIR153-2", "MIR205", "EMP2", "NAA15", "SMPD3", "ERAP1", "TERT", "SIRT1", "TBX20", "ABL1", "NRP1", "DLC1", "ETV5", "RAD21L1", "NOS3", "APELA", "YWHAZ", "CRKL", "CECR2", "NOX5", "SYK", "MAPK1", "VEGFD", "PROM1", "LHX1", "GJB2", "FAP", "CALB1", "TTC8", "CDX2", "MIR21", "CCDC39", "MAN2A1", "FZD3", "TSC1", "TAB1", "RET", "HECA", "SMOC2", "TBX21", "MYH9", "SIRT6", "AMOTL1", "CD40", "PAK4", "BTG1", "EP300", "BTRC", "SETDB2", "TIMELESS", "KIF20B", "FOXN4", "ILK", "CDH13", "TBC1D32", "RHOB", "HIF1A", "DICER1", "GRHL3", "CHD8", "PRKCB", "SMAD3", "IFT52", "STK4", "NKX3-1", "PHACTR4", "STIM1", "CRLF1", "ACAT1", "SIM1", "PAX8", "HOXD11", "SMAD7", "KIF26B", "ANGPTL4", "UMOD", "MTSS1", "IRX3", "AQP11", "PAX2", "POU3F3", "HMOX1", "CTNNB1", "RBPJ", "FOXL1", "CAT", "ADAMTSL2", "MAPK3", "CYP1B1", "HRG", "ING2", "STAT3", "IL13", "NPRL3", "TSC2", "COL4A3", "MAP2K1", "APOD", "MECP2", "RPGRIP1L", "AR", "MIR155", "MIR34A", "MIR17", "MIR199B", "MIR199A1", "MIR199A2", "PTK2", "TJP1", "JMJD6", "ZEB2", "EYA1", "ESRP2", "STK3", "ATP7A", "UBB", "SMAD1", "MIR210", "CDH2", "SIX2", "SGCD", "ALOX12", "AMBRA1", "HAS2", "S1PR1", "ATOH8", "ASXL1", "MIXL1", "RAB3A", "FKBP8", "ITGB8", "BCL2", "CAV1", "MET", "TSPAN12", "PTEN", "RPS7", "AIMP2", "SCG2", "PPIH", "PLOD3", "DPPA4", "CPS1", "ARG2", "GLI3", "HIKESHI", "PRL", "ASS1", "TGFBR1", "DDAH1", "ENG", "PPP1CA", "TIGAR", "CFL1", "DVL1", "HK2", "UNC5B", "BMPR1A", "CLMP", "DAG1", "SUFU", "CSPG4", "HEG1", "JUP", "TCAP", "LEMD3", "SCT", "CCKBR", "HSD11B1", "GPR161", "DZIP1L", "PFN1", "TMEM107", "COBL", "KAT2A", "EPB41L5", "WNT1", "HDAC5", "FZD4", "GLMN", "RGCC", "TRAF6", "PROX1", "GAB1", "RBPMS2", "FBXW7", "CHRNA7", "SMAD2", "PLK2", "HMGA2", "SOX11", "DEAF1", "ATP5F1B", "PTGES3", "ELK3", "NKX2-2", "LBX1", "ZNF358", "MIR146A", "TNFAIP3", "JUN", "AARD", "VDR", "CELSR1", "RAPGEF3", "HHEX", "FZD6", "FZD2", "ADGRB3", "CTNNBIP1", "GATA5", "CTSZ", "MIR15A", "MAPK14", "CXCL10", "ADGRB1", "CCL2", "HYAL1", "ID2", "CDH5", "TNMD", "SRF", "NRXN1", "VEGFA", "SFRP5", "GPNMB", "KLF4", "TNFRSF12A", "TBX18", "CXCR2", "SCRIB", "DACT1", "NRXN3", "TYMS", "FGF1", "NTN1", "EIF4EBP1", "MIR26A1", "PDGFRB", "MIR30C2", "TRIM71", "MIR193A", "NPHP3", "CAV3", "AMOTL2", "MIR138-2", "MIR222", "ANXA2", "MIR495", "MIR26A2", "MIR30A", "MIR221", "MIR138-1", "COL18A1", "HES1", "MIR29B1", "MIR214", "MIR29A", "MIR137", "IFT57", "MIR29B2", "MIR29C", "MIR451A", "SDCCAG8", "NRCAM", "WDR48", "NKX2-6", "NCL", "LAMA1", "ACTG1", "CRISPLD2", "FOXO4", "MEGF8", "MED12", "FN1", "STAT1", "LHX2", "CIB1", "LIPA", "HGS", "SDC1", "SOS1", "NR2F2", "SP1", "SEMA5A", "ATF2", "SPARC", "EPAS1", "ZFP36L1", "MIR19B2", "NFE2L2", "MIR19B1", "HRH2", "LOXL3", "PRRX1", "PTCH1", "MTHFD1", "REG1A", "RAP1A", "THBS2", "NKX2-3", "LEPR", "GADD45A", "SLC7A11", "MTHFR", "KDM5B", "EFNB2", "IFT140", "RHOJ", "E2F2", "F3", "TFAP2B", "ISL1", "ARID1A", "SARS1", "HDAC9", "SP100", "SFTPD", "ARID2", "NRP2", "NOTCH3", "CREB1", "RARB", "CBFA2T2", "SEMA4A", "MEF2C", "CCN2", "CNMD", "NKX2-8", "HLX", "PKD2", "NIBAN2", "ENPP2", "SOX10", "NFATC4", "SHROOM3", "SALL4", "ITGB1BP1", "KLF5", "FOXF1", "TCF4", "ADA", "TGFB3", "EFNA3", "PHF14", "EPCAM", "SRC", "NKX3-2", "GNA13", "NR2E1", "ACVR2B", "TGFBI", "PARVA", "FASLG", "APAF1", "NR4A3", "PTK2B", "HOXB3", "THY1", "TBX2", "TBX4", "HOXA7", "SPDEF", "GZF1", "ID1", "PIK3CA", "ARHGAP35", "CXCR4", "KLF2", "FOXP2", "SMO", "FMNL3", "DLL4", "CEP290", "DLL1", "PDPN", "RAMP3", "TWIST1", "GSC", "LOXL2", "TBR1", "DACT2", "DAB2IP", "ASCL1", "MAP3K3", "LRP1", "PDX1", "CELA1", "GREM1", "TGM2", "AGO2", "GBX2", "TRAF3IP1", "SDC4", "SHOX2", "ARL13B", "GET1", "FKBPL", "SEMA3E", "PLCG1", "SRSF6", "FERD3L", "CSNK2B", "FOXB1", "BAG6", "MTDH", "NFIB", "DAB1", "PTPRM", "DDR1", "TBX6", "CDKN1A", "SOX4", "LGR4", "BDNF", "ADGRG1", "CREB3L1", "BMP4", "SIM2", "S100A1", "NFIA", "RGMA", "EN1", "EPHB3", "MED1", "C3", "HEYL", "TACSTD2", "VASP", "BMP2", "SALL2", "OVOL2", "ANG", "MKKS", "HIF1AN", "PHB2", "CITED1", "AMOT", "EFNA1", "PLXNB2", "VPS52", "EMX2", "IRX1", "THRA", "WNK4", "TNF", "GPX1", "SIX1", "AQP1", "HES3", "NOTCH4", "TCTN1", "PTPRB", "FOXC2", "CEBPA", "FOXD1", "PECAM1", "PDCD6", "FOXE1", "KDR", "ALX1", "LIF", "PODXL", "NKX2-5", "ITGB3", "TBX1", "GTF2I", "AGO1", "WARS2", "TYMP", "AKT3", "HES5", "NRARP", "STOX1", "LAMA5", "SOX18", "TIE1", "HOXA11", "TGFBR3", "ATP5IF1", "SOX8", "TEAD2", "ABCC8", "NOTO", "WNT11", "ADIPOR2", "XBP1", "ATXN1L", "DCN", "PTK6", "FOLR1", "PTK7", "WNT6", "KIF3A", "HNF1B", "FOXC1", "RAMP2", "PRDM1", "ALDH1A2", "ATP2B4", "LDLR", "SPRY2", "SPRY1", "RARA", "AC005261.1", "FGF10", "CYBB", "FSTL3", "VASH1", "AQP2", "COL3A1", "RAMP1", "TP63", "GLI2", "COL4A1", "CX3CL1", "TCF7", "LRP2", "PGR", "NOX1", "GRHL2", "APOB", "AKR1B1", "B4GALT1", "SERPINE1", "CASR", "TMED2", "PAX7", "ADAMTS2", "FUZ", "PIK3CB", "ALX4", "KRAS", "CLDN18", "ANGPT2", "TULP3", "TGFB2", "CHRD", "TMEM38B", "LRP5L", "PCSK5", "MYDGF", "PHEX", "CCNB1", "TRAF4", "COMP", "HOXA3", "HOXA5", "NOTCH2", "CEACAM1", "ROCK2", "SIX4", "RALA", "REC8", "IL17F", "LIAS", "GPLD1", "LOX", "BMP7", "FOXP1", "SEMA6A", "MTHFD1L", "PDGFRA", "FGF9", "ETS1", "FLT1", "SALL1", "NDRG4", "SFRP1", "CTSH", "ITPK1", "PRKD2", "TGFB1", "PIK3CG", "ZIC3", "ETV2", "CCL24", "GDF11", "AHI1", "HEY2", "PTN", "WNT2", "DYSF", "COL2A1", "ACVRL1", "AGT", "RAPGEF2", "EGLN1", "ECM1", "ANXA9", "FGF6", "RCN3", "MEIS1", "ABCA12", "RLN2", "SASH1", "RSPO2", "CER1", "LHX3", "GATA3", "ADAMTS12", "FGF8", "PDCD10", "ZMIZ1", "EPHA4", "ERRFI1", "AREG", "PKDCC", "MDK", "CCM2", "HHIP", "GLI1", "TEK", "BRIP1", "DCHS1", "PTPN6", "GATA4", "LTBP3", "IL10", "BMP5", "QKI", "RRAS", "EIF2AK3", "HAND1", "APOE", "SMAD5", "WNT5A", "CHI3L1", "EPHB2", "IL1A", "ACVR1", "IGFBP5", "MYC", "CCN3", "EPHA7", "FAT4", "EDAR", "IL6", "ARG1", "TCF21", "EGF", "YAP1", "MAPK8IP3", "FMN1", "MAP2K5", "PGF", "THBS1", "HOXB7", "GDF2", "FGF7", "GJA5", "MSX2", "SMAD6", "RDH10", "IFT172", "SLC23A1", "PROK1", "JAG1", "KIF18A", "GHSR", "EMILIN1", "S100A7", "ACKR3", "RECK", "PDGFC", "RBP4", "MMP19", "NTRK2", "IL18", "ITGAV", "GPC3", "PTGIS", "FZD1", "ANGPT1", "FGF2", "BBS7", "EPHB1", "EREG", "INTU", "FGF18", "CTHRC1", "SOX9", "LEF1", "SEC24B", "IL1B", "TBC1D20", "LGR5", "PRKD1", "DVL3", "EMC10", "INKA1", "RB1", "TGFA", "HOXD13", "E2F8", "FBLN5", "FOXA1", "FOXJ1", "HAND2", "GLUL", "BMPER", "JCAD", "BBS4", "SPRED1", "PML", "MAPK7", "GORAB", "MFGE8", "SERPINF2", "RORA", "PPARG", "SERPINF1", "EDA", "GDNF", "PHGDH", "NPNT", "SOSTDC1", "SEMA4C", "MICAL2", "MYOCD", "ROBO1", "WNT2B", "ANXA1", "TBX3", "SMAD4", "CCL11", "ERBB2", "SERPINE2", "EDNRB", "NKX2-1", "HS6ST1", "RIDA", "AKT1", "SPHK1", "FZD8", "FOXF2", "KLK3", "SULF1", "EPHA2", "MAGED1", "STRA6", "BCL10", "CCN1" ],
        "name" : "GO:0035295",
        "SUID" : 2966,
        "diffusion_output_rank" : 84,
        "__mclCluster" : 1,
        "selected" : false
      },
      "position" : {
        "x" : 2434.0872761453293,
        "y" : -15.527895793938171
      },
      "selected" : false
    }, {
      "data" : {
        "id" : "2963",
        "EnrichmentMap_fdr_qvalue_Data_Set_1_" : 0.009181351157267438,
        "EnrichmentMap_Name" : "GO:0007165",
        "EnrichmentMap_GS_DESCR" : "signal transduction",
        "EnrichmentMap_GS_Type" : "ENR",
        "shared_name" : "GO:0007165",
        "EnrichmentMap_pvalue_Data_Set_1_" : 0.009181351157267438,
        "EnrichmentMap_gs_size" : 6294,
        "diffusion_output_heat" : 3.0825263002974204E-4,
        "EnrichmentMap_NES_Data_Set_1_" : 1.0,
        "EnrichmentMap_Colouring_Data_Set_1_" : 0.9908186488427325,
        "diffusion_input" : 0.0,
[truncated: 4,338,618 more chars]
