# Supplementary material for: The blood proteome of imminent lung cancer diagnosis
Source: Nat Commun. 2023 Jun 1;14:3042. doi: 10.1038/s41467-023-37979-8 (PMC10235023; doi:10.1038/s41467-023-37979-8)
Supplement: Supplementary file 5 — Source Data [file 41467_2023_37979_MOESM5_ESM.zip › Source Data/Source Data.xlsx]

## Sheet: Figure 1
protein

## Sheet: Figure 2
term

## Sheet: Figure 3a
Angiogenesis (14)

## Sheet: Figure 3b_i
label

## Sheet: Figure 3b_ii
label

## Sheet: Figure 3b_iii
label

## Sheet: Figure 4a
Assay

## Sheet: Figure 4b
expression_in_abbr
