# Supplementary material for: The blood proteome of imminent lung cancer diagnosis
Source: Nat Commun. 2023 Jun 1;14:3042. doi: 10.1038/s41467-023-37979-8 (PMC10235023; doi:10.1038/s41467-023-37979-8)
Supplement: Supplementary file 5 — Source Data [file 41467_2023_37979_MOESM5_ESM.zip › Source Data/Source Data_Supplementary.xlsx]

## Sheet: Supp Figure 3
cohort

## Sheet: Supp Figure 4
protein

## Sheet: Supp Figure 5
protein

## Sheet: Supp Figure 6
participant_id

## Sheet: Supp Figure 7
protein

## Sheet: Supp Figure 8
marker

## Sheet: Supp Figure 9
protein

## Sheet: Supp Figure 10a
Protein

## Sheet: Supp Figure 10b
Protein

## Sheet: Supp Figure 11
protein

[truncated: 5 more sheets: Supp Figure 13_corr_case, Supp Figure 13_p_case, Supp Figure 13_corr_ctrl, Supp Figure 13_p_ctrl, Supp Figure 14]
